# Supplementary material for: Crystal structures of (E)-3-(4-hy­droxy­benzyl­idene)chroman-4-one and (E)-3-(3-hy­droxy­benzyl­idene)-2-phenyl­chroman-4-one
Source: Acta Crystallogr E Crystallogr Commun. 2019 Nov 22;75(Pt 12):1907–13. doi: 10.1107/S2056989019015639 (PMC6895947; doi:10.1107/S2056989019015639)
Supplement: Supplementary file 1 [file e-75-01907-sup1.cif]

##############################################################################
#                                                                            #
# This CIF contains the data in a paper accepted for publication in          #
# Acta Crystallographica Section E. It conforms to the requirements of       #
# Notes for Authors for Acta Crystallographica Section E, and has been       #
# peer reviewed under the auspices of the IUCr Commission on Journals.       #
#                                                                            #
# Full details of the Crystallographic Information File format               #
# are given in the paper "The Crystallographic Information File (CIF):       #
# a New Standard Archive File for Crystallography" by S. R. Hall, F. H.      #
# Allen and I. D. Brown [Acta Cryst. (1991), A47, 655-685].                  #
#                                                                            #
# The current version of the core CIF dictionary is obtainable from          #
# ftp://ftp.iucr.org/pub/cif_core.dic.                                       #
#                                                                            #
# Software is freely available for graphical display of the structure(s)     #
# in this CIF. For information consult the CIF software page                 #
# http://www.iucr.org/resources/cif/software.                                #
#                                                                            #
# This file may be used for bona fide research purposes within the           #
# scientific community so long as proper attribution is given to the journal # 
# article from which it was obtained.                                        #
#                                                                            #
##############################################################################
data_I
_audit_creation_method     'SHELXL-2014/7'
_journal_date_recd_electronic     2019-10-08
_journal_date_accepted     2019-11-19
_journal_name_full     'Acta Crystallographica, Section E'
_journal_year     2019
_journal_volume     75
_journal_issue     12
_journal_page_first     1907
_journal_page_last     1913
_journal_paper_category     GO
_journal_paper_doi     10.1107/S2056989019015639
_journal_coeditor_code     RZ5266
_publ_contact_author_name     'Magdalena Ma\/lecka'
_publ_contact_author_address
;
Department of Physical Chemistry,
Faculty of Chemistry,
University of Lodz,
Pomorska 163/165
90-236 \/L\'od\'z,
Poland
;
_publ_contact_author_email     'magdalena.malecka@chemia.uni.lodz.pl'
_publ_contact_author_fax     '+48425355744'
_publ_contact_author_phone     '+48426355731'
_publ_section_title
;
Crystal structures of (<i>E</i>)-3-(4-hydroxybenzylidene)chroman-4-one and
(<i>E</i>)-3-(3-hydroxybenzylidene)-2-phenylchroman-4-one
;
_publ_section_title_footnote     .
loop_
    _publ_author_name
    _publ_author_footnote
    _publ_author_address
    'Suchojad, Kamil' .
;
Department of Physical Chemistry,
Faculty of Chemistry,
University of Lodz,
Pomorska 163/165
90-236 \/L\'od\'z, Poland
;
    'Do\/l\;ega, Anna' .
;
Department of Inorganic Chemistry,
Gda\'nsk University of Technology,
G. Narutowicza 11/12.
80-233 Gda\'nsk, Poland
;
    'Adamus-Grabicka, Angelika' .
;
Department of Cosmetic Raw Materials Chemistry, Faculty of Pharmacy,
Medical University of Lodz,
Muszynskiego 1,
90-151 \/L\'od\'z, Poland
;
    'Budzisz, El\.zbieta' .
;
Department of Cosmetic Raw Materials Chemistry, Faculty of Pharmacy,
Medical University of Lodz,
Muszynskiego 1,
90-151 \/L\'od\'z, Poland
;
    'Ma\/lecka, Magdalena' .
;
Department of Physical Chemistry,
Faculty of Chemistry,
University of Lodz,
Pomorska 163/165
90-236 \/L\'od\'z,
Poland
;
_publ_section_synopsis
;
Two biologically active compounds were synthesized and their crystal structures
were determined. The characteristic feature of both structures is molecular
layers in the crystal lattice formed <i>via</i> C---H...O and O---H...O
interactions. The molecular Hirshfeld surfaces analysis were explored with
two-dimensional fingerprint plots for the title compounds and other known
structures from the literature. Additionally, the lipophilicity parameters
(log<i>P</i>) were determined and related to the C...H contact contribution in
the Hirshfeld surface.
;
_chemical_name_systematic
;
(<i>E</i>)-3-(4-Hydroxybenzylidene)chroman-4-one
;
_chemical_name_common     ?
_chemical_formula_moiety     'C16 H12 O3'
_chemical_formula_sum     'C16 H12 O3'
_chemical_formula_iupac     'C16 H12 O3'
_chemical_formula_weight     252.27
_chemical_melting_point     220
_space_group_crystal_system     monoclinic
_space_group_name_H-M_alt     'P 21/c'
_space_group_name_Hall     '-P 2ybc'
loop_
    _space_group_symop_operation_xyz
    'x, y, z'
    '-x, y+1/2, -z+1/2'
    '-x, -y, -z'
    'x, -y-1/2, z-1/2'
_cell_length_a     3.8510(2)
_cell_length_b     22.2541(11)
_cell_length_c     13.7837(9)
_cell_angle_alpha     90
_cell_angle_beta     96.766(5)
_cell_angle_gamma     90
_cell_volume     1173.04(11)
_cell_formula_units_Z     4
_cell_measurement_reflns_used     219
_cell_measurement_theta_min     4.05
_cell_measurement_theta_max     28.90
_cell_measurement_temperature     120(2)
_exptl_crystal_description     needle
_exptl_crystal_colour     light-yellow
_exptl_crystal_size_max     0.4
_exptl_crystal_size_mid     0.2
_exptl_crystal_size_min     0.1
_exptl_crystal_density_diffrn     1.428
_exptl_crystal_density_meas     ?
_exptl_crystal_density_method     ?
_exptl_crystal_F_000     528
_exptl_absorpt_coefficient_mu     0.099
_exptl_absorpt_correction_type     none
_exptl_absorpt_process_details     ?
_exptl_absorpt_correction_T_min     ?
_exptl_absorpt_correction_T_max     ?
_diffrn_ambient_temperature     120(2)
_diffrn_source     'GeniX Mo, 0.05 x 0.05 mm2 microfocus'
_diffrn_radiation_type     MoK\a
_diffrn_radiation_wavelength     0.71073
_diffrn_measurement_device_type     'STOE IPDS 2T'
_diffrn_measurement_device     '2-circle diffractometer'
_diffrn_measurement_method     'rotation method, \w scans'
_diffrn_detector     'image plate (34 cm diameter)'
_diffrn_detector_area_resol_mean     6.67
_diffrn_reflns_number     7027
_diffrn_reflns_av_R_equivalents     0.0502
_diffrn_reflns_av_unetI/netI     0.0513
_diffrn_reflns_theta_min     3.662
_diffrn_reflns_theta_max     26.498
_diffrn_reflns_theta_full     25.242
_diffrn_measured_fraction_theta_max     0.993
_diffrn_measured_fraction_theta_full     0.992
_diffrn_reflns_limit_h_min     -4
_diffrn_reflns_limit_h_max     4
_diffrn_reflns_limit_k_min     -27
_diffrn_reflns_limit_k_max     27
_diffrn_reflns_limit_l_min     -16
_diffrn_reflns_limit_l_max     17
_refine_special_details     ?
_reflns_number_total     2413
_reflns_number_gt     1618
_reflns_threshold_expression     'I > 2\s(I)'
_refine_ls_structure_factor_coef     Fsqd
_refine_ls_matrix_type     full
_refine_ls_R_factor_all     0.0874
_refine_ls_R_factor_gt     0.0483
_refine_ls_wR_factor_gt     0.1044
_refine_ls_wR_factor_ref     0.1151
_refine_ls_goodness_of_fit_ref     1.025
_refine_ls_restrained_S_all     1.025
_refine_ls_number_reflns     2413
_refine_ls_number_parameters     173
_refine_ls_number_restraints     0
_refine_ls_hydrogen_treatment     constr
_refine_ls_weighting_scheme     calc
_refine_ls_weighting_details
              'w=1/[\s^2^(Fo^2^)+(0.0546P)^2^+0.2287P] where P=(Fo^2^+2Fc^2^)/3'
_atom_sites_solution_hydrogens     geom
_atom_sites_solution_primary     difmap
_atom_sites_solution_secondary     difmap
_refine_ls_shift/su_max     0.000
_refine_ls_shift/su_mean     0.000
_refine_diff_density_max     0.186
_refine_diff_density_min     -0.186
_refine_ls_extinction_method     none
_refine_ls_extinction_coef     .
loop_
    _atom_type_symbol
    _atom_type_description
    _atom_type_scat_dispersion_real
    _atom_type_scat_dispersion_imag
    _atom_type_scat_source
    'C' 'C' 0.0030 0.0020
                         'International Tables Vol C Tables 4.2.6.8 and 6.1.1.4'
    'H' 'H' 0.0000 0.0000
                         'International Tables Vol C Tables 4.2.6.8 and 6.1.1.4'
    'O' 'O' 0.0110 0.0060
                         'International Tables Vol C Tables 4.2.6.8 and 6.1.1.4'
_computing_data_collection
;
X-AREA (Stoe & Cie, 2002)
;
_computing_cell_refinement
;
X-AREA (Stoe & Cie, 2002)
;
_computing_data_reduction
;
X-AREA (Stoe & Cie, 2002), X-RED32 (Stoe & Cie, 2002)
;
_computing_structure_solution
;
SHELXT (Sheldrick, 2015a)
;
_computing_structure_refinement
;
<i>SHELXL2014/7</i> (Sheldrick, 2015b)
;
_computing_molecular_graphics     ?
_computing_publication_material
;
<i>SHELXL2014/7</i> (Sheldrick, 2015b), publCIF (Westrip, 2010)
;
loop_
    _atom_site_type_symbol
    _atom_site_label
    _atom_site_fract_x
    _atom_site_fract_y
    _atom_site_fract_z
    _atom_site_U_iso_or_equiv
    _atom_site_adp_type
    _atom_site_calc_flag
    _atom_site_occupancy
    _atom_site_disorder_assembly
    _atom_site_disorder_group
    O O3 0.5127(4) 0.21588(6) 0.68339(10) 0.0282(4) Uani d 1 . .
    H H3 0.5952 0.1823 0.6701 0.042 Uiso calc 1 . .
    O O4 -0.1988(4) 0.39218(6) 0.15977(10) 0.0304(4) Uani d 1 . .
    O O1 0.2599(4) 0.50810(6) 0.36926(10) 0.0252(4) Uani d 1 . .
    C C9 0.1347(5) 0.52849(8) 0.27851(14) 0.0217(4) Uani d 1 . .
    C C17 0.3626(5) 0.25884(8) 0.42639(15) 0.0218(4) Uani d 1 . .
    H H17 0.4012 0.2441 0.3639 0.026 Uiso calc 1 . .
    C C3 0.0393(5) 0.40641(8) 0.32620(14) 0.0207(4) Uani d 1 . .
    C C14 0.2335(5) 0.29994(8) 0.60754(15) 0.0216(4) Uani d 1 . .
    H H14 0.1846 0.3135 0.6698 0.026 Uiso calc 1 . .
    C C11 0.0949(5) 0.34735(8) 0.34238(15) 0.0219(4) Uani d 1 . .
    H H11 0.0614 0.3229 0.2856 0.026 Uiso calc 1 . .
    C C10 -0.0381(5) 0.49118(8) 0.20685(15) 0.0217(4) Uani d 1 . .
    C C12 0.1982(5) 0.31486(8) 0.43307(14) 0.0200(4) Uani d 1 . .
    C C13 0.1298(5) 0.33398(8) 0.52539(15) 0.0219(4) Uani d 1 . .
    H H13 0.0104 0.3709 0.5318 0.026 Uiso calc 1 . .
    C C8 0.2011(6) 0.58826(9) 0.25768(15) 0.0256(5) Uani d 1 . .
    H H8 0.3229 0.6133 0.3061 0.031 Uiso calc 1 . .
    C C15 0.4089(5) 0.24590(8) 0.59954(15) 0.0208(4) Uani d 1 . .
    C C7 0.0889(6) 0.61086(9) 0.16621(16) 0.0277(5) Uani d 1 . .
    H H7 0.1330 0.6518 0.1523 0.033 Uiso calc 1 . .
    C C4 -0.0782(5) 0.42671(9) 0.22612(14) 0.0216(4) Uani d 1 . .
    C C2 0.0920(6) 0.45481(8) 0.40230(15) 0.0227(4) Uani d 1 . .
    H H2A -0.1381 0.4662 0.4220 0.027 Uiso calc 1 . .
    H H2B 0.2363 0.4387 0.4607 0.027 Uiso calc 1 . .
    C C6 -0.0882(6) 0.57486(9) 0.09380(16) 0.0283(5) Uani d 1 . .
    H H6 -0.1649 0.5909 0.0311 0.034 Uiso calc 1 . .
    C C5 -0.1499(6) 0.51545(9) 0.11493(15) 0.0249(5) Uani d 1 . .
    H H5 -0.2708 0.4906 0.0661 0.030 Uiso calc 1 . .
    C C16 0.4693(5) 0.22483(8) 0.50797(15) 0.0217(4) Uani d 1 . .
    H H16 0.5830 0.1874 0.5018 0.026 Uiso calc 1 . .
loop_
    _atom_site_aniso_label
    _atom_site_aniso_U_11
    _atom_site_aniso_U_22
    _atom_site_aniso_U_33
    _atom_site_aniso_U_12
    _atom_site_aniso_U_13
    _atom_site_aniso_U_23
    O3 0.0407(9) 0.0236(7) 0.0200(8) 0.0065(7) 0.0022(7) 0.0031(6)
    O4 0.0459(10) 0.0235(7) 0.0198(8) -0.0049(7) -0.0044(7) -0.0004(6)
    O1 0.0305(8) 0.0209(7) 0.0231(8) -0.0046(6) -0.0020(6) 0.0006(6)
    C9 0.0221(11) 0.0231(10) 0.0200(11) 0.0031(8) 0.0023(8) 0.0014(8)
    C17 0.0266(11) 0.0229(10) 0.0160(10) -0.0013(8) 0.0025(8) -0.0018(8)
    C3 0.0204(10) 0.0223(9) 0.0190(11) -0.0003(8) 0.0015(8) 0.0008(8)
    C14 0.0257(11) 0.0199(9) 0.0192(11) -0.0036(8) 0.0030(8) -0.0029(7)
    C11 0.0229(11) 0.0242(10) 0.0179(11) -0.0002(8) -0.0003(8) -0.0023(8)
    C10 0.0240(11) 0.0200(9) 0.0212(11) 0.0025(8) 0.0036(9) 0.0006(8)
    C12 0.0205(10) 0.0215(9) 0.0178(10) -0.0019(8) 0.0009(8) -0.0008(8)
    C13 0.0218(10) 0.0192(10) 0.0245(11) -0.0005(8) 0.0015(8) -0.0001(8)
    C8 0.0271(12) 0.0228(10) 0.0276(12) -0.0012(8) 0.0052(9) -0.0029(8)
    C15 0.0228(10) 0.0198(9) 0.0190(10) -0.0023(8) -0.0010(8) 0.0035(8)
    C7 0.0345(13) 0.0200(10) 0.0303(13) 0.0021(9) 0.0111(10) 0.0028(8)
    C4 0.0235(11) 0.0234(10) 0.0169(11) 0.0013(8) -0.0014(8) -0.0001(8)
    C2 0.0280(11) 0.0203(9) 0.0193(11) -0.0016(8) 0.0000(9) 0.0005(8)
    C6 0.0326(12) 0.0275(11) 0.0256(12) 0.0066(9) 0.0070(9) 0.0055(9)
    C5 0.0285(12) 0.0250(10) 0.0211(11) 0.0024(8) 0.0024(9) -0.0008(8)
    C16 0.0249(11) 0.0169(9) 0.0231(11) 0.0006(8) 0.0024(9) -0.0005(8)
_geom_special_details
;
 All esds (except the esd in the dihedral angle between two l.s. planes)
 are estimated using the full covariance matrix.  The cell esds are taken
 into account individually in the estimation of esds in distances, angles
 and torsion angles; correlations between esds in cell parameters are only
 used when they are defined by crystal symmetry.  An approximate (isotropic)
 treatment of cell esds is used for estimating esds involving l.s. planes.
;
loop_
    _geom_bond_atom_site_label_1
    _geom_bond_atom_site_label_2
    _geom_bond_site_symmetry_2
    _geom_bond_distance
    _geom_bond_publ_flag
    O3 C15 . 1.354(2) ?
    O3 H3 . 0.8400 ?
    O4 C4 . 1.242(2) ?
    O1 C9 . 1.364(2) ?
    O1 C2 . 1.450(2) ?
    C9 C8 . 1.391(3) ?
    C9 C10 . 1.397(3) ?
    C17 C16 . 1.378(3) ?
    C17 C12 . 1.406(3) ?
    C17 H17 . 0.9500 ?
    C3 C11 . 1.346(3) ?
    C3 C4 . 1.471(3) ?
    C3 C2 . 1.501(3) ?
    C14 C13 . 1.382(3) ?
    C14 C15 . 1.390(3) ?
    C14 H14 . 0.9500 ?
    C11 C12 . 1.458(3) ?
    C11 H11 . 0.9500 ?
    C10 C5 . 1.398(3) ?
    C10 C4 . 1.471(3) ?
    C12 C13 . 1.396(3) ?
    C13 H13 . 0.9500 ?
    C8 C7 . 1.379(3) ?
    C8 H8 . 0.9500 ?
    C15 C16 . 1.392(3) ?
    C7 C6 . 1.394(3) ?
    C7 H7 . 0.9500 ?
    C2 H2A . 0.9900 ?
    C2 H2B . 0.9900 ?
    C6 C5 . 1.381(3) ?
    C6 H6 . 0.9500 ?
    C5 H5 . 0.9500 ?
    C16 H16 . 0.9500 ?
loop_
    _geom_angle_atom_site_label_1
    _geom_angle_atom_site_label_2
    _geom_angle_atom_site_label_3
    _geom_angle_site_symmetry_1
    _geom_angle_site_symmetry_3
    _geom_angle
    _geom_angle_publ_flag
    C15 O3 H3 . . 109.5 ?
    C9 O1 C2 . . 115.95(15) ?
    O1 C9 C8 . . 116.97(18) ?
    O1 C9 C10 . . 122.55(17) ?
    C8 C9 C10 . . 120.40(18) ?
    C16 C17 C12 . . 121.80(19) ?
    C16 C17 H17 . . 119.1 ?
    C12 C17 H17 . . 119.1 ?
    C11 C3 C4 . . 118.72(18) ?
    C11 C3 C2 . . 125.41(18) ?
    C4 C3 C2 . . 115.86(16) ?
    C13 C14 C15 . . 120.37(19) ?
    C13 C14 H14 . . 119.8 ?
    C15 C14 H14 . . 119.8 ?
    C3 C11 C12 . . 130.40(19) ?
    C3 C11 H11 . . 114.8 ?
    C12 C11 H11 . . 114.8 ?
    C5 C10 C9 . . 118.78(18) ?
    C5 C10 C4 . . 120.86(18) ?
    C9 C10 C4 . . 120.22(18) ?
    C13 C12 C17 . . 117.70(18) ?
    C13 C12 C11 . . 124.65(18) ?
    C17 C12 C11 . . 117.57(17) ?
    C14 C13 C12 . . 120.83(18) ?
    C14 C13 H13 . . 119.6 ?
    C12 C13 H13 . . 119.6 ?
    C7 C8 C9 . . 119.48(19) ?
    C7 C8 H8 . . 120.3 ?
    C9 C8 H8 . . 120.3 ?
    O3 C15 C14 . . 117.16(18) ?
    O3 C15 C16 . . 122.95(18) ?
    C14 C15 C16 . . 119.89(18) ?
    C8 C7 C6 . . 121.30(19) ?
    C8 C7 H7 . . 119.4 ?
    C6 C7 H7 . . 119.4 ?
    O4 C4 C10 . . 120.57(18) ?
    O4 C4 C3 . . 123.19(18) ?
    C10 C4 C3 . . 116.22(17) ?
    O1 C2 C3 . . 113.35(16) ?
    O1 C2 H2A . . 108.9 ?
    C3 C2 H2A . . 108.9 ?
    O1 C2 H2B . . 108.9 ?
    C3 C2 H2B . . 108.9 ?
    H2A C2 H2B . . 107.7 ?
    C5 C6 C7 . . 118.8(2) ?
    C5 C6 H6 . . 120.6 ?
    C7 C6 H6 . . 120.6 ?
    C6 C5 C10 . . 121.3(2) ?
    C6 C5 H5 . . 119.4 ?
    C10 C5 H5 . . 119.4 ?
    C17 C16 C15 . . 119.31(18) ?
    C17 C16 H16 . . 120.3 ?
    C15 C16 H16 . . 120.3 ?
loop_
    _geom_hbond_atom_site_label_D
    _geom_hbond_atom_site_label_H
    _geom_hbond_atom_site_label_A
    _geom_hbond_site_symmetry_A
    _geom_hbond_distance_DH
    _geom_hbond_distance_HA
    _geom_hbond_distance_DA
    _geom_hbond_angle_DHA
    C11 H11 O3 4_465 0.95 2.55 3.264(2) 132.3
    C11 H11 O3 4_565KOkO 0.95 2.52 3.194(2) 128.5
    O3 H3 O4 4_666 0.84 1.85 2.6852(19) 171.7
    C2 H2A O1 1_455 0.99 2.53 3.397(3) 146.7
    C11 H11 O4 . 0.95 2.45 2.818(2) 103.2
_shelx_space_group_comment
;
The symmetry employed for this shelxl refinement is uniquely defined
by the following loop, which should always be used as a source of
symmetry information in preference to the above space-group names.
They are only intended as comments.
;
_shelx_estimated_absorpt_T_min     ?
_shelx_estimated_absorpt_T_max     ?
_shelx_hkl_file
;
  -4 -13   0    9.52    5.26   0
  -4 -12  -1   54.04    7.05   0
  -4  -6  -5    7.31    8.58   0
  -4   8  -9   11.82   12.82   0
  -4   9  -9    1.70   15.03   0
  -3   3  -8    6.87    9.03   0
  -3  11  -9   -0.47   11.16   0
  -3  16  -9    3.10   11.18   0
  -3  17  -9  -12.27   13.76   0
  -3  18  -9   28.06   12.90   0
  -2 -14   5  128.71    2.51   0
  -2 -14  13   -6.20    7.46   0
  -2 -13  15    4.69    8.23   0
  -2  -5  -4  509.81    6.59   0
  -2   8  -8   12.91    7.69   0
  -2  19  -8   10.59    9.96   0
  -1 -11  11    0.43    5.94   0
  -1  -9  15   -7.63   10.47   0
  -1  -6  18   -4.41   11.94   0
   0  -5  11  182.84    7.85   0
   0  -3  14    0.54    8.29   0
   0   1  17   -5.61   10.88   0
   0   3  18    0.10   13.05   0
   0   8  -3   33.99    2.38   0
   0  19  -3   46.72    3.69   0
   0  27   0   -4.10    3.30   0
   1   7   8    3.51    4.63   0
   1   7   9   25.10    5.57   0
   1   8  10   11.49    6.11   0
   1   9  11  125.55    8.42   0
   1  13  12   -2.21    8.52   0
   1  14  12   -2.35    8.62   0
   1  15  12   -4.56    8.88   0
   1  16  12    0.96    8.91   0
   1  17   4  609.48    5.67   0
   1  19  11    6.68    8.35   0
   1  20  10    9.56    6.84   0
   1  21   7   -4.04    5.76   0
   1  21   8    2.93    6.40   0
  -4  -9  -3   -3.55    6.17   0
  -4  -3  -6   46.01   10.00   0
  -4   3  -8   -3.14    8.90   0
  -4   4  -8    6.84   11.24   0
  -3  -7  -4   -2.47    5.30   0
  -3  -5  -5   92.59    6.40   0
  -3  -3  -6    2.00    4.96   0
  -3   0  -7    4.90    7.75   0
  -3   4  -8    6.75    9.05   0
  -3  12  -9  -12.25    9.32   0
  -3  13  -9   -0.84   10.73   0
  -3  14  -9    7.50   10.93   0
  -3  15  -9   15.75    9.91   0
  -2 -14  14    7.02    8.85   0
  -2   9  -8   29.75    5.70   0
  -2  10  -8   89.98    8.61   0
  -2  11  -8    9.25    7.55   0
  -2  17  -8   -3.80    9.50   0
  -2  18  -8    1.17    9.37   0
  -2  24  -7   89.37   10.89   0
  -1 -11   6   19.00    2.92   0
  -1 -11  12   26.76    6.70   0
  -1 -10  14    3.08    8.66   0
  -1   0  -4  346.38    5.39   0
  -1   3  -5  878.37    7.73   0
  -1  20  -6  148.75    7.10   0
  -1  24  -5   -1.95    6.64   0
  -1  27  -4   13.27    7.97   0
   0  -5   5 1380.67    7.62   0
   0  -5  12   61.91    8.10   0
   0   0  17   -7.85   12.49   0
   0   2  18   -3.84   12.37   0
   0  25  -1   64.76    3.93   0
   1   6   8    1.81    5.07   0
   1   6   9   -2.06    5.72   0
   1   7  10    4.27    4.92   0
   1   7  11   64.92    7.66   0
   1   8   5   47.88    3.56   0
   1   8  11    5.92    5.76   0
   1   9  12   21.39    8.50   0
   1  10   4   83.95    3.12   0
   1  10  12    6.94    6.50   0
   1  12  13   -3.14    8.51   0
   1  13  13    0.43    8.77   0
   1  15  13    4.57    8.49   0
   1  18   4   89.51    3.75   0
   1  18  12    7.37    9.10   0
   1  20  11   10.34    8.09   0
   1  21   6   14.84    4.74   0
   1  21   9   -1.72    6.07   0
   1  21  10   16.54    7.09   0
  -4  -7  -4   -2.26    8.18   0
  -4  -5  -5   73.61    9.56   0
  -4   0  -7  -12.65    8.16   0
  -4   5  -8    0.96   12.86   0
  -3 -17   9   34.84    4.56   0
  -3 -17  10   -1.13    5.14   0
  -3 -17  11   -1.90    6.03   0
  -3 -11  -1  246.72    5.75   0
  -3   1  -7  275.38   10.48   0
  -3   5  -8   16.17    8.58   0
  -2 -15   9    8.27    4.29   0
  -2 -15  10    1.82    5.19   0
  -2 -15  11    2.26    6.34   0
  -2 -13  16   -1.61   10.62   0
  -2  12  -8   47.97    6.71   0
  -2  13  -8   60.30    8.19   0
  -2  14  -8   26.11    7.89   0
  -2  15  -8    1.87    8.12   0
  -2  23  -7  107.25   11.22   0
  -1  -8  17    5.04   11.23   0
  -1  -7  18   -1.35   12.19   0
  -1  -2  -3  158.27    3.84   0
  -1   8  -6   74.32    3.97   0
  -1   9  -6  154.05    5.39   0
  -1  18  -6  181.52    6.84   0
  -1  19  -6   -2.35    5.62   0
  -1  29  -3   11.73    6.94   0
   0  -6   8   66.02    5.15   0
   0  -6   9  224.43    6.17   0
   0  -6  10   -0.58    5.81   0
   0  -4  14   38.54    8.96   0
   0  -3  15   -0.46    6.86   0
   0  -2  16   56.57   10.72   0
   0  -1  17  -16.17   12.14   0
   0   1  18   -7.27   12.46   0
   0   9  -3  161.94    2.93   0
   0  18  -3   79.89    3.76   0
   1   5   8    0.41    5.44   0
   1   5   9   -2.64    5.80   0
   1   6   6  215.89    5.49   0
   1   6  10  139.03    6.13   0
   1   6  11    3.34    8.13   0
   1   7   5 1240.33    8.13   0
   1   7  12  152.48    8.84   0
   1   8  12    6.14    7.77   0
   1   9   4    2.20    2.91   0
   1   9  13   10.01    8.73   0
   1  10  13   10.79    9.03   0
   1  11  13   17.32    7.18   0
   1  13   3   19.97    2.45   0
   1  14   3  362.97    3.97   0
   1  16  13    3.61    7.01   0
   1  17  13   37.17    9.44   0
   1  19  12   -2.74    8.59   0
   1  20   5   39.88    3.54   0
   1  20  12    4.35    8.19   0
   1  21  11   -0.24    8.83   0
   1  22   7  184.38    6.77   0
   1  22   8   42.33    6.36   0
   1  22   9   18.35    7.09   0
   1  22  10   -1.94    7.99   0
  -4 -15   3   -2.79    4.59   0
  -4   1  -7   71.46   10.84   0
  -4   6  -8   23.29   12.60   0
  -3 -17  12    6.77    7.14   0
  -3 -13   1  347.66    4.88   0
  -3 -12   0   70.80    4.12   0
  -3  -2  -6  386.70    8.56   0
  -3   6  -8   26.41    7.48   0
  -3   7  -8   14.78    9.02   0
  -3  20  -8    6.54   12.75   0
  -2 -15   8   12.61    3.55   0
  -2 -15  12    4.97    6.84   0
  -2  -9  -1  236.51    3.77   0
  -2  -6  -3  162.16    4.37   0
  -2  22  -7   21.25    9.82   0
  -1 -11  13   31.60    6.95   0
  -1   4  -5  138.43    4.97   0
  -1  10  -6   29.76    5.19   0
  -1  17  -6   24.44    5.92   0
   0  -6   7  219.61    4.47   0
   0  -6  11   -4.87    6.21   0
   0  -4  15    1.21    8.69   0
   0  -3  16   73.27   11.21   0
   0   0  18   72.66   16.22   0
   0  17  -3  174.76    3.93   0
   0  22  -2    7.98    3.37   0
   1   5   7   46.37    3.69   0
   1   5  11    8.74    7.57   0
   1   6  12   27.31    8.67   0
   1   8  13   27.65    9.52   0
   1  10  14   -0.07    9.02   0
   1  11  14   13.81   11.00   0
   1  12  14   24.16   10.08   0
   1  13  14    8.56   10.86   0
   1  14  14    1.26   10.79   0
   1  15   3   13.28    2.53   0
   1  15  14    5.58   10.75   0
   1  16   3  231.93    3.65   0
   1  16  14   18.01   11.31   0
   1  17  14    2.21   10.03   0
   1  19   4  113.82    3.91   0
   1  19  13   -9.21   10.73   0
   1  20  13   79.57   11.65   0
   1  21   5   14.92    3.96   0
   1  21  12    0.77    8.96   0
   1  22   6   66.23    5.30   0
   1  22  11   -0.40    8.39   0
   1  23   8   60.74    7.11   0
   1  23   9   -0.25    6.77   0
  -4 -17   7    5.39    2.34   0
  -4 -11  -1   13.01    6.83   0
  -4  -8  -3   24.00    7.90   0
  -4  -4  -5   49.96    9.84   0
  -4   2  -7   26.99   10.44   0
  -4   7  -8   12.19   10.88   0
  -4   8  -8   -0.61   13.93   0
  -3  -6  -4    6.70    5.40   0
  -3  -1  -6    8.68    7.17   0
  -3  18  -8    6.84   11.65   0
  -3  19  -8   -6.55   13.77   0
  -2 -15  13   -0.73    7.80   0
  -2 -12   2   47.29    1.43   0
  -2  -4  -4  290.79    5.77   0
  -2  21  -7  -14.14    9.60   0
  -2  25  -6   31.15   11.26   0
  -1 -12  10    1.84    5.20   0
  -1 -12  11  101.76    6.47   0
  -1 -11  14   38.99    8.47   0
  -1  -9  17   -1.52   13.40   0
  -1  -8  18   -0.51   12.39   0
  -1   1  -4   27.06    4.20   0
  -1  11  -6  343.61    5.87   0
  -1  13  -6   78.94    5.55   0
  -1  14  -6  461.69    8.17   0
  -1  15  -6  390.00    7.48   0
  -1  16  -6   20.65    5.48   0
  -1  26  -4    6.03    6.86   0
   0  -6   6  110.41    4.47   0
   0  -5  14   -4.34    8.27   0
   0  -4   3   10.76    2.36   0
   0  -2  17   21.30    9.81   0
   0  -1  18   -5.02   13.18   0
   0   5  -2    3.84    1.67   0
   0  10  -3   75.64    2.73   0
   0  16  -3  741.89    5.77   0
   1   4   9   -4.83    4.13   0
   1   4  10  215.40    7.82   0
   1   5   6    6.14    3.11   0
   1   5  12  238.26   10.58   0
   1   6   5  457.98    5.74   0
   1   6  13    6.71    8.46   0
   1   7  13   25.60    6.77   0
   1   8  14   20.20    9.43   0
   1   9  14   51.42    9.13   0
   1  11   3    3.78    2.29   0
   1  12  15    6.30   11.09   0
   1  13  15   11.50   11.42   0
   1  14  15    2.60   11.66   0
   1  15  15   14.23   11.32   0
   1  18  14   19.17   10.57   0
   1  22  12    5.30    9.91   0
   1  23   7   48.43    6.15   0
   1  23  10   25.16    8.78   0
   1  23  11   38.31   10.42   0
  -4 -14   2   20.81    5.09   0
  -4 -13   1    5.27    5.88   0
  -4 -12   0   13.60    6.73   0
  -4  -6  -4  169.31    8.87   0
  -4  -1  -6    1.65    8.07   0
  -4   3  -7   19.73   11.75   0
  -4   9  -8   -4.73   10.76   0
  -4  10  -8   -0.98   13.34   0
  -4  11  -8    1.22   15.23   0
  -3 -17   8    6.02    3.15   0
  -3   3  -7   17.24    8.76   0
  -3   9  -8   35.93    7.95   0
  -3  10  -8   30.10   11.91   0
  -3  11  -8   17.08   11.70   0
  -3  12  -8    8.85   10.13   0
  -3  13  -8    9.62   10.74   0
  -3  14  -8    1.95   10.87   0
  -3  15  -8   -2.61   10.29   0
  -3  16  -8   10.07   11.66   0
  -3  17  -8   16.80   10.25   0
  -2 -15   7   42.51    3.52   0
  -2 -10   0  216.43    3.17   0
  -2  20  -7    9.97    8.53   0
  -1 -12   8   -4.14    3.94   0
  -1 -12  12   25.18    6.79   0
  -1 -11   5   30.01    2.48   0
  -1   5  -5   12.24    4.42   0
  -1  22  -5   10.26    5.63   0
  -1  28  -3    4.28    7.63   0
   0  -7   9   16.73    5.10   0
   0  -7  10   17.39    5.59   0
   0  -6  13    7.09    6.33   0
   0  -5   4 1883.36    7.71   0
   0  -5  15   10.96    9.70   0
   0  -3   2 1733.52    5.16   0
   0  -3  17   -4.29   12.17   0
   0  11  -3    6.50    2.36   0
   0  12  -3    2.05    2.78   0
   0  15  -3    6.87    2.75   0
   1   3   9  111.74    6.49   0
   1   4  12  326.51   10.50   0
   1   5  13    9.81    9.32   0
   1   7   4  477.34    4.98   0
   1   9  15    5.10   10.20   0
   1  10   3  121.31    3.05   0
   1  10  15   14.21   10.59   0
   1  11  15   33.50    9.41   0
   1  16  15   12.08   11.18   0
   1  17   3 1051.00    5.69   0
   1  20   4    7.62    3.25   0
   1  24   8   -0.20    6.60   0
   1  24   9   40.63    7.43   0
   1  24  10   10.56    8.65   0
  -4 -16   5   44.05    4.05   0
  -4  -9  -2   16.12    6.38   0
  -4  -3  -5    6.65   10.48   0
  -4   0  -6   40.72   10.64   0
  -4   4  -7   12.87   10.97   0
  -3  -3  -5    2.68    6.42   0
  -3   0  -6    9.31    8.37   0
  -3   4  -7   18.54    9.18   0
  -2 -11   1   13.37    2.06   0
  -2   8  -7    8.88    5.02   0
  -2   9  -7    4.19    7.01   0
  -2  18  -7    8.83    9.38   0
  -2  24  -6    2.47   10.65   0
  -1 -12   7   88.58    4.23   0
  -1 -12  13   30.94    7.50   0
  -1 -10  17    3.42   11.31   0
  -1  21  -5    6.84    6.26   0
  -1  25  -4   -1.31    6.81   0
   0  -7   8   17.46    3.66   0
   0  -7  11   -4.59    5.18   0
   0  -6  14   31.91    8.82   0
   0  -2  18   -6.53   10.64   0
   0  13  -3  105.57    2.91   0
   0  14  -3    7.92    2.34   0
   0  21  -2   76.52    4.18   0
   1   3   7   66.73    5.60   0
   1   3  12   45.30    7.73   0
   1   4   6  545.99    6.24   0
   1   4  13   26.32    9.38   0
   1   5   5   10.66    2.80   0
   1   5  14   14.41    9.15   0
   1   6  14   20.21    7.56   0
   1   7  15   17.61   10.38   0
   1   8  15   -6.08   10.14   0
   1   9   3   26.34    2.60   0
   1  10  16   -7.01   11.42   0
   1  11  16   78.75   14.02   0
   1  12  16    2.73   13.78   0
   1  18   3  695.94    5.02   0
   1  22   5   19.06    4.19   0
   1  24   7   25.67    5.57   0
  -4  -7  -3    1.55    8.03   0
  -4  -5  -4   37.64    9.22   0
  -4   1  -6    4.70    9.57   0
  -4   5  -7    8.58   11.19   0
  -4   6  -7   -2.82   11.88   0
  -3  -7  -3   53.93    5.95   0
  -3  -5  -4   67.66    6.35   0
  -3   5  -7   70.70    9.60   0
  -2 -15  15    6.00    8.37   0
  -2  -3  -4   30.36    4.65   0
  -2  10  -7   36.56    7.60   0
  -2  11  -7   78.36    8.73   0
  -2  12  -7   35.57    8.71   0
  -2  13  -7   23.75    7.96   0
  -2  14  -7   20.06    7.68   0
  -2  15  -7   47.68    8.82   0
  -2  16  -7   18.43    8.58   0
  -2  17  -7   10.01    6.75   0
  -2  23  -6    3.72    9.87   0
  -1 -12  14   -4.85    8.45   0
  -1 -11  16   37.96   11.60   0
  -1  -1  -3   -2.11    2.52   0
  -1   2  -4   87.00    4.45   0
  -1   6  -5  462.07    5.83   0
  -1  20  -5   36.86    6.82   0
   0  -7   7  275.60    5.50   0
   0  -7  13   33.51    8.45   0
   0  -6   5  550.17    5.42   0
   0  -6  15   15.00   10.28   0
   0  -5  16   18.60   10.26   0
   0  -4  17   69.64   11.90   0
   0  -3  18   18.90   14.92   0
   0  24  -1   12.42    3.41   0
   0  28   1    9.99    3.24   0
   1   2   8  170.91    6.60   0
   1   2   9  169.68    5.76   0
   1   2  10 1666.58   13.36   0
   1   3  13   32.89    9.36   0
   1   4  14   14.44    9.15   0
   1   6   4    1.77    3.01   0
   1   6  15   -1.87   11.24   0
   1   8  16   13.03   11.29   0
   1   9  16   -0.85   10.67   0
   1  21   4   27.40    3.49   0
   1  25   9    1.08    6.52   0
  -5  -7  -2   11.75    8.09   0
  -4  -2  -5   17.79    9.46   0
  -4   7  -7    4.67   13.24   0
  -3 -10  -1    6.11    4.23   0
  -3  -2  -5   26.36    7.08   0
  -3   1  -6    6.64    5.94   0
  -3   6  -7   12.02    8.65   0
  -3  20  -7    1.93   14.11   0
  -2 -16  11   41.98    6.51   0
  -2  -5  -3  284.58    5.26   0
  -2   0  -5    0.07    3.69   0
  -2  26  -5   16.42   10.65   0
  -1 -13  11   89.75    7.22   0
  -1 -12  15    9.95    8.86   0
  -1  -3  -2   42.68    2.60   0
  -1   7  -5 1131.27    9.22   0
  -1  19  -5  104.13    6.55   0
  -1  24  -4   24.83    7.00   0
  -1  27  -3   91.51    7.73   0
   0  -8  10   16.75    5.82   0
   0  -7  14   17.11   10.06   0
   0  -5  17   10.42   11.84   0
   1   1   9   -5.16    5.96   0
   1   1  10  441.97    9.59   0
   1   2   7   96.51    5.63   0
   1   2  12  147.68    7.36   0
   1   2  13   72.70    9.13   0
   1   3   6  420.74    5.62   0
   1   3  14    4.94    8.98   0
   1   4   5  144.18    4.58   0
   1   5  15   26.76   10.50   0
   1   7  16   28.11   11.80   0
   1   8   3  157.18    3.43   0
   1  24   6   -4.37    4.76   0
   1  25   8   10.62    6.57   0
  -4  -8  -2   -1.25    7.97   0
  -4  -4  -4   17.64    9.13   0
  -4  -1  -5  287.68   11.99   0
  -4   2  -6   32.65    8.17   0
  -4   9  -7   53.87   14.49   0
  -4  10  -7    8.00   13.34   0
  -3   2  -6  403.29   11.06   0
  -3   7  -7   -2.85    7.68   0
  -3   8  -7   13.30   11.10   0
  -3  18  -7   -3.44   12.88   0
  -3  19  -7   -4.98   11.77   0
  -2 -16  10    9.85    5.14   0
  -2 -16  12   63.78    7.53   0
  -2 -16  13   -8.53    7.35   0
  -2  21  -6   26.87    9.82   0
  -1 -13   9  458.84    7.27   0
  -1 -13  10    8.16    5.49   0
  -1 -13  12  -10.61    7.07   0
  -1 -13  13    1.66    8.23   0
  -1 -12   6  496.06    5.00   0
  -1 -11  17   22.23   10.85   0
  -1   8  -5   73.44    5.08   0
  -1  18  -5    8.10    5.65   0
  -1  29  -2   23.96    6.67   0
   0  -8   8    6.55    4.51   0
   0  -8   9    6.89    3.72   0
   0  -8  12   -7.39    6.55   0
   0  -7   6  257.25    5.24   0
   0  -7  15   -4.81    9.18   0
   0  -6  16   14.35    8.28   0
   0  -4  18    6.62   10.25   0
   0   6  -2  161.78    2.31   0
   0  20  -2    6.56    3.60   0
   0  26   0   18.93    3.65   0
   1   1   8   42.10    6.02   0
   1   1  11    6.35    5.38   0
   1   2  14   -6.22    9.53   0
   1   4  15    5.13    8.12   0
   1   5   4 1626.24    8.50   0
   1   5  16  -17.40   13.24   0
   1   6  16    2.65    8.83   0
   1   7  17   52.93   13.53   0
   1   9  17  142.44   12.38   0
   1  19   3   -2.21    2.45   0
   1  23   5    3.21    4.07   0
   1  25   7    7.04    5.58   0
  -5  -8  -1    9.88    9.52   0
  -5  -6  -2   -0.46   12.34   0
  -5  -4  -3   -2.81   10.82   0
  -4 -15   4   -4.85    4.85   0
  -4 -11   0    3.25    6.60   0
  -4  -6  -3   48.86    7.79   0
  -4   3  -6   41.44    8.91   0
  -4  11  -7   13.88   10.56   0
  -4  12  -7    6.09   11.12   0
  -4  13  -7   -9.98   11.71   0
  -3 -11   0  183.34    4.84   0
  -3  -8  -2  110.19    5.65   0
  -3  -6  -3   -5.18    5.66   0
  -3  -4  -4   12.04    4.63   0
  -3   3  -6   11.60    7.67   0
  -3   9  -7  109.55    8.44   0
  -3  10  -7   28.22   10.07   0
  -3  11  -7  155.18   11.62   0
  -3  12  -7   13.21   10.24   0
  -3  13  -7   18.28    9.93   0
  -3  14  -7    8.83   10.03   0
  -3  15  -7    0.70   11.63   0
  -3  16  -7   24.94   12.01   0
  -2 -16   9   -1.02    4.72   0
  -2 -16  14   -4.20    9.00   0
  -2  -2  -4   -8.55    4.84   0
  -2   1  -5    4.56    3.72   0
  -2  20  -6   16.53    9.18   0
  -2  25  -5   -3.83    9.56   0
  -1 -13  14   -0.67    8.12   0
  -1   3  -4  175.34    4.20   0
  -1   9  -5  206.70    5.96   0
  -1  17  -5   94.00    6.54   0
  -1  26  -3  115.15    8.07   0
   0  -8  13   -0.10    5.90   0
   0  -8  14   14.02    9.01   0
   0  -6  17   62.92   12.76   0
   0  -5  18    2.92   13.93   0
   1   0   9    0.34    6.21   0
   1   0  10   64.87    7.52   0
   1   0  11   -1.06    7.14   0
   1   0  12  356.52   10.56   0
   1   1   7   17.38    5.27   0
   1   1  13    9.35    8.83   0
   1   2   6  502.00    6.15   0
   1   3   5  857.27    7.61   0
   1   3  15    9.78    9.09   0
   1   4  16   26.76   13.69   0
   1   6  17    8.30   15.17   0
   1   7   3  362.04    4.10   0
   1  26   8    4.77    7.11   0
  -5  -9   0    1.73   10.12   0
  -5  -3  -3   36.80   12.03   0
  -4 -12   1   -3.18    6.42   0
  -4  -3  -4  -10.05   10.49   0
  -4   0  -5   -1.02    9.07   0
  -4   4  -6   79.55    9.24   0
  -4   5  -6    4.79   11.15   0
  -3 -18  11    6.20    5.71   0
  -3 -18  12   11.87    6.99   0
  -3 -12   1   40.00    4.04   0
  -3   4  -6   31.90    7.94   0
  -2 -16  15   31.16   10.68   0
  -2 -15   6    1.69    2.53   0
  -2  19  -6    8.53    9.09   0
  -2  24  -5   14.85   10.60   0
  -1 -13   8   46.66    4.25   0
  -1 -13  15    5.40    8.67   0
  -1 -12  17   27.37   11.58   0
  -1   0  -3    0.79    3.61   0
  -1  10  -5   18.18    3.52   0
  -1  11  -5    8.85    5.10   0
  -1  12  -5   -2.48    4.61   0
  -1  13  -5   16.35    4.59   0
  -1  14  -5  523.17    7.98   0
  -1  15  -5  229.58    6.79   0
  -1  16  -5   -4.46    4.93   0
  -1  22  -4    1.21    6.76   0
   0  -9  11  165.68    7.36   0
   0  -8   7  511.75    6.94   0
   0  -8  15   -3.75    9.24   0
   0  -7  16    7.73    8.44   0
   0  19  -2   68.94    3.93   0
   0  23  -1    5.53    3.48   0
   1   0   8    6.73    5.63   0
   1   0  13   11.73    9.36   0
   1   1  14    8.22    7.69   0
   1   2  15   38.32    9.10   0
   1   3  16  -10.66   12.05   0
   1   5  17   12.49   13.27   0
   1  12   2    5.22    1.87   0
   1  13   2  228.37    2.74   0
   1  14   2    7.40    1.98   0
   1  22   4   -3.06    3.32   0
  -5  -7  -1   10.90    9.82   0
  -5  -5  -2   11.29   12.40   0
  -4 -14   3    6.03    4.95   0
  -4 -13   2   -7.62    6.05   0
  -4  -9  -1   51.17    6.68   0
  -4  -7  -2   23.34    7.31   0
  -4  -5  -3   -4.48    8.38   0
  -4   1  -5  315.05   13.02   0
  -4   6  -6   83.40   13.99   0
  -3 -13   2    1.71    3.48   0
  -3  -3  -4    9.10    6.62   0
  -3   0  -5   -3.23    7.37   0
  -3   5  -6  193.23    9.38   0
  -3  21  -6   19.44   14.72   0
  -2  -6  -2  112.15    3.76   0
  -2  -4  -3   -4.20    3.08   0
  -2   2  -5   80.83    4.61   0
  -2   9  -6    7.70    6.97   0
  -2  17  -6   55.19    9.06   0
  -2  18  -6   36.47    6.37   0
  -2  23  -5    2.97    8.75   0
  -2  27  -4   27.97   11.35   0
  -1 -10   3   40.49    1.52   0
  -1   4  -4  378.43    5.97   0
  -1  28  -2   14.80    7.08   0
   0  -9  10    0.35    4.58   0
   0  -9  12  -15.98    5.59   0
   0  -9  13    4.49    8.28   0
   0  -7  17   11.37   12.62   0
   0  -6   4   76.33    3.32   0
   0  -6  18   13.89   12.56   0
   1  -1   9   -2.33    6.62   0
   1  -1  10  440.60    8.25   0
   1  -1  11    5.87    5.38   0
   1  -1  12  114.45    9.42   0
   1   0   7   -4.47    5.08   0
   1   0  14  -12.63   10.53   0
   1   1   6  183.37    5.83   0
   1   1  15   14.69   11.01   0
   1   2   5  206.43    5.15   0
   1   2  16   69.63   12.42   0
   1   3  17    2.71   13.77   0
   1   4   4  322.49    4.32   0
   1   4  17   17.73   11.01   0
   1   6   3  236.03    3.76   0
   1  11   2   -1.52    1.96   0
   1  15   2   43.47    2.03   0
   1  20   3    5.20    2.52   0
   1  25   6   22.60    5.07   0
   1  26   7   58.97    6.17   0
  -5  -2  -3   61.07   14.12   0
  -4  -2  -4   18.78    9.32   0
  -4   2  -5   20.41    9.97   0
  -4   7  -6   45.59   10.14   0
  -4   8  -6   13.65   13.28   0
  -3 -18  10    4.95    4.36   0
  -3  -5  -3    5.58    5.50   0
  -3   1  -5  150.14    8.47   0
  -3  19  -6   -2.09   11.46   0
  -3  20  -6  -11.16   11.96   0
  -2 -16   8   63.97    4.01   0
  -2  10  -6  293.21    8.58   0
  -2  11  -6   43.83    7.87   0
  -2  13  -6   20.68    8.47   0
  -2  14  -6   82.89    8.93   0
  -2  15  -6  169.89    9.88   0
  -2  16  -6   66.82    6.60   0
  -2  26  -4    2.97   11.07   0
  -1 -14  11    6.82    6.63   0
  -1 -14  12   85.49    7.65   0
  -1 -14  13    4.30    8.08   0
  -1 -13   7  552.04    6.28   0
  -1 -13  16   18.29   10.24   0
  -1 -11   4    7.06    1.89   0
  -1  21  -4   39.93    6.83   0
  -1  25  -3   -3.26    6.83   0
   0  -9   8    6.19    4.51   0
   0  -9  14   14.46    8.81   0
   0  -8  16  -12.24   10.82   0
   0  -7   5  405.32    4.65   0
   0  29   2   -0.41    3.61   0
   1  -1   8   40.23    6.24   0
   1  -1  13   17.84    7.47   0
   1  -1  14   11.92    9.70   0
   1   0  15   -9.09   11.90   0
   1   2  17   -3.10   14.65   0
   1  10   2   31.40    2.29   0
   1  16   2    7.02    1.94   0
   1  24   5    1.28    3.40   0
  -5  -8   0    4.70   10.14   0
  -5  -4  -2   -1.68   12.27   0
  -5  -1  -3   41.19   13.39   0
  -4  -4  -3   15.93    9.01   0
  -4  -1  -4    6.89    8.74   0
  -4   3  -5   13.31   10.28   0
  -4  10  -6    6.14   12.40   0
  -4  11  -6   -9.81   14.69   0
  -4  12  -6   19.61   14.72   0
  -4  13  -6  -13.50   15.79   0
  -4  14  -6   12.36   15.55   0
  -4  15  -6   11.58   14.50   0
  -3  -7  -2  118.77    5.71   0
  -3  -2  -4   57.52    7.11   0
  -3   7  -6   21.92    8.87   0
  -3   8  -6   28.41    9.10   0
  -3  18  -6   64.98   13.53   0
  -2 -17  12   42.74    6.83   0
  -2 -17  13    4.59    7.47   0
  -2  22  -5   11.06    8.73   0
  -1 -14  10   37.02    5.23   0
  -1  -6   0  494.69    2.72   0
  -1  -2  -2  772.57    5.29   0
  -1   1  -3    1.57    3.87   0
  -1   5  -4 1691.63   10.02   0
  -1  20  -4    4.75    5.88   0
   0 -10  12    3.90    6.43   0
   0  -9  15   13.97    9.82   0
   0  -8   6  472.68    6.23   0
   0  -7  18   25.60   11.73   0
   0  18  -2   15.10    3.11   0
   1  -2   9  169.89    7.77   0
   1  -2  10 1712.76   14.11   0
   1  -2  11   80.75    6.02   0
   1  -2  12  146.01    7.42   0
   1  -2  13   71.91   10.33   0
   1  -1  15    2.25   12.07   0
   1   0   6   26.72    4.62   0
   1   0  16  206.08   14.40   0
   1   3   4  193.84    4.54   0
  -5  -6  -1   10.80   11.02   0
  -4  -8  -1   -6.42    7.29   0
  -4  -6  -2   14.20    7.98   0
  -4   4  -5   12.43   10.64   0
  -3 -10   0   32.30    4.86   0
  -3   2  -5    9.01    7.67   0
  -3   9  -6  109.17    9.97   0
  -3  10  -6   75.33   10.10   0
  -3  11  -6    1.66    8.55   0
  -3  14  -6   15.60    9.67   0
  -3  15  -6    4.66   11.34   0
  -3  16  -6   34.22   12.42   0
  -3  17  -6   -1.27    8.36   0
  -2 -17  11    1.30    6.17   0
  -2 -17  14   11.99    9.47   0
  -2  -3  -3   86.00    4.96   0
  -2   0  -4   62.64    5.55   0
  -2  21  -5   72.74    9.05   0
  -2  25  -4   -7.41   10.66   0
  -1 -14   9  181.69    6.14   0
  -1 -14  15    1.67    9.08   0
  -1  19  -4  107.66    6.90   0
  -1  24  -3   -4.04    6.76   0
  -1  27  -2   -5.03    6.95   0
  -1  29  -1   51.58    8.18   0
   0 -10  10   22.31    6.24   0
   0 -10  11    5.59    4.64   0
   0 -10  13  207.12    9.51   0
   0 -10  14   18.93    9.13   0
   0  -9  16   26.61   11.34   0
   0  -8  18   -3.72   13.68   0
   0  17  -2   10.82    2.97   0
   0  25   0    2.06    3.67   0
   1  -3  11   60.55    7.58   0
   1  -2   8  177.26    7.10   0
   1  -2  14   -6.77    9.99   0
   1  -1   7    8.06    3.73   0
   1  -1  16   27.87   11.46   0
   1   0  17   -3.07   13.93   0
   1   1   5   24.81    4.63   0
   1   5   3   81.53    2.92   0
   1   9   2    8.05    2.24   0
  -5  -9   1    4.39    8.60   0
  -5  -3  -2    3.02   10.87   0
  -5   0  -3   -1.53   13.40   0
  -4 -16   6    7.06    4.00   0
  -4 -11   1  115.09    7.52   0
  -4  -3  -3   39.15    9.48   0
  -4   0  -4    0.51    9.43   0
  -4   5  -5   75.24   12.40   0
  -3  -4  -3   -7.03    5.78   0
  -3  -1  -4   -5.70    7.66   0
  -3   3  -5   -6.24    8.31   0
  -3  12  -6   82.06    8.16   0
  -3  13  -6   10.76    7.27   0
  -3  22  -5    4.48   14.37   0
  -2 -17  10    2.81    5.16   0
  -2  -5  -2   26.92    3.51   0
  -2  20  -5  105.19    9.30   0
  -1 -14  16   14.12   10.95   0
  -1 -12   5   17.01    2.37   0
  -1   6  -4    4.18    3.05   0
  -1  18  -4  108.39    6.73   0
   0 -10   9   45.07    5.72   0
   0 -10  15   11.17   11.72   0
   0  -9   7   52.24    3.53   0
   0  -9  17   -5.72   13.95   0
   0  -4   2  545.95    3.43   0
   0  27   1   49.90    4.44   0
   1  -3  10  364.45    8.08   0
   1  -3  13   27.95    7.40   0
   1  -2  15   52.79    9.27   0
   1  17   2   67.39    2.03   0
   1  23   4   22.56    2.89   0
  -5  -7   0   -2.88   10.96   0
  -5  -5  -1    8.38   10.73   0
  -5  -2  -2   15.14   11.77   0
  -5   1  -3   26.33   13.56   0
  -4 -12   2  122.98    7.41   0
  -4   1  -4   16.55   10.84   0
  -4   6  -5    6.32   11.24   0
  -4   7  -5    0.67   11.81   0
  -3  -6  -2   96.83    6.07   0
  -3   4  -5   33.16    8.32   0
  -3  21  -5   -2.20   12.30   0
  -2   1  -4   41.24    5.65   0
  -2  18  -5   80.71    8.49   0
  -2  24  -4    4.66    9.23   0
  -2  27  -3   63.62   10.89   0
  -1 -15  12   39.60    7.06   0
  -1 -15  13   10.99    7.86   0
  -1 -15  14   37.32   10.01   0
  -1   7  -4  503.80    6.61   0
  -1  17  -4  653.62    8.92   0
  -1  23  -3    6.03    6.00   0
  -1  26  -2    5.29    7.57   0
   0 -10  16   83.05   13.94   0
   1  -4  11   19.32    8.21   0
   1  -4  13   30.67    9.20   0
   1  -3  15    6.59   13.11   0
   1  -2   7   91.74    5.78   0
   1  -2  16   68.30   10.90   0
   1  -1   6  221.15    6.00   0
   1  -1  17   43.39   11.90   0
   1   2   4   80.13    4.18   0
   1   8   2    2.38    2.00   0
   1  26   6    5.16    4.11   0
   1  27   7    2.46    5.26   0
  -5   2  -3   56.36   13.96   0
  -4  -7  -1   23.12    7.72   0
  -4  -5  -2   26.25    6.38   0
  -4  -2  -3   16.25    9.83   0
  -4   2  -4   30.25   10.14   0
  -4   8  -5  179.86   13.88   0
  -4   9  -5   61.76   14.37   0
  -4  10  -5    2.61   12.03   0
  -4  15  -5   -8.11   14.07   0
  -4  16  -5    7.01   15.78   0
  -3 -11   1    3.40    3.91   0
  -3  -3  -3   19.66    6.14   0
  -3   0  -4   67.64    7.09   0
  -3   5  -5   79.68    9.15   0
  -3  19  -5    4.42   11.75   0
  -3  20  -5   -4.77   11.66   0
  -2 -16   7   30.58    2.92   0
  -2  -2  -3   11.16    4.72   0
  -2  23  -4    5.64   10.01   0
  -1 -15  15   22.94   10.70   0
  -1 -13   6  211.28    4.14   0
  -1  16  -4  314.96    7.16   0
  -1  22  -3    3.40    6.75   0
   0 -11  10   66.17    6.00   0
   0 -11  11    0.31    5.89   0
   0 -11  13   12.62    6.52   0
   0 -11  14    0.44   10.15   0
   0 -10   8   -1.92    3.49   0
   0 -10  17   19.37   14.08   0
   0  -8   5   84.92    3.81   0
   0   9  -2   20.84    2.02   0
   0  15  -2   32.29    2.97   0
   0  30   3   15.20    4.34   0
   1  -4  14    0.13   10.25   0
   1  -3   8   47.24    4.58   0
   1  -3  16    5.15   13.23   0
   1  -2  17   18.09   13.23   0
   1   0   5   -1.42    3.17   0
   1   4   3   21.15    2.14   0
   1  21   3   15.91    2.07   0
   1  25   5  105.29    4.14   0
  -5  -8   1   -3.27    9.82   0
  -5  -6   0  -10.01   10.39   0
  -5  -4  -1   10.05   10.85   0
  -5  -1  -2   10.86   12.31   0
  -5   3  -3   36.33   14.15   0
  -4 -15   5    5.35    5.25   0
  -4 -14   4    5.06    5.39   0
  -4 -13   3   22.85    6.38   0
  -4   3  -4   -1.90    9.60   0
  -4  11  -5   61.66   10.82   0
  -4  12  -5  -11.19   10.66   0
  -4  13  -5   34.73   11.28   0
  -4  14  -5    2.07   11.67   0
  -3   1  -4    3.82    7.14   0
  -3   6  -5   -0.66    7.79   0
  -3   7  -5   57.40    8.77   0
  -3  18  -5   58.44   12.22   0
  -2 -17   9   23.64    4.65   0
  -2 -10   1    4.15    2.15   0
  -2   2  -4    6.02    5.47   0
  -2   9  -5    0.59    6.94   0
  -2  10  -5    9.05    7.24   0
  -2  14  -5  119.44    8.06   0
  -2  15  -5   29.25    7.67   0
  -2  16  -5  118.73    6.82   0
  -2  26  -3   20.66   10.25   0
  -1 -15  10   69.98    6.13   0
  -1 -15  16    8.17   12.69   0
  -1  -1  -2   22.33    3.19   0
  -1   9  -4   -0.96    3.31   0
  -1  10  -4  114.21    5.26   0
  -1  15  -4   -2.35    4.97   0
  -1  28  -1   42.40    7.58   0
   0 -11  15   25.79    9.23   0
   0 -11  16   19.41   12.60   0
   0  -9   6   90.17    4.59   0
   0  -7   4  210.84    3.91   0
   0  10  -2  956.26    5.04   0
   0  14  -2   91.54    3.10   0
   0  21  -1  149.81    4.75   0
   1  -5  11   20.45    7.71   0
   1  -5  12  228.31   10.53   0
   1  -4   9   -5.14    5.25   0
   1  -4  15    0.12    9.34   0
   1  -4  16   37.42   12.11   0
   1  -3  17   15.31   15.84   0
   1   7   2    2.39    2.50   0
  -5  -3  -1   17.63   10.84   0
  -5   0  -2    1.57   14.44   0
  -5   4  -3   -3.09   11.52   0
  -4  -4  -2   15.74    7.90   0
  -4  -1  -3   18.42    8.91   0
  -4   4  -4   -1.11   11.20   0
  -3  -5  -2   51.01    5.84   0
  -3  15  -5   13.20    9.42   0
  -3  17  -5    5.94    8.50   0
  -3  23  -4    4.52   12.70   0
  -2 -18  12   11.73    7.41   0
  -2 -18  13   45.03    8.57   0
  -2 -18  14    1.95    9.00   0
  -2  11  -5  250.98    7.49   0
  -2  12  -5   -0.00    5.43   0
  -2  13  -5  314.58    8.05   0
  -1   3  -3   99.53    4.51   0
  -1  11  -4   82.86    3.96   0
  -1  13  -4    3.42    3.57   0
  -1  25  -2    3.04    7.39   0
   0 -12  13    1.34    8.44   0
   0 -11   9   20.95    5.35   0
   0 -11  17   88.14   14.23   0
   0 -10   7   90.19    5.09   0
   0  12  -2    1.49    2.30   0
   0  13  -2    4.85    2.38   0
   0  24   0    6.25    3.77   0
   1  -5  10   92.04    8.20   0
   1  -5  14   12.02    7.82   0
   1  -5  15   14.87   12.65   0
   1  -4   8    0.36    6.24   0
   1  -4  17    4.03   14.08   0
   1  -3   7   66.65    4.33   0
   1  -2   6  520.87    6.57   0
   1   1   4   22.96    3.21   0
  -5  -5   0   -8.89   10.45   0
  -5   1  -2    9.86   14.63   0
  -4  -8   0    4.53    6.99   0
  -4  -6  -1   -4.41    8.04   0
  -4   0  -3    7.92    9.55   0
  -4   5  -4   34.62   11.11   0
  -3 -12   2    0.07    3.58   0
  -3  -7  -1   14.26    4.97   0
  -3  -2  -3    6.21    4.81   0
  -3   2  -4   46.63    7.44   0
  -3  11  -5   69.19    9.29   0
  -3  12  -5   14.84    9.34   0
  -3  13  -5    6.17    9.02   0
  -3  14  -5   -3.83    7.42   0
  -3  22  -4   19.74   13.62   0
  -2  -4  -2    5.13    2.99   0
  -2  -1  -3   21.57    4.64   0
  -2   3  -4   26.38    3.90   0
  -2  21  -4   28.65    6.67   0
  -2  25  -3    8.16    9.42   0
  -1 -16  12    2.35    7.03   0
  -1 -16  13   47.97    8.31   0
  -1 -16  14   74.79    9.94   0
  -1 -15   9  429.57    7.11   0
  -1 -14   7  100.87    4.66   0
   0 -12  11   59.32    7.11   0
   0 -12  12    4.97    5.77   0
   0 -12  14    9.18    9.48   0
   0 -12  15  -14.03   12.14   0
   0  -6   3    3.86    2.35   0
   1  -6  12   34.72    9.36   0
   1  -6  13   -1.51    9.58   0
   1  -6  14   36.54   10.02   0
   1  -5   9   -5.65    7.06   0
   1  -5  16   -8.59   14.47   0
   1  -1   5   35.54    3.60   0
   1   3   3   95.03    2.77   0
   1  18   2  101.92    1.88   0
   2  11  12   -0.14    9.44   0
   2  12  13   10.83   10.57   0
   2  13  12    1.21    8.97   0
  -5  -7   1   37.60    9.97   0
  -5  -2  -1   13.06   13.08   0
  -5   2  -2    2.16   14.62   0
  -4 -11   2   47.16    7.35   0
  -4  -3  -2    2.26    8.13   0
  -4   1  -3   12.40    9.76   0
  -4   6  -4  161.98   12.02   0
  -4   7  -4   -6.28   12.89   0
  -3   3  -4    8.18    7.97   0
  -3  21  -4   63.17   12.44   0
  -2 -18  11    6.05    5.79   0
  -2  -8   0    0.40    2.77   0
  -2  20  -4    5.92    8.51   0
  -2  24  -3   39.65    9.15   0
  -1 -16  11   -2.74    6.36   0
  -1 -16  15   27.66    9.43   0
  -1 -16  16   13.32    9.96   0
  -1  24  -2    0.94    6.28   0
  -1  27  -1   10.02    7.24   0
   0 -12  16    2.66   12.67   0
   0 -11   8   -0.24    4.89   0
   0  20  -1   -0.43    3.72   0
   0  26   1    8.70    4.44   0
   0  28   2    9.76    4.40   0
   1  -6  11   13.74    6.18   0
   1  -6  15   -1.85   12.53   0
   1  -5  17    5.50   14.04   0
   1  -4   7   40.18    6.11   0
   1  -3   6  437.97    7.07   0
   1   6   2  590.03    4.31   0
   2   8  12   59.28   10.22   0
   2   8  13   32.70   11.03   0
   2   9  11   -6.65    9.63   0
   2   9  12   31.08   10.52   0
   2   9  13   40.01   11.85   0
   2   9  14   -3.47   11.89   0
   2  10  10   17.48    7.46   0
   2  10  11    4.68    9.54   0
   2  10  12   26.76   10.18   0
   2  10  13   12.50   11.70   0
   2  10  14   -1.43   14.23   0
   2  11  10   11.79    8.34   0
   2  11  11   12.37    8.88   0
   2  11  13    6.60    9.04   0
   2  11  14   13.17   14.16   0
   2  11  15   14.53   13.69   0
   2  12  11   14.80    8.45   0
   2  12  14   -5.17   13.60   0
   2  13  10   -3.09    7.41   0
   2  13  11   18.51    8.72   0
   2  13  13    7.85   10.33   0
   2  13  14   17.92   13.25   0
   2  14  10   -1.69    8.54   0
   2  14  11   11.48    9.39   0
   2  14  12   11.09    8.94   0
   2  14  13   -3.67    9.74   0
   2  14  14   24.36   13.40   0
   2  15  11   -0.42    9.03   0
   2  15  12   81.39   11.48   0
   2  15  13   12.94   12.29   0
   2  16  12   -0.03    9.47   0
   2  16  13   13.04   11.55   0
  -5  -4   0   -9.23   12.54   0
  -5  -1  -1    2.77   12.46   0
  -5   3  -2   12.97   15.70   0
  -4  -5  -1   12.41    8.16   0
  -4  -2  -2    4.73    8.31   0
  -4   8  -4   27.30   10.47   0
  -4   9  -4    2.68   13.07   0
  -4  10  -4   80.38   13.33   0
  -4  11  -4    3.82   11.59   0
  -4  12  -4   33.38   12.80   0
  -4  13  -4   29.17   14.49   0
  -4  14  -4   11.82   15.34   0
  -4  15  -4    2.44   14.26   0
  -4  16  -4    1.91   11.90   0
  -3 -13   3    1.19    3.65   0
  -3  -4  -2   -4.15    5.76   0
  -3  -1  -3   15.17    5.24   0
  -3   4  -4    1.23    7.61   0
  -3  19  -4   14.18   11.41   0
  -3  20  -4   31.83    9.16   0
  -3  24  -3    5.94   12.20   0
  -2   0  -3    0.24    5.04   0
  -2  18  -4   91.67    7.98   0
  -2  19  -4   33.65    7.91   0
  -2  27  -2   26.17    9.17   0
  -1   4  -3   18.97    3.19   0
  -1  29   0    2.32    7.24   0
   0 -13  13   29.86    8.44   0
   0 -13  14   28.40    9.27   0
   0 -12  17    5.66   13.64   0
   1  -7  13   33.45   10.02   0
   1  -7  14   22.17   10.02   0
   1  -6   9   -0.23    6.76   0
   1  -6  16   -3.61   10.22   0
   1  -6  17   -1.14   13.89   0
   1  -5   8    2.28    4.22   0
   1   0   4  324.37    4.89   0
   1  24   4   31.05    2.37   0
   1  27   6   11.05    4.22   0
   2   6  13   60.07   10.53   0
   2   7  11    2.92    9.35   0
   2   7  12   18.14    9.37   0
   2   7  13    5.27    9.81   0
   2   7  14    5.51   12.98   0
   2   8  10  124.08    8.76   0
   2   8  11   12.19    7.04   0
   2   8  14    0.26   12.04   0
   2   8  15   11.90   14.69   0
   2   9  10   32.37    7.70   0
   2   9  15   26.65   13.70   0
   2  10   9    0.40    6.85   0
   2  10  15    6.41   13.56   0
   2  11   9   45.72    6.85   0
   2  12   9  156.34    8.37   0
   2  13   9    0.72    6.44   0
   2  16  10   -4.22    7.73   0
   2  16  11   14.28    8.62   0
   2  17  11    0.72    8.67   0
   2  17  12    9.30   10.80   0
  -5  -8   2   -3.26   10.09   0
  -5  -6   1   -8.17   11.74   0
  -5   4  -2   -5.97   15.70   0
  -4 -12   3   16.56    6.52   0
  -4  -7   0    8.93    7.37   0
  -4   2  -3    9.33    7.68   0
  -3 -10   1    0.38    4.57   0
  -3  -6  -1   48.70    5.69   0
  -3   0  -3    2.84    7.15   0
  -3  18  -4   20.39   11.60   0
  -2 -18  10   94.17    5.73   0
  -2 -17   8    6.14    3.78   0
  -2  -3  -2    3.53    4.24   0
  -2  17  -4   52.30    8.18   0
  -2  23  -3   83.48   10.40   0
  -2  26  -2    9.58   10.58   0
  -1 -16  10   27.16    6.04   0
  -1 -15   8  147.51    4.98   0
  -1   0  -2  587.15    4.73   0
  -1   5  -3   70.68    4.74   0
  -1  18  -3  710.86    9.01   0
  -1  23  -2   10.41    6.06   0
  -1  26  -1   18.84    8.48   0
   0 -13  11   50.69    6.93   0
   0 -13  15   -3.40   10.83   0
   0 -13  16   32.00   12.50   0
   0 -12   9   44.93    5.42   0
   0 -10   6  431.15    6.36   0
   0  23   0    2.24    3.83   0
   1  -7  11   68.96    8.73   0
   1  -7  16   24.38   12.16   0
   1  -2   5  191.02    4.88   0
   1   2   3  153.10    3.53   0
   2   5  11   91.79    9.16   0
   2   5  12   -7.49   10.82   0
   2   5  13    2.07   11.74   0
   2   5  14   20.03   12.77   0
   2   6  11   26.34    9.10   0
   2   6  14   52.69    9.72   0
   2   6  15   17.24   13.36   0
   2   7  15    3.34   10.21   0
   2   7  16   11.04   14.57   0
   2   8   9   37.62    6.79   0
   2   9   9   10.14    7.01   0
   2  15   9   14.86    7.21   0
   2  17  10   44.39    9.12   0
   2  18  11  116.21   10.76   0
   2  18  12    0.59    8.87   0
   2  19  12    7.34   10.92   0
  -5  -3   0    9.10   12.49   0
  -5   0  -1    0.79   10.95   0
  -5   5  -2    7.35   10.77   0
  -5   6  -2    4.52   15.38   0
  -4  -4  -1   -6.89    7.63   0
  -4  -1  -2   -2.49    9.18   0
  -4   3  -3   42.93    8.10   0
  -4   4  -3   11.75    9.88   0
  -3 -14   4   26.29    3.01   0
  -3  -3  -2   10.97    5.90   0
  -3  16  -4   79.47   11.57   0
  -3  17  -4   98.50   11.08   0
  -2 -11   2  152.12    2.55   0
  -2   1  -3   23.91    5.32   0
  -2  15  -4  599.56   11.02   0
  -2  16  -4  212.09    9.04   0
  -1 -17  13   -4.82    8.90   0
  -1 -17  14    6.34   10.09   0
  -1 -17  15   12.00    9.29   0
   0 -11   7  145.48    5.33   0
   0  -8   4  656.54    5.47   0
   0  19  -1    2.00    3.09   0
   1  -8  13   18.62   10.96   0
   1  -8  14   30.13   11.67   0
   1  -7  10    4.72    5.85   0
   1  -7  17   68.99   16.31   0
   1  -6   8   11.70    6.25   0
   1  -5   7   58.66    6.19   0
   1  -4   6  610.95    8.11   0
   1   5   2    8.88    2.16   0
   2   4  11   47.26   10.17   0
   2   4  12  215.08   11.50   0
   2   4  13   37.21   10.40   0
   2   4  14   -1.18   12.26   0
   2   4  15   13.41   13.29   0
   2   5  10    7.50    9.19   0
   2   5  15    4.00    9.81   0
   2   5  16   10.97   13.25   0
   2   6  16   12.07   13.90   0
   2   7   9   -2.19    6.75   0
   2   9   8   31.09    5.96   0
   2  10   8   90.22    7.19   0
   2  12   8   46.53    7.05   0
   2  13   8   73.31    7.14   0
   2  14   8   37.59    6.76   0
   2  16   9   14.53    6.21   0
   2  17   9    6.82    7.27   0
   2  18  10   -7.60    8.77   0
   2  19  11    2.76    9.51   0
  -5  -7   2    1.74   10.44   0
  -5  -5   1    1.70   12.38   0
  -5  -2   0   18.63   11.69   0
  -5   1  -1  -15.41   12.60   0
  -4 -16   7    7.45    4.85   0
  -4 -13   4   14.32    6.18   0
  -4 -10   2   31.98    7.12   0
  -4   0  -2   -6.86    9.04   0
  -4   5  -3   13.45   10.88   0
  -4  18  -3    9.27   16.00   0
  -3 -15   5    7.94    2.58   0
  -3   9  -4  291.25   11.19   0
  -3  10  -4   31.40    9.23   0
  -3  11  -4  173.45   10.27   0
  -3  12  -4  161.21    9.99   0
  -3  13  -4   24.04   10.31   0
  -3  14  -4   12.50    9.96   0
  -3  15  -4   -8.96    7.61   0
  -3  22  -3   32.22   12.76   0
  -2 -19  13   -5.71    7.69   0
  -2   9  -4    8.60    6.45   0
  -2  10  -4  248.71    8.67   0
  -2  11  -4   30.71    7.06   0
  -2  12  -4   75.96    7.63   0
  -2  13  -4  299.05    9.49   0
  -2  14  -4   48.82    7.63   0
  -2  21  -3   -3.45    8.32   0
  -2  25  -2   -6.53    9.42   0
  -1 -17  12   53.60    7.70   0
  -1   6  -3  226.06    5.17   0
  -1  17  -3 1086.34   10.64   0
  -1  22  -2   16.34    6.82   0
  -1  28   0   12.64    7.67   0
   0 -14  14    2.60    9.45   0
   0 -13  10  173.58    7.90   0
   0 -12   8   73.01    5.38   0
   0   4  -1  298.65    2.10   0
   1  -8  11   15.63    9.01   0
   1  -8  15    2.11    9.01   0
   1  -8  16    2.43   14.30   0
   1  26   5   15.17    2.59   0
   2   2  13   -8.67   10.71   0
   2   3  11  276.03   12.06   0
   2   3  12    1.70    7.58   0
   2   3  13    1.24    8.01   0
   2   3  14   74.19   12.44   0
   2   3  15   -2.95   14.72   0
   2   4  10  297.90   11.14   0
   2   4  16   11.71   16.28   0
   2   5   9   -8.38    7.73   0
   2   6   9   60.17    5.93   0
   2   7   8   82.42    6.80   0
   2   8   8   -1.28    6.12   0
   2  15   8   -4.64    6.78   0
   2  16   8   -2.52    6.45   0
   2  18   9    9.81    7.85   0
   2  19  10    0.62    8.78   0
   2  20  11   53.97   11.24   0
  -5   2  -1   13.19   10.73   0
  -5   3  -1    5.05   13.86   0
  -4 -15   6    0.96    5.77   0
  -4 -14   5   14.40    5.59   0
  -4  -8   1   -0.58    7.16   0
  -4  -6   0    9.78    6.86   0
  -4  -3  -1   21.06    8.79   0
  -4   6  -3   53.96    8.73   0
  -4   7  -3   -2.65   11.91   0
  -4  15  -3    3.39   13.64   0
  -4  16  -3   29.69   16.02   0
  -4  17  -3   44.11   12.48   0
  -3  -5  -1   47.26    5.30   0
  -3  -2  -2    4.38    6.02   0
  -3   2  -3   15.04    7.56   0
  -3  21  -3   99.65   12.97   0
  -2 -19  12   63.47    7.45   0
  -2  -5  -1  810.34    6.85   0
  -2   2  -3   24.11    5.37   0
  -1 -17  11   23.42    7.47   0
  -1 -16   9   50.46    5.18   0
  -1   1  -2   31.16    3.43   0
  -1   7  -3  394.80    6.20   0
  -1  15  -3   14.75    4.55   0
  -1  16  -3  230.52    6.00   0
  -1  25  -1   -6.22    7.08   0
   0 -14  12   83.70    8.96   0
   0 -14  13   -5.63    8.55   0
   0 -14  15    1.46   10.72   0
   0 -14  16   22.04   12.98   0
   0  -5   2    8.88    1.96   0
   0  18  -1   41.54    3.24   0
   1  -9  13    9.35    9.61   0
   1  -9  14   27.29   10.85   0
   1  -8  10    4.14    7.79   0
   1  -8  17   29.74   13.99   0
   1   1   3    1.67    2.43   0
   2   1  13    6.84   10.79   0
   2   2  11   24.16   10.37   0
   2   2  12   12.84    7.33   0
   2   2  14   28.78   10.22   0
   2   2  15   -1.90   13.05   0
   2   2  16   52.29   14.61   0
   2   3  10  548.54   12.73   0
   2   3  16   -2.52   11.45   0
   2   4   9    9.11    8.48   0
   2   6   8   13.19    7.17   0
   2  10   7   35.92    6.12   0
   2  11   7   84.84    5.88   0
   2  12   7   42.28    5.77   0
   2  17   8   -8.18    6.79   0
   2  19   9   34.69    8.97   0
   2  20  10   53.17    9.78   0
  -5  -4   1   -0.63   12.55   0
  -5  -1   0    4.53   12.39   0
  -5   4  -1    0.75   16.22   0
  -4   1  -2    6.77    9.76   0
  -4   8  -3   12.07    9.61   0
  -4   9  -3   -1.15   11.87   0
  -4  10  -3  131.40   13.84   0
  -4  11  -3   34.46   13.14   0
  -4  12  -3    7.81   13.56   0
  -4  13  -3   -3.95   12.38   0
  -4  14  -3   16.63   10.59   0
  -3 -11   2    5.27    4.07   0
  -3   3  -3   15.24    7.49   0
  -3  24  -2   19.25   14.00   0
  -2  24  -2    6.73    9.92   0
  -2  27  -1    3.09   10.20   0
  -1   8  -3  154.12    5.35   0
  -1   9  -3   20.27    4.35   0
  -1  13  -3   11.93    4.58   0
  -1  14  -3  330.89    6.78   0
  -1  21  -2   -2.24    6.21   0
   0 -14  11   12.69    7.55   0
   0 -13   9  594.22    9.38   0
   0  25   1   61.08    4.75   0
   0  29   3   42.23    4.98   0
   1  -9  11  125.94    9.39   0
   1  -9  12   25.55    9.20   0
   1  -9  15    8.07    9.46   0
   1  -9  16  -12.53   13.99   0
   1  -7   8   -0.26    6.31   0
   1  -6   7   11.78    5.52   0
   1   4   2    7.66    2.37   0
   2   1  11   -3.62    9.92   0
   2   1  12   -4.38    7.77   0
   2   1  14   55.28   10.64   0
   2   1  15   50.97   13.28   0
   2   1  16   23.67   14.72   0
   2   2  10   78.04    9.54   0
   2   3   9    1.07    8.28   0
   2   8   7    2.33    6.37   0
   2   9   7    1.98    5.64   0
   2  13   7   20.16    5.49   0
   2  14   7    7.65    5.93   0
   2  15   7   39.01    7.01   0
   2  18   8    7.30    7.71   0
  -5  -8   3    7.91   10.68   0
  -5  -6   2    7.19   10.25   0
  -5  -3   1   -2.68   10.52   0
  -5   0   0  -12.85   14.59   0
  -5   5  -1    9.22   12.77   0
  -5   6  -1   10.69   13.16   0
  -4  -5   0    3.52    8.03   0
  -4  -2  -1   10.60    8.88   0
  -4   2  -2    5.96    9.67   0
  -3  -9   1  205.99    6.16   0
  -3  -7   0   50.92    5.21   0
  -3  -1  -2   -2.03    5.84   0
  -3   4  -3   -4.34    7.54   0
  -3  18  -3   12.19   10.90   0
  -3  19  -3   15.33    9.12   0
  -3  23  -2   21.93   12.75   0
  -2 -18   9   47.04    4.81   0
  -2  -9   1   11.52    2.40   0
  -2  -7   0 1229.66    7.24   0
  -2   3  -3   82.15    4.33   0
  -2  19  -3   77.72    8.22   0
  -1 -18  14    1.59    9.54   0
  -1 -18  15   10.74   10.81   0
  -1 -12   4  169.81    2.54   0
  -1  -5   0    1.01    1.39   0
  -1  10  -3  122.38    5.01   0
  -1  11  -3    3.69    4.70   0
  -1  12  -3   26.80    4.94   0
  -1  27   0    0.07    7.37   0
   0 -15  14   19.43    9.81   0
   0 -15  15   17.61   10.20   0
   0 -11   6    2.36    4.14   0
   0  -7   3   17.14    2.59   0
   0  22   0   21.02    3.70   0
   1 -10  14    9.31   10.61   0
   1  -9  17  148.56   13.14   0
   1  -8   9   67.26    5.93   0
   2   0  11   -4.76    9.14   0
   2   0  12   17.45    9.61   0
   2   0  13    5.41    8.11   0
   2   0  14   36.74   10.99   0
   2   0  15  -17.65   13.11   0
   2   0  16  124.66   17.41   0
   2   1  10    2.50    9.01   0
   2   2   9   92.86    8.81   0
   2   7   7   28.10    6.28   0
   2  16   7   27.78    6.42   0
   2  20   9    3.64    7.12   0
   2  21  10   -9.61    9.37   0
  -5   1   0   -7.82   14.71   0
  -5   7  -1    0.73   14.38   0
  -5   8  -1   -5.97   16.22   0
  -4  -7   1    3.48    7.48   0
  -4   3  -2    8.12    9.72   0
  -4  18  -2   15.86   14.52   0
  -3  -4  -1   57.31    6.03   0
  -3  17  -3    2.99   10.94   0
  -2 -19  11   -6.85    5.51   0
  -2  -1  -2    1.97    4.67   0
  -2   4  -3    1.13    5.20   0
  -2  23  -2   21.36    8.91   0
  -2  26  -1   49.64   11.28   0
  -1 -18  13   14.84    9.02   0
  -1 -17  10   20.23    5.42   0
  -1  20  -2    5.40    5.75   0
  -1  24  -1   87.21    6.97   0
  -1  29   1   -4.55    7.37   0
   0 -15  16   29.76   11.91   0
   0 -13   8    5.58    4.80   0
   0 -12   7  138.58    5.13   0
   0 -10   5   21.35    3.67   0
   0  27   2   21.51    4.95   0
   1 -10  12    3.59   10.03   0
   1 -10  13   10.34    8.47   0
   1 -10  15    5.73    9.12   0
   1  -9  10  114.72    7.00   0
   1   0   3    3.85    4.02   0
   2  -1  12    2.19   10.74   0
   2  -1  13   17.57    9.60   0
   2  -1  14   42.43   11.04   0
   2  -1  15   29.37   13.84   0
   2  -1  16   18.16   16.92   0
   2   0  10  355.53   11.10   0
   2   3   8   68.30    8.15   0
   2   5   7   63.11    6.11   0
   2  17   7    2.64    6.23   0
   2  19   8    7.21    6.82   0
  -5  -7   3    6.46    9.97   0
  -5  -5   2   16.19   11.27   0
  -5  -2   1    1.79   12.84   0
  -5   2   0    5.99   14.29   0
  -4 -12   4   26.23    7.01   0
  -4  -4   0   -3.26    8.38   0
  -4  -1  -1    5.98    7.41   0
  -4   4  -2    7.27    7.99   0
  -4   5  -2   14.75   10.46   0
  -4  16  -2   -1.09   13.96   0
  -4  17  -2   35.38   16.41   0
  -3   0  -2   10.31    7.10   0
  -3  15  -3    4.36   10.75   0
  -3  16  -3   -0.67    8.30   0
  -3  22  -2   -2.26   10.72   0
  -2  -4  -1  152.42    4.67   0
  -2   5  -3  298.89    7.15   0
  -2  16  -3   22.88    6.56   0
  -2  17  -3   10.92    6.48   0
  -2  22  -2   -2.47    9.26   0
  -2  28   0   11.22   10.98   0
  -1 -18  12   14.01    8.16   0
  -1 -16   8   25.24    4.07   0
  -1  -2  -1  669.77    4.25   0
  -1   2  -2  743.51    5.81   0
  -1  19  -2   22.12    5.50   0
   0 -15  12   18.09    6.40   0
   1 -10  11   43.05    9.49   0
   1  -9   9   97.78    7.89   0
   1  -8   8   11.61    4.69   0
   1  -7   7   66.42    4.68   0
   1  -6   6  215.81    6.75   0
   2  -2  12    9.33   10.28   0
   2  -2  13    2.15   12.47   0
   2  -2  14   26.78   12.60   0
   2  -2  16   58.19   14.83   0
   2  -1  11    5.15    7.10   0
   2   1   9  155.40    7.80   0
   2   2   8  406.01   10.10   0
   2   4   7   30.29    5.86   0
   2   8   6   96.91    5.51   0
   2   9   6   10.40    5.05   0
   2  10   6  309.21    7.33   0
   2  11   6   50.88    5.53   0
   2  12   6   31.89    5.36   0
   2  13   6   24.27    5.39   0
   2  21   9   -5.96    7.61   0
  -5  -4   2   15.90   11.28   0
  -5  -1   1    3.23   12.78   0
  -5   3   0   -0.16   12.86   0
  -5   4   0  -10.40   12.99   0
  -4   0  -1    2.40    9.10   0
  -4   7  -2   33.23   11.06   0
  -4   8  -2    3.29   12.10   0
  -4  14  -2   18.23   13.94   0
  -4  15  -2   23.50   13.15   0
  -3 -12   3   34.46    3.98   0
  -3  -6   0   38.78    4.99   0
  -3  10  -3   40.02    9.39   0
  -3  12  -3   57.11   10.92   0
  -3  13  -3   14.87    9.55   0
  -3  14  -3   37.49    7.63   0
  -3  21  -2    5.53   11.71   0
  -2 -20  13   -2.78    8.57   0
  -2   0  -2  340.64    6.55   0
  -2  15  -3  524.45   11.11   0
  -2  25  -1   16.63   10.45   0
  -1  23  -1  160.62    7.66   0
  -1  26   0   48.91    8.20   0
   0 -16  15    2.87   11.19   0
   0 -15  11   11.42    6.59   0
   0 -14   9  150.43    7.18   0
   0  -9   4   23.99    3.49   0
   0   5  -1  990.06    3.62   0
   0  16  -1  159.52    3.66   0
   0  21   0    1.28    4.25   0
   1 -11  12   54.02    9.83   0
   1 -11  13   30.31   10.46   0
   1 -11  14    7.62    8.66   0
   1 -11  15   24.49   10.16   0
   1 -11  16   70.46   14.23   0
   1 -10  10   23.60    8.51   0
   1  -3   4  184.18    5.99   0
   2  -3  13    5.19   12.58   0
   2  -3  14   66.97   14.17   0
   2  -3  15    5.03   15.71   0
   2  -3  16    5.93   14.69   0
   2  -2  11    5.79   10.65   0
   2  -1  10   12.39    7.12   0
   2   0   9   -5.43    8.10   0
   2   1   8   22.99    7.25   0
   2   3   7   46.68    6.22   0
   2   7   6    2.21    5.52   0
   2  14   6   72.81    5.48   0
   2  15   6  166.67    6.55   0
   2  18   7   -0.84    5.76   0
   2  20   8    2.91    6.50   0
  -5  -8   4    1.53   10.47   0
  -5  -6   3    0.08   10.53   0
  -5   0   1   -3.38   12.90   0
  -5   5   0    0.34   14.80   0
  -4 -13   5    9.06    6.23   0
  -4 -10   3   23.27    7.72   0
  -4  -3   0  106.98    9.64   0
  -4   1  -1    0.50   10.45   0
  -4   9  -2   19.62    9.41   0
  -4  10  -2   35.66   11.70   0
  -4  11  -2   -2.43   11.62   0
  -4  12  -2   -9.99    9.74   0
  -4  13  -2    5.41   10.99   0
  -3  -3  -1   56.89    4.80   0
  -3   1  -2    4.99    5.15   0
  -3  20  -2   -4.08   11.25   0
  -3  24  -1  -11.61   12.32   0
  -2 -12   3    9.50    1.71   0
  -2   9  -3    8.78    6.44   0
  -2  12  -3    0.34    7.03   0
  -2  13  -3    2.46    7.38   0
  -2  14  -3   68.44    6.27   0
  -1 -18  11    0.97    6.70   0
  -1 -17   9  148.89    6.12   0
  -1   3  -2   41.43    3.87   0
  -1  18  -2   88.08    6.21   0
  -1  28   1   19.02    8.65   0
   0 -16  13   25.91   10.03   0
   1 -11  11  104.61    9.42   0
   1  -5   5   15.79    3.72   0
   1  -1   3    1.29    3.95   0
   2  -4  14    9.52   11.86   0
   2  -4  15    7.43   14.17   0
   2  -3  11  246.61   11.80   0
   2  -3  12   13.99    8.09   0
   2  -2  10   73.71    9.95   0
   2  -1   9  200.22    9.78   0
   2   6   6    1.70    5.05   0
   2  16   6   83.28    6.17   0
   2  19   7   46.24    6.59   0
   2  22   9    4.53    7.10   0
  -5  -3   2   -1.63   12.02   0
  -5   1   1   -5.09   13.22   0
  -5   6   0  -14.23   10.74   0
  -5   7   0    2.77   14.58   0
  -5   8   0   13.01   16.51   0
  -4   2  -1   -0.67   10.22   0
  -4  19  -1    8.51   16.37   0
  -3 -10   2   29.25    4.40   0
  -3   2  -2    5.37    6.95   0
  -3  18  -2  136.62   11.33   0
  -3  19  -2  140.73    9.81   0
  -3  23  -1   46.14   15.19   0
  -2 -19  10    0.97    4.28   0
  -2   1  -2    5.04    5.10   0
  -2  11  -3   -3.09    4.81   0
  -2  20  -2    6.67    8.84   0
  -2  24  -1   53.53    9.87   0
  -2  27   0   42.19    9.84   0
  -1 -19  14   11.43   10.65   0
  -1  -7   1  496.52    2.15   0
  -1  17  -2   60.85    5.84   0
  -1  22  -1   15.69    6.64   0
   0 -16  12   61.33    9.16   0
   0 -15  10    4.28    6.29   0
   0  15  -1    2.15    2.78   0
   1 -12  14   25.47   12.66   0
   1 -12  15  -12.69   12.25   0
   1 -12  16    2.48   15.39   0
   1 -10   9  107.73    8.45   0
   1  -9   8   36.16    5.34   0
   1  -8   7   17.09    4.55   0
   1  -7   6  319.75    7.34   0
   1   2   2  777.92    5.68   0
   1   9   1   96.82    2.06   0
   1  12   1   13.94    1.32   0
   2  -4  12  209.60   13.77   0
   2  -4  13   35.12    9.80   0
   2  -4  16    6.64   13.16   0
   2   0   8  915.77   12.51   0
   2   2   7  152.17    6.08   0
   2   5   6   46.26    4.60   0
   2  21   8    1.54    6.21   0
  -5  -5   3    0.72   10.93   0
  -5  -2   2   25.77   11.71   0
  -5   2   1    9.67   12.95   0
  -4 -16   8   49.24    6.25   0
  -4 -14   6    4.52    6.51   0
  -4  -5   1  -15.23    8.19   0
  -4  -2   0    9.34    8.23   0
  -4   3  -1    2.61   10.25   0
  -4  17  -1    9.03   14.13   0
  -4  18  -1    6.40   11.75   0
  -3 -13   4   25.46    4.05   0
  -3  -5   0   41.67    4.95   0
  -3  -2  -1   -2.58    5.32   0
  -3   3  -2    2.29    7.27   0
  -3  17  -2   77.09   11.59   0
  -3  22  -1    8.26   12.55   0
  -2 -20  12   10.12    6.35   0
  -2  -3  -1    5.58    3.09   0
  -1 -19  13   10.93    8.96   0
  -1  25   0   13.00    7.05   0
   0 -16  11   -2.35    8.30   0
   0 -14   8   86.99    6.00   0
   0 -12   6  134.01    4.72   0
   1 -12  12   29.17   10.35   0
   1 -11  10   38.66    8.98   0
   1  -4   4  354.42    6.26   0
   2  -5  13   -9.47   12.93   0
   2  -5  14    6.63   13.21   0
   2  -5  15    1.07   13.87   0
   2  -5  16   -5.62   17.01   0
   2  -4  11   40.20   11.22   0
   2  -3  10  512.67   11.48   0
   2  -2   9   99.12    7.03   0
   2  -1   8   21.82    8.05   0
   2   1   7  104.97    7.74   0
   2   4   6   12.35    4.13   0
   2   9   5   -1.64    5.16   0
   2  10   5    4.67    4.83   0
   2  11   5  315.23    7.02   0
   2  17   6   40.59    5.11   0
   2  20   7   -1.46    6.43   0
   2  23   9   -1.63    7.41   0
  -5  -7   4   -4.72   10.58   0
  -5   3   1    1.24   14.71   0
  -4 -15   7   14.97    6.53   0
  -4 -11   4    2.09    6.62   0
  -4  -7   2    3.84    6.52   0
  -4  -1   0   -7.50    9.38   0
  -4   4  -1   -0.58    9.36   0
  -4   5  -1    3.26    9.68   0
  -4  15  -1   17.18   12.80   0
  -4  16  -1    1.83   13.93   0
  -3  16  -2  107.74   11.72   0
  -2   2  -2  270.28    6.67   0
  -2  18  -2   40.34    7.81   0
  -2  23  -1    6.20    8.70   0
  -2  26   0    7.15    9.85   0
  -1 -19  12  -17.34    8.41   0
  -1 -18  10    3.47    5.42   0
  -1  -1  -1  357.14    4.08   0
  -1  21  -1  103.57    6.52   0
  -1  27   1   -4.03    7.46   0
   0 -17  14    8.21   11.19   0
   0 -15   9   15.58    6.19   0
   0 -11   5  119.98    4.16   0
   0  -8   3   27.83    3.23   0
   0   6  -1   10.07    1.50   0
   0  14  -1   -4.75    2.64   0
   0  20   0   37.42    3.94   0
   0  26   2    4.99    4.54   0
   0  28   3   13.09    5.51   0
   1 -13  14   18.56   13.32   0
   1 -13  15    6.09   14.66   0
   1 -13  16   44.29   16.82   0
   1 -12  11   57.24    9.28   0
   1  -6   5  493.00    7.53   0
   2  -6  14   16.31   14.78   0
   2  -6  15   -5.23   16.25   0
   2  -6  16    4.36   15.42   0
   2  -5  12   12.23    8.60   0
   2  -4  10  321.77   11.70   0
   2  -3   9  -11.31    8.68   0
   2   0   7    1.77    7.09   0
   2   3   6  135.08    5.33   0
   2   7   5   20.90    4.69   0
   2   8   5   -0.74    4.85   0
   2  12   5    2.66    4.69   0
   2  13   5  325.03    6.39   0
   2  22   8   10.55    7.05   0
  -5  -4   3   -9.25   12.46   0
  -5  -1   2   16.14   13.06   0
  -5   5   1    6.68   12.85   0
  -4  -4   1   31.58    8.30   0
  -4   0   0    2.94    9.08   0
  -4   6  -1    6.86    9.25   0
  -4   7  -1   30.38   10.79   0
  -4   8  -1    9.04   11.06   0
  -4  13  -1   52.20   15.14   0
  -4  14  -1   23.00   12.71   0
  -3  -1  -1   -4.39    4.21   0
  -3  13  -2    6.12    9.16   0
  -3  14  -2   36.88   10.45   0
  -3  15  -2   -2.38    7.49   0
  -3  21  -1   10.04   10.13   0
  -3  24   0    9.54   12.79   0
  -2 -17   7    1.99    1.95   0
  -2 -10   2   11.13    2.56   0
  -2  -8   1    3.31    2.41   0
  -2  17  -2   24.60    7.06   0
  -2  22  -1    3.01    8.79   0
  -2  28   1   23.60   11.38   0
  -1 -16   7   17.04    4.15   0
  -1 -15   6  208.52    3.97   0
  -1  14  -2    7.69    4.49   0
  -1  15  -2   40.28    4.69   0
  -1  24   0   -0.89    6.81   0
  -1  29   2   39.19    8.62   0
   0 -17  13    4.34    9.02   0
   0  -6   2  180.15    2.68   0
   0  13  -1   92.23    3.06   0
   1 -13  13    6.54   10.41   0
   1 -11   9   35.82    7.96   0
   1 -10   8   21.65    4.89   0
   1  -9   7    5.03    4.19   0
   1  -2   3  158.09    4.05   0
   1   1   2   26.80    3.31   0
   1  13   1   47.04    1.31   0
   2  -6  12   44.45   12.33   0
   2  -6  13   76.76   10.89   0
   2  -5  11   92.50    9.08   0
   2  -2   8  409.48    8.81   0
   2   2   6   60.46    6.71   0
   2   6   5   13.73    5.33   0
   2  14   5  109.22    5.12   0
   2  18   6   35.15    5.14   0
  -5  -8   5   13.22   11.15   0
  -5  -6   4   -1.82   11.80   0
  -5   0   2   -9.60   14.74   0
  -5   6   1    3.32   12.97   0
  -5   7   1   29.37   16.55   0
  -5   8   1  -19.44   16.52   0
  -5   9   1    9.62   16.00   0
  -4  10  -1   11.12    8.97   0
  -4  11  -1   24.86    9.27   0
  -4  19   0   44.62   17.20   0
  -3 -11   3   -6.49    4.30   0
  -3  -4   0   10.34    5.56   0
  -3   0  -1   -2.35    6.22   0
  -3  10  -2   56.49    9.09   0
  -3  11  -2   30.26    9.11   0
  -3  12  -2   65.97    7.43   0
  -3  20  -1   43.52   12.00   0
  -2  -2  -1   13.88    3.39   0
  -2   3  -2   -2.37    3.49   0
  -2  16  -2   67.09    7.85   0
  -2  25   0   14.88    9.23   0
  -1 -20  14   -2.29   10.35   0
  -1 -19  11    4.46    6.89   0
  -1 -17   8   48.38    4.75   0
  -1 -11   3  241.68    1.84   0
  -1   6  -2  589.76    6.42   0
  -1  13  -2  228.83    6.02   0
  -1  20  -1    0.25    5.83   0
   0 -17  12   19.71    8.21   0
   0 -16  10   -2.02    6.69   0
   0 -10   4  110.04    4.19   0
   0   7  -1  390.96    3.08   0
   0  23   1    6.54    4.21   0
   1 -14  15    3.98   13.30   0
   1 -13  12   -9.21    7.77   0
   1 -12  10   14.03    7.76   0
   1  -8   6   73.87    4.47   0
   1   7   1   -3.72    1.69   0
   2  -7  13   13.80   13.84   0
   2  -7  14   -9.92   12.86   0
   2  -7  15    1.77   11.55   0
   2  -6  11   38.44   11.23   0
   2  -5  10    4.55    8.65   0
   2  -4   9   -2.29    8.54   0
   2  -3   8   66.18    8.45   0
   2  -1   7   90.22    7.53   0
   2   1   6  381.01    8.87   0
   2   5   5   13.84    5.46   0
   2  15   5   17.12    5.09   0
   2  21   7   -8.53    5.96   0
  -5  -3   3   24.15   11.20   0
  -5   1   2    4.85   15.53   0
  -4 -12   5   -9.19    6.55   0
  -4  -6   2   19.68    8.26   0
  -4  -3   1   78.01    9.07   0
  -4   1   0    3.96    7.62   0
  -4  18   0   12.86   14.62   0
  -3 -14   5   51.30    3.97   0
  -3  -9   2   -1.74    4.38   0
  -3  19  -1   30.34   10.40   0
  -3  23   0    7.10   13.38   0
  -2 -20  11    0.83    5.64   0
  -2 -18   8    3.36    2.71   0
  -2   4  -2   17.35    3.53   0
  -2  15  -2    6.65    7.80   0
  -2  21  -1   -0.05    7.74   0
  -2  27   1   25.42   10.86   0
  -1 -14   5   -1.24    2.80   0
  -1   7  -2   -1.01    3.08   0
  -1   8  -2    1.60    4.34   0
  -1  12  -2    8.98    4.63   0
  -1  26   1   -6.22    8.15   0
   0 -18  15    1.75   11.72   0
   0 -17  11   -1.30    7.26   0
   0  12  -1  407.54    3.94   0
   0  19   0    2.96    3.63   0
   1 -14  14   19.32   12.61   0
   1 -13  11    0.91    8.78   0
   1  -7   5 1231.94   10.40   0
   1  -5   4 1660.34   10.36   0
   2  -8  15   38.54   16.70   0
   2  -2   7  153.28    8.26   0
   2   4   5   87.81    6.08   0
   2  16   5  114.43    5.53   0
   2  19   6    1.04    5.57   0
   2  23   8   22.96    6.59   0
  -5  -5   4   12.22   12.64   0
  -5  -2   3   -5.07   12.96   0
  -5   2   2   37.38   13.37   0
  -5   3   2   15.21   13.16   0
  -4 -10   4   -2.44    6.97   0
  -4  -8   3   34.90    7.37   0
  -4  -2   1   -4.19    7.75   0
  -4   2   0   15.29    7.33   0
  -4   3   0   96.05   10.37   0
  -4  16   0  -11.63   13.81   0
  -4  17   0   65.97   12.51   0
  -3  -3   0   10.35    5.66   0
  -3   1  -1    2.11    5.00   0
  -3  18  -1   23.22    8.42   0
  -2  -1  -1   38.46    4.86   0
  -2   5  -2   21.11    3.81   0
  -2   6  -2  110.36    6.01   0
  -2  14  -2    8.03    5.54   0
  -2  20  -1   12.90    8.46   0
  -2  24   0    5.72    8.69   0
  -1 -18   9   12.98    4.83   0
  -1   0  -1    0.96    2.97   0
  -1   9  -2    5.21    3.24   0
  -1  10  -2   36.02    3.54   0
  -1  19  -1   -1.06    5.92   0
  -1  23   0    7.75    6.61   0
  -1  28   2    2.40    9.14   0
   0 -18  13   73.24   11.22   0
   0 -16   9    6.87    5.91   0
   0 -15   8   51.76    5.77   0
   0 -13   6    7.78    4.06   0
   0   9  -1 1451.76    5.73   0
   0  10  -1    3.98    2.46   0
   0  11  -1   71.33    2.43   0
   1 -14  12   -6.11   10.53   0
   1 -12   9    6.06    6.93   0
   1 -11   8    5.59    5.00   0
   1 -10   7   32.78    5.92   0
   1  -3   3  102.34    4.43   0
   1   6   1  267.18    2.77   0
   2  -8  13   17.36   12.54   0
   2  -7  11    3.02    9.94   0
   2  -6  10  120.11    8.73   0
   2  -5   9    4.37    6.53   0
   2  -4   8  194.34    9.31   0
   2   0   6  125.16    5.67   0
   2   3   5   55.10    5.91   0
  -5  -7   5   -3.90    9.38   0
  -5  -1   3    9.14   14.64   0
  -5   4   2    6.49   15.02   0
  -5   5   2    9.51   13.67   0
  -4 -13   6   37.96    7.13   0
  -4  -5   2   -3.43    7.87   0
  -4   4   0    5.44   10.57   0
  -4  14   0   85.88   13.76   0
  -4  15   0    6.23   13.36   0
  -3  -6   1    5.08    5.39   0
  -3   2  -1    2.62    5.04   0
  -3  16  -1  108.03   11.53   0
  -3  17  -1   18.52    7.91   0
  -3  21   0    7.27   12.16   0
  -2   7  -2  296.37    6.13   0
  -2   8  -2    2.45    6.13   0
  -2   9  -2    6.74    6.36   0
  -2  10  -2   77.45    6.96   0
  -2  11  -2   18.98    6.48   0
  -2  12  -2   15.32    4.91   0
  -2  19  -1   31.38    7.61   0
  -2  23   0   27.96    8.79   0
  -2  26   1   57.53   11.85   0
  -1 -20  12   48.36    7.95   0
   0 -18  12    2.41    8.58   0
   0 -12   5    3.41    3.79   0
   0  25   2   32.79    4.75   0
   0  29   4   80.55    6.79   0
   1 -15  14   12.51   14.94   0
   1 -15  15    7.87   14.27   0
   1 -13  10   25.52    5.95   0
   1  -9   6  155.53    5.38   0
   1   0   2  594.16    4.93   0
   2  -9  14    9.54   14.37   0
   2  -9  15   30.58   15.01   0
   2  -8  12   63.15    9.53   0
   2  -7  10   70.41   11.12   0
   2  -6   9   62.44    9.82   0
   2  -3   7   43.34    7.93   0
   2  -1   6  433.34    9.09   0
   2   2   5   81.64    6.42   0
   2  17   5   15.92    4.68   0
   2  20   6   16.57    5.83   0
   2  22   7   26.70    6.41   0
   3   6  13  -22.77   15.30   0
   3   7  13   11.91   15.97   0
   3   8  12    7.07   13.25   0
   3   8  13    4.38   13.40   0
   3   9  12   24.67   13.34   0
   3   9  13   22.34   13.67   0
   3  10  12   19.39   11.60   0
   3  11  12   13.41   11.60   0
  -5  -4   4  -14.49   11.44   0
  -5   0   3   -9.46   13.36   0
  -5   6   2    7.85   13.34   0
  -5   7   2   -0.65   15.50   0
  -5   8   2   15.78   16.45   0
  -5   9   2   22.24   18.17   0
  -4  -1   1   11.06    8.75   0
  -4   5   0    2.98    7.62   0
  -4   6   0   -3.52   10.37   0
  -4   7   0   17.74   10.68   0
  -4   8   0   -2.82   10.38   0
  -4   9   0   17.40   11.52   0
  -4  10   0  307.64   13.87   0
  -4  11   0    3.60   12.77   0
  -4  12   0   15.97   12.98   0
  -4  13   0    4.47   13.14   0
  -4  19   1  110.61   17.71   0
  -3  -2   0   28.91    5.80   0
  -3   3  -1   57.25    6.13   0
  -3   4  -1   59.89    7.66   0
  -3  15  -1  186.56   12.34   0
  -3  24   1   18.41   15.15   0
  -2   0  -1   -9.05    4.53   0
  -2  28   2    0.10   12.04   0
  -1 -19  10    3.16    5.78   0
  -1  18  -1   39.96    6.00   0
  -1  22   0   17.54    6.79   0
  -1  25   1    6.16    7.53   0
   0 -17  10   46.04    7.87   0
   0  22   1    6.86    4.13   0
   0  27   3    2.69    5.55   0
   1 -15  13   18.76   11.43   0
   1 -14  11   57.17    7.90   0
   1  -6   4    0.80    4.87   0
   1   5   1  894.49    4.76   0
   2 -10  15   -0.38   14.51   0
   2  -8  11   20.64    8.07   0
   2  -5   8   14.52    7.64   0
   2   7   4  653.56    7.97   0
   2   8   4    7.98    4.44   0
   2  10   4  268.22    5.49   0
   2  11   4   24.07    3.93   0
   2  12   4   82.55    4.85   0
   3   3  14   84.94   17.84   0
   3   4  13   -0.90   15.01   0
   3   5  12   62.49   14.67   0
   3   5  13   -7.68   11.30   0
   3   6  12   12.09   11.85   0
   3   7  12   11.67   11.08   0
   3   8  11   19.35   11.92   0
   3   9  11    1.04   10.73   0
   3  10  11   13.97   10.58   0
   3  11  11    1.55   11.85   0
  -5  -6   5   -2.00   10.61   0
  -5  -3   4  -14.72   12.52   0
  -5   1   3   21.46   15.77   0
  -4 -14   7    9.87    6.72   0
  -4 -11   5   11.99    8.18   0
  -4  -7   3    4.89    6.70   0
  -4  -4   2    7.36    8.22   0
  -4   0   1    1.28    9.08   0
  -4  18   1    3.94   16.73   0
  -3 -12   4   10.14    4.22   0
  -3  14  -1   23.47    8.02   0
  -3  20   0   54.89   10.09   0
  -3  23   1   33.36   13.35   0
  -2 -21  12   16.38    6.30   0
  -2  -7   1   63.31    3.51   0
  -2  -4   0   20.47    3.72   0
  -2  18  -1   34.41    7.26   0
  -2  22   0    0.12    9.04   0
  -2  25   1    5.70    9.49   0
  -1  17  -1   18.58    5.37   0
  -1  27   2    3.75    7.85   0
  -1  29   3    8.60    9.07   0
   0 -19  14   -7.37    9.72   0
   0 -18  11   -4.24    6.93   0
   0  18   0   24.96    3.44   0
   1 -16  15   16.46   15.43   0
   1 -15  12   -0.40   11.20   0
   1 -14  10   86.64    8.41   0
   1 -13   9   25.48    6.65   0
   1 -12   8   45.83    5.71   0
   1 -11   7    7.94    6.24   0
   1  -8   5   58.19    4.20   0
   1  -4   3   24.38    4.56   0
   2 -10  13   -3.85   12.18   0
   2 -10  14   -9.06   13.90   0
   2  -8  10  111.81   11.29   0
   2  -7   9   -7.95    9.55   0
   2  -4   7   35.59    7.77   0
   2  -2   6   69.93    7.17   0
   2   1   5    3.78    4.65   0
   2   5   4  491.50    7.31   0
   2   6   4  102.77    5.51   0
   2  13   4  285.21    5.95   0
   2  24   8   78.04    7.49   0
   3   1  14  -12.41   15.46   0
   3   2  13    6.11   14.87   0
   3   2  14   10.27   14.15   0
   3   3  12   38.40   13.23   0
   3   3  13    0.16   10.02   0
   3   4  12   -5.60   12.25   0
   3   5  11   16.18   11.72   0
   3   6  11   -0.07   13.15   0
   3   7  11  155.39   14.16   0
   3  12  11   24.83   12.89   0
   3  13  11    2.90   12.63   0
  -5  -5   5   -1.91   13.27   0
  -5  -2   4   -9.65   11.88   0
  -5   2   3    1.79   14.74   0
  -4 -15   8    9.25    6.97   0
  -4   1   1    2.95    9.58   0
  -4  17   1    9.99   13.85   0
  -3 -10   3    3.44    4.85   0
  -3  -5   1    5.35    4.93   0
  -3  12  -1   51.66    7.98   0
  -3  19   0   18.78   10.12   0
  -2   1  -1   39.40    5.07   0
  -2  17  -1  201.33    8.56   0
  -2  27   2   36.01   10.22   0
  -1 -21  13   -0.44    9.45   0
  -1 -20  11    3.70    6.82   0
  -1   1  -1  330.09    3.85   0
  -1  21   0   -9.63    6.60   0
   0 -19  13   37.73    9.61   0
   0 -16   8   -8.16    5.89   0
   0 -15   7  410.47    7.43   0
   0  -9   3  166.40    3.76   0
   1 -16  14    5.58   12.86   0
   1 -15  11    8.41    9.01   0
   1 -10   6   32.63    5.90   0
   1  -1   2   17.09    3.70   0
   2 -11  15    2.27   17.30   0
   2 -10  12    9.15   12.15   0
   2  -9  11    7.45    8.05   0
   2  -6   8   11.31    6.17   0
   2   0   5   -7.39    6.19   0
   2  14   4   63.97    4.73   0
   2  18   5   86.85    5.00   0
   3   0  14   33.74   17.17   0
   3   1  13   22.70   14.13   0
   3   2  12   19.72   13.49   0
   3   3  11    8.91   10.84   0
   3   4  11   14.14   11.40   0
   3   6  10    3.09    9.99   0
   3   7  10   95.63   12.68   0
   3   8  10   -2.34   11.69   0
   3   9  10   14.17   11.34   0
   3  10  10   19.93   11.00   0
   3  11  10   13.49   10.77   0
   3  12  10   11.79    9.91   0
   3  14  11    0.12   10.66   0
  -5  -1   4   -2.85   12.42   0
  -5   3   3   22.35   11.65   0
  -5   4   3  -17.21   15.08   0
  -5   5   3    5.04   14.39   0
  -4  -6   3   20.27    7.99   0
  -4  -3   2    1.10    7.68   0
  -4   2   1    5.07   10.02   0
  -4  15   1  128.75   15.97   0
  -4  16   1   -2.96   11.57   0
  -3  18   0    0.01   10.48   0
  -3  22   1   -1.93   14.91   0
  -2 -20  10   -0.47    4.21   0
  -2  16  -1  668.90   11.71   0
  -2  21   0    3.49    8.40   0
  -2  24   1   82.82   10.11   0
  -1 -13   4   31.89    2.03   0
  -1  16  -1  226.00    6.28   0
  -1  24   1   12.30    6.78   0
   0 -19  12   -2.03    8.80   0
   0 -17   9    5.95    6.60   0
   0 -11   4  246.08    4.44   0
   0  -4   1  320.59    2.34   0
   1 -16  13   -3.83    9.34   0
   1  26   5   12.86    2.49   0
   2 -11  13   17.94   13.86   0
   2 -11  14   16.88   11.49   0
   2 -10  11    6.59    9.76   0
   2  -9  10   41.05   10.58   0
   2  -5   7   57.59    6.30   0
   2  -3   6  114.30    6.38   0
   2   3   4   26.24    5.12   0
   2  21   6   30.75    4.89   0
   2  23   7  109.67    6.36   0
   3  -1  13    7.32   14.50   0
   3  -1  14   12.29   17.73   0
   3   0  12    5.81   12.59   0
   3   0  13  -10.33   11.58   0
   3   1  12    3.59   10.09   0
   3   2  11   41.16   13.48   0
   3   4  10   59.38   11.57   0
   3   5  10  125.32   11.53   0
   3  13  10   10.46   10.98   0
   3  14  10   30.81   11.24   0
  -5  -4   5   -1.30   12.73   0
  -5   0   4   28.75   13.04   0
  -5   6   3    7.31   13.33   0
  -5   7   3   12.57   15.94   0
  -5   8   3    7.21   16.67   0
  -5   9   3  -20.98   17.57   0
  -4 -12   6   -2.53    6.55   0
  -4  -8   4    5.64    6.17   0
  -4  -2   2    4.98    8.69   0
  -4   3   1   78.04    8.77   0
  -4   4   1   42.66   10.61   0
  -4  13   1   14.11   14.00   0
  -4  14   1   49.27   13.57   0
  -4  19   2   11.81   16.75   0
  -3 -16   7    3.10    3.61   0
  -3   0   0  477.20    8.10   0
  -3  17   0   17.92   10.52   0
  -3  21   1    3.22   13.33   0
  -3  24   2   15.43   13.27   0
  -2  -3   0   30.04    4.15   0
  -2   2  -1   13.38    3.74   0
  -2  15  -1  299.03    9.92   0
  -2  20   0   47.44    8.37   0
  -2  26   2    0.60   12.20   0
  -1 -18   8   13.13    4.49   0
  -1 -17   7   53.73    4.23   0
  -1   2  -1  758.73    5.89   0
  -1  15  -1  317.21    6.80   0
  -1  26   2   33.61    8.30   0
   0 -20  14   12.62   10.55   0
   0 -18  10   14.23    7.39   0
   0  -7   2   55.25    2.25   0
   0  17   0    6.50    3.32   0
   0  21   1  153.60    4.79   0
   0  24   2    7.40    4.93   0
   1 -17  14   -8.92   12.39   0
   1 -16  12   42.08   11.04   0
   1 -15  10   16.21    8.11   0
   1 -14   9   95.35    7.51   0
   1 -13   8   32.71    6.86   0
   1 -12   7   60.32    6.42   0
   1  -9   5  207.07    6.56   0
   1  -7   4  468.44    6.24   0
   2 -12  14    5.71   13.58   0
   2 -11  12   -6.65   12.89   0
   2  -7   8   80.29    7.12   0
   2  -4   6   31.45    7.41   0
   2  -1   5    4.50    4.30   0
   2  15   4  681.19    7.38   0
   3  -2  13  -11.55   15.03   0
   3  -2  14   15.67   16.19   0
   3  -1  12    4.68   12.84   0
   3   1  11   -2.56   11.33   0
   3   2  10   14.06   10.47   0
   3   3  10    1.84    9.68   0
   3   6   9   -5.24   10.53   0
   3   7   9    4.77    9.89   0
   3   8   9    0.57    9.40   0
   3   9   9   21.98    9.26   0
   3  10   9   10.50   10.11   0
   3  11   9    0.57    9.48   0
   3  12   9  -10.27   10.00   0
   3  15  10   12.71   10.49   0
  -5  -6   6  -14.46   12.30   0
  -5  -3   5   22.69   12.00   0
  -5   1   4   -7.66   14.06   0
  -4 -10   5   17.04    7.26   0
  -4  -5   3    7.65    7.95   0
  -4  -1   2  133.16    9.52   0
  -4   5   1   -4.31    7.83   0
  -4   6   1    2.57   10.33   0
  -4   7   1   -4.54   10.62   0
  -4   9   1   15.04   12.42   0
  -4  10   1  101.68   13.43   0
  -4  12   1    4.45    9.27   0
  -4  18   2   -2.78   16.76   0
  -3   1   0  103.30    6.88   0
  -3  15   0   20.44   10.05   0
  -2  -9   2  159.22    3.20   0
  -2   3  -1    5.29    5.08   0
  -2  14  -1  194.93    8.47   0
  -2  23   1   25.73    9.85   0
  -1 -21  12    5.70    8.40   0
  -1 -19   9    9.84    5.74   0
  -1 -16   6   11.28    3.22   0
  -1  20   0   10.07    6.11   0
  -1  28   3    1.95    8.89   0
   0 -20  13   -5.52   11.21   0
   0 -19  11   -0.35    8.87   0
   0  26   3    5.17    5.48   0
   0  28   4    6.84    6.21   0
   1 -17  13   23.99   12.95   0
   1 -16  11   19.28    9.27   0
   1 -11   6  346.70    7.83   0
   1  -5   3   99.27    4.80   0
   1  -2   2  796.70    6.80   0
   2 -11  11   15.45    9.58   0
   2 -10  10    4.22   10.75   0
   2  -9   9   27.81    9.94   0
   2  -8   8    6.94    7.93   0
   2  -6   7   31.42    6.21   0
   2  -2   5   86.63    6.96   0
   2   2   4   -1.97    4.03   0
   2  19   5   33.97    4.62   0
   3  -3  13   -4.60   14.97   0
   3  -3  14   74.63   16.63   0
   3  -2  12   18.66   15.53   0
   3  -1  11  -12.06   12.04   0
   3   0  11    1.09    9.27   0
   3   1  10   18.10   11.29   0
   3   4   9  104.41   10.63   0
   3   5   9   14.99    8.01   0
   3  13   9   10.70   10.17   0
   3  16  10   29.22   10.78   0
  -5   2   4   14.66   14.97   0
  -4 -13   7   18.95    7.15   0
  -4  17   2   11.87   15.84   0
  -3 -13   5   11.18    4.02   0
  -3  -9   3   14.07    5.34   0
  -3  -3   1  256.12    7.34   0
  -3   2   0   18.09    5.39   0
  -3  14   0   -1.49   10.65   0
  -3  20   1   -3.38    9.45   0
  -3  23   2   68.06   15.97   0
  -2   4  -1  145.84    5.75   0
  -2  12  -1    7.79    6.85   0
  -2  13  -1  228.15    6.81   0
  -2  19   0   -1.99    7.81   0
  -1 -20  10    7.92    6.61   0
  -1   3  -1  345.15    5.07   0
  -1  14  -1  103.77    4.09   0
  -1  23   1   12.66    6.68   0
   1  24   4   24.87    2.14   0
   2 -13  14   26.01   14.47   0
   2 -12  12  -16.36   12.78   0
   2  -7   7   34.05    7.96   0
   2  -5   6   59.71    7.60   0
   2   1   4   38.13    5.76   0
   2  16   4  222.09    5.17   0
   3  -4  13   -0.29   14.40   0
   3  -3  12   29.35   15.08   0
   3  -2  11   27.21   12.53   0
   3   0  10  -13.88   11.93   0
   3   2   9   28.16   12.30   0
   3   3   9    8.72    8.21   0
   3   7   8   11.70    9.03   0
   3   8   8   -9.99    8.94   0
   3   9   8   42.72    9.45   0
   3  10   8   24.57    8.19   0
   3  14   9    3.89    9.60   0
  -5  -2   5    1.40   11.74   0
  -5   3   4    2.20   11.22   0
  -5   4   4   12.91   15.64   0
  -5   5   4    7.39   14.84   0
  -4  -7   4    1.45    7.59   0
  -4  -4   3    3.73    8.02   0
  -4   0   2   62.59    8.13   0
  -4   1   2  159.12   10.38   0
  -4  15   2   29.23   13.68   0
  -4  16   2   14.84   14.20   0
  -3 -18   9    6.24    3.27   0
  -3 -17   8    6.85    3.45   0
  -3 -11   4   11.05    4.50   0
  -3   3   0    5.73    5.79   0
  -3   4   0    1.25    7.55   0
  -3  13   0   94.94    8.54   0
  -3  19   1   19.62   10.33   0
  -2 -21  11   -0.97    4.67   0
  -2 -11   3   14.26    2.31   0
  -2   5  -1  789.77    8.36   0
  -2   6  -1  589.82    8.57   0
  -2   7  -1  175.61    7.09   0
  -2   8  -1   93.85    6.21   0
  -2   9  -1  217.57    7.70   0
  -2  11  -1   55.38    5.06   0
  -2  18   0   30.52    7.75   0
  -2  22   1    1.66    9.18   0
  -2  25   2    3.09    9.76   0
  -2  27   3   50.63   12.67   0
  -1  19   0   77.52    6.20   0
  -1  25   2   -7.71    7.95   0
   0 -20  12    7.81    8.84   0
   0 -18   9    9.74    7.54   0
   0 -17   8   99.12    6.73   0
   0 -16   7  439.82    7.98   0
   0  16   0   26.15    3.28   0
   1 -18  14    0.58   13.79   0
   1 -17  12   11.86    8.19   0
   1 -16  10   35.39    8.77   0
   1 -15   9    6.19    7.85   0
   1 -14   8   25.88    6.79   0
   1 -13   7  321.39    8.20   0
   1  -8   4   44.58    5.32   0
   2 -13  13   -3.86   13.71   0
   2 -12  11   14.94   11.37   0
   2 -11  10    7.16   11.17   0
   2 -10   9    9.12   10.09   0
   2  -3   5   44.08    6.46   0
   2   0   4   64.45    6.32   0
   3  -4  12   10.24   12.72   0
   3  -3  11   -1.94   12.67   0
   3  -1  10    0.60   10.18   0
   3   1   9   80.43   11.76   0
   3   4   8   21.06    9.15   0
   3   5   8   18.56   10.24   0
   3   6   8   14.74    7.17   0
   3  11   8   -0.89    8.99   0
   3  12   8    5.59    8.99   0
   3  15   9   15.38    9.47   0
  -5  -4   6    7.21   12.28   0
  -5  -1   5   12.93   12.77   0
  -5   6   4   -5.60   11.05   0
  -5   7   4   -0.19   13.63   0
  -5   8   4   -0.94   14.55   0
  -5   9   4   26.81   16.15   0
  -4 -14   8    2.24    7.27   0
  -4 -11   6    0.44    7.79   0
  -4  -3   3   19.10    7.94   0
  -4   2   2   -5.88   10.45   0
  -4  14   2    6.13   14.65   0
  -4  19   3    9.10   17.11   0
  -3  -6   2   37.52    5.07   0
  -3  -2   1   17.55    5.95   0
  -3  11   0  181.45    8.23   0
  -3  18   1   -5.75   10.46   0
  -3  22   2   29.11   10.62   0
  -1   4  -1 2188.04    9.73   0
  -1  12  -1    9.87    4.38   0
  -1  27   3   -6.84    8.24   0
  -1  29   4   35.65   10.37   0
   0 -19  10    1.93    6.40   0
   0 -15   6  309.85    6.69   0
   0  20   1    4.57    4.00   0
   1 -18  13  181.77   14.09   0
   1 -17  11   16.38   10.57   0
   1  -6   3  221.86    5.96   0
   1   2   1  750.39    5.06   0
   2 -14  14   16.26   15.74   0
   2 -13  12   -6.11   13.24   0
   2  -9   8   28.00    6.90   0
   2  -8   7    8.79    7.55   0
   2  -6   6    2.94    7.78   0
   2   6   3  161.40    5.41   0
   2   7   3   13.92    4.41   0
   2   8   3    1.80    3.93   0
   2   9   3    6.49    3.59   0
   2  10   3  119.21    4.10   0
   2  22   6   87.16    5.29   0
   3  -5  12   76.56   14.05   0
   3  -5  13   -3.29   11.72   0
   3  -4  11    0.40   13.27   0
   3  -2  10    9.52   11.41   0
   3   0   9    4.90    9.77   0
   3  13   8    2.18    8.87   0
   3  16   9    1.41    9.97   0
  -5   0   5    2.30   11.07   0
  -5   1   5   17.18   14.26   0
  -4 -15   9    4.66    7.59   0
  -4  -6   4    0.34    8.04   0
  -4   3   2    3.36    9.15   0
  -4   4   2   16.01    9.84   0
  -4  11   2   65.05   11.85   0
  -4  12   2  128.88   14.60   0
  -4  13   2   -5.17   10.26   0
  -4  18   3    9.34   16.63   0
  -3  17   1   25.79   11.17   0
  -3  21   2   -9.79   13.72   0
  -3  24   3   18.16   13.95   0
  -2  -1   0    5.29    4.59   0
  -2  17   0   25.21    5.42   0
  -2  21   1    1.07    9.03   0
  -2  24   2   -7.56   10.05   0
  -1   5  -1  861.01    7.13   0
  -1  10  -1   47.82    4.91   0
  -1  11  -1  193.29    4.62   0
  -1  18   0    3.96    5.65   0
   0 -12   4   -0.03    3.21   0
   0  23   2   11.94    4.68   0
   0  29   5    2.48    7.19   0
   1 -18  12   -3.87   10.08   0
   1 -12   6   30.28    4.41   0
   2 -14  13    3.71   14.64   0
   2 -12  10    1.16   10.71   0
   2 -11   9   34.09   11.31   0
   2  -4   5   95.68    5.61   0
   2  -1   4   40.55    4.70   0
   2   4   3    2.25    4.53   0
   2   5   3  309.08    6.19   0
   2  11   3    0.08    3.37   0
   2  17   4   56.26    4.15   0
   2  20   5   93.13    4.47   0
   2  24   7  104.48    5.52   0
   3  -6  13   -2.11   15.59   0
   3  -3  10    6.02   11.48   0
   3  -1   9   77.71    8.70   0
   3   1   8  -11.30   10.57   0
   3   2   8  193.48    9.17   0
   3   6   7   16.18    7.64   0
   3   7   7   11.27    7.86   0
   3   8   7    0.85    8.26   0
   3   9   7  103.90    8.47   0
   3  14   8    1.07    7.71   0
   3  17   9    6.32   10.13   0
  -5  -3   6   -2.98   11.89   0
  -5   2   5   -2.83   14.81   0
  -5   3   5   34.85   13.90   0
  -4 -12   7   -4.41    7.78   0
  -4  -2   3   14.37    9.23   0
  -4   5   2   -6.92    8.03   0
  -4   6   2   29.59   10.46   0
  -4   7   2    0.53   11.10   0
  -4   8   2  -15.07   10.73   0
  -4   9   2   -3.36   12.03   0
  -4  10   2   13.06   11.65   0
  -4  17   3   -3.53   16.89   0
  -3  -1   1   15.21    4.26   0
  -3  16   1   -6.77   10.15   0
  -3  20   2   -4.45   11.40   0
  -3  23   3    1.82   13.16   0
  -2  16   0  120.83    7.84   0
  -2  26   3   16.53   11.97   0
  -1 -15   5   -0.39    2.47   0
  -1   7  -1   -2.02    4.18   0
  -1   8  -1  263.09    5.75   0
  -1   9  -1  101.26    3.79   0
  -1  24   2   97.37    7.85   0
   0 -20  11    0.35    7.71   0
   0  15   0    1.03    2.86   0
   1 -17  10    7.54    8.53   0
   1 -16   9    6.97    8.55   0
   1 -15   8  138.01    8.18   0
   2 -14  12   -0.31   12.94   0
   2 -13  11   18.66    9.42   0
   2 -10   8   90.30    7.72   0
   2  -7   6    9.57    7.80   0
   2  -5   5    8.29    6.44   0
   2  -2   4   -0.86    6.30   0
   2   3   3   82.83    5.56   0
   2  12   3    1.60    3.44   0
   3  -7  13  -13.95   17.57   0
   3  -6  12    5.30   12.06   0
   3  -5  11    2.03   11.29   0
   3  -4  10   73.62   14.14   0
   3  -2   9   37.20    8.07   0
   3   0   8  409.85   13.36   0
   3   4   7   23.86    9.43   0
   3   5   7   63.11    7.88   0
   3  10   7   41.28    7.43   0
   3  11   7  138.83    9.29   0
   3  15   8    3.24    9.06   0
   3  18   9   36.92   11.51   0
  -5  -5   7    0.12   13.74   0
  -5  -2   6   56.29   12.32   0
  -5   4   5  -14.82   14.45   0
  -5   5   5   -3.78   16.39   0
  -5   7   5   -0.75   13.74   0
  -5   8   5   23.44   15.43   0
  -4  -8   5    9.06    6.50   0
  -4  -5   4   73.70    8.57   0
  -4  16   3   -6.99   14.53   0
  -3 -14   6   20.73    4.25   0
  -3   0   1   -4.07    6.09   0
  -2   0   0   20.85    4.78   0
  -2  15   0   59.63    8.17   0
  -2  20   1   15.70    6.48   0
  -2  23   2   21.43   10.51   0
  -1  17   0   36.35    5.13   0
  -1  21   1   26.32    6.39   0
  -1  26   3    2.65    8.35   0
  -1  28   4    2.36    9.52   0
   0 -21  12   20.65   10.59   0
   0 -14   5   95.24    4.19   0
   0  25   3   -0.44    5.41   0
   1 -19  13   -0.24   13.04   0
   1 -18  11   48.25   10.10   0
   1 -14   7   87.62    5.73   0
   1 -11   5   10.70    4.08   0
   1   1   1  360.35    4.22   0
   2 -15  13   21.57   15.95   0
   2 -13  10   -6.26   11.16   0
   2  -9   7    3.67    6.17   0
   2   2   3   24.13    5.33   0
   2  13   3    7.19    3.76   0
   3  -8  13  -11.72   15.87   0
   3  -7  12    1.02   17.00   0
   3  -6  11   -5.05   12.96   0
   3  -5  10  116.25   14.37   0
   3  -3   9   23.38   10.15   0
   3  -1   8   19.68   10.88   0
   3   2   7   32.06    9.22   0
   3   3   7   27.93    9.26   0
   3  12   7   17.39    7.05   0
   3  13   7    8.31    7.74   0
   3  16   8   18.82    8.93   0
  -5  -4   7    6.40   12.73   0
  -5  -1   6   38.71   12.78   0
  -5   0   6   54.35   14.18   0
  -4   0   3   -4.58    9.82   0
  -4  14   3    5.78   13.34   0
  -4  15   3    1.83   10.77   0
  -4  19   4    0.50   15.10   0
  -3 -10   4    1.50    4.97   0
  -3  -4   2   -0.60    5.04   0
  -3  13   1  330.67   12.35   0
  -3  14   1  182.39    9.70   0
  -3  19   2   18.81    8.56   0
  -3  22   3   -4.99   15.17   0
  -2  -8   2   81.72    2.93   0
  -2  14   0  103.97    8.18   0
  -2  19   1    3.48    8.12   0
  -2  25   3   46.92   11.33   0
  -2  27   4   16.77   11.10   0
  -1 -20   9    4.83    5.21   0
  -1 -19   8   17.50    4.49   0
   0 -19   9  183.86    7.88   0
   0 -18   8   11.99    6.09   0
   0 -17   7    9.34    5.81   0
   0  -8   2  140.05    3.10   0
   0  19   1    5.70    3.85   0
   1 -19  12   12.62   10.10   0
   1 -13   6   67.32    6.37   0
   1  -7   3  379.07    5.48   0
   1  -4   2    8.71    4.16   0
   2 -15  12   83.17   13.93   0
   2 -14  11    7.17    8.85   0
   2 -11   8    4.19    7.52   0
   2  -8   6  104.41    8.52   0
   2  -6   5    5.82    7.31   0
   3  -8  12   -7.25   16.81   0
   3  -6  10   15.54   11.93   0
   3  -4   9   95.39   11.24   0
   3  -2   8  224.83   12.31   0
   3   1   7  288.97   11.92   0
   3  14   7    2.80    7.95   0
   3  17   8    8.17    8.70   0
  -5   1   6   41.13   15.93   0
  -4 -13   8  -10.28    7.80   0
  -4  -4   4  -11.61    7.50   0
  -4   1   3  116.45   10.00   0
  -4   2   3   21.47    9.81   0
  -4  12   3   16.10   12.10   0
  -4  13   3   16.70   13.50   0
  -4  18   4   -0.65   16.32   0
  -3 -12   5   -6.03    4.56   0
  -3   2   1    9.36    6.50   0
  -3  11   1   13.64    8.22   0
  -3  12   1   43.49    9.41   0
  -3  18   2   -7.57    9.83   0
  -3  21   3    2.42   12.86   0
  -3  24   4    7.71   16.18   0
  -2   1   0   12.56    3.45   0
  -2  13   0   49.91    7.10   0
  -2  22   2   10.48    9.29   0
  -1 -21  10   26.88    6.05   0
  -1  16   0   10.88    4.50   0
  -1  20   1   27.50    6.13   0
   0 -20  10    2.27    7.33   0
   0  14   0   17.88    2.83   0
   0  22   2   13.00    4.41   0
   1 -17   9   12.76    8.60   0
   1 -16   8    4.45    7.18   0
   2 -16  13   13.63   14.47   0
   2 -13   9    5.28    9.73   0
   2 -10   7   26.92    7.24   0
   2   1   3   24.90    3.92   0
   2  14   3   70.45    4.28   0
   2  18   4   88.55    3.95   0
   3  -9  13   19.62   13.53   0
   3  -5   9   -8.10   12.25   0
   3  -3   8    3.45   10.80   0
   3   0   7   10.31    9.23   0
   3   5   6  231.85    8.36   0
   3   6   6   11.81    7.83   0
   3   8   6   10.86    7.79   0
   3   9   6   76.35    8.01   0
  -5  -3   7   80.02   13.19   0
  -5   2   6   77.00   15.33   0
  -5   3   6    7.62   15.87   0
  -5   4   6   -6.88   14.28   0
  -4 -11   7    4.30    8.34   0
  -4  -3   4   39.55    9.30   0
  -4   3   3   12.52   10.74   0
  -4   4   3   -7.00    9.79   0
  -4  10   3   15.12   13.23   0
  -4  11   3   20.86   12.04   0
  -4  17   4  -11.34   15.11   0
  -3  -3   2    3.70    5.75   0
  -3   4   1  170.85    9.07   0
  -3  17   2   42.84   11.46   0
  -2  -4   1  132.75    4.26   0
  -2   2   0  174.93    6.01   0
  -2  12   0   11.73    6.33   0
  -2  18   1   88.83    7.56   0
  -2  24   3   10.86   10.48   0
  -1  15   0  105.80    5.59   0
   0 -21  11   49.97    9.69   0
   0 -16   6  397.17    6.74   0
   1 -20  13   57.73   14.81   0
   1 -19  11   45.17   10.26   0
   1 -18  10    5.89    8.98   0
   1 -15   7  217.01    7.80   0
   1 -10   4   95.75    5.64   0
   1   0   1   -0.40    3.53   0
   2 -15  11   -7.08   12.57   0
   2 -14  10   -9.84    8.26   0
   2 -12   8   49.77   10.37   0
   2  -7   5    6.81    7.72   0
   2  -4   4  288.16    6.61   0
   2   0   3   -2.44    5.19   0
   2  23   6    2.01    3.81   0
   3  -9  12   15.72   12.45   0
   3  -7  10  110.05   13.29   0
   3  -6   9    5.08   11.58   0
   3  -4   8   15.63   10.76   0
   3  -1   7  293.55   11.84   0
   3   3   6    7.42    8.57   0
   3   4   6   22.23    7.23   0
   3  11   6   15.41    7.65   0
   3  15   7   -1.07    7.96   0
   3  18   8   -3.51    8.82   0
  -5  -2   7   -1.91   12.31   0
  -5  -1   7   11.75   12.52   0
  -5   5   6   15.99   15.39   0
  -5   6   6    2.83   14.85   0
  -5   7   6   -3.11   14.09   0
  -4 -14   9   10.42    7.23   0
  -4  -6   5    8.75    8.67   0
  -4  -2   4   -2.62    8.23   0
  -4   5   3   -5.99    7.96   0
  -4   7   3   -1.92    9.87   0
  -4   8   3   31.00    8.49   0
  -4   9   3   18.15    9.76   0
  -4  16   4  -20.28   14.54   0
  -3  16   2    4.37   11.21   0
  -3  20   3   -5.13   12.91   0
  -3  23   4    9.71   14.06   0
  -2   3   0   24.21    3.88   0
  -2   4   0   23.30    4.88   0
  -2  10   0  212.43    7.65   0
  -2  17   1   28.00    7.50   0
  -2  21   2   36.82    8.91   0
  -2  26   4    6.00   11.20   0
  -1 -22  11   20.75    7.34   0
  -1  19   1   48.74    6.72   0
  -1  25   3   -2.85    7.33   0
  -1  27   4    3.38    9.25   0
   0 -22  12    1.70   10.62   0
   0 -13   4    7.14    3.60   0
   0  28   5   13.52    7.50   0
   1 -14   6  484.35    9.38   0
   1  -5   2   10.29    4.45   0
   2 -16  12    6.10   10.81   0
   2 -11   7   80.77    8.92   0
   2  21   5   77.38    3.96   0
   3 -10  12   38.37   18.36   0
   3  -9  11  -10.41   14.64   0
   3  -8  10   30.04   14.06   0
   3  -5   8   17.47   10.04   0
   3  -2   7   30.86    7.67   0
   3   1   6   11.61    8.56   0
   3  12   6   79.43    8.36   0
   3  16   7   28.98    9.07   0
  -5   0   7   18.43   15.21   0
  -4  -1   4    8.33    8.29   0
  -4  15   4   -4.01   10.82   0
  -3 -15   7    5.66    4.07   0
  -3  -9   4   14.32    5.37   0
  -3  -6   3    4.42    5.04   0
  -3  -2   2    3.71    5.68   0
  -3  15   2   -4.80   11.10   0
  -3  19   3   43.19   12.39   0
  -3  22   4   -5.06   12.31   0
  -2 -10   3   89.13    3.13   0
  -2   5   0  494.31    7.70   0
  -2   6   0  371.14    7.46   0
  -2   7   0 1193.04   11.05   0
  -2   9   0  147.45    5.49   0
  -2  23   3   11.84    9.53   0
  -1 -17   6  234.47    4.33   0
  -1  14   0   14.35    5.16   0
  -1  22   2   28.31    7.30   0
   0 -11   3    5.79    2.89   0
   0  13   0   -0.17    2.41   0
   0  18   1   43.47    4.12   0
   0  24   3   11.12    5.53   0
   1 -20  12    6.14   11.38   0
   1 -18   9   43.10    8.50   0
   2 -17  13    7.96   12.57   0
   2 -16  11   15.66   13.59   0
   2 -15  10   -5.42    9.87   0
   2 -14   9   55.14   10.93   0
   2 -13   8   59.01   10.45   0
   2 -10   6  295.48    9.94   0
   2  -8   5   -7.02    7.25   0
   2  -5   4  469.50    8.04   0
   2  15   3  521.26    5.84   0
   3 -10  11   10.07   13.75   0
   3  -7   9    6.43    9.01   0
   3  -3   7   18.49    9.85   0
   3   0   6   -3.49    9.42   0
   3  13   6   16.54    7.19   0
   3  19   8    7.64    8.23   0
  -5   1   7   -1.77   14.36   0
  -5   2   7    4.16   14.38   0
  -4 -12   8    0.80    8.56   0
  -4  -8   6    3.42    6.48   0
  -4  -5   5  249.06   10.51   0
  -4   0   4   12.36    9.35   0
  -4  13   4    1.05   13.86   0
  -4  18   5   10.53   12.67   0
  -3  -1   2  164.55    7.10   0
  -3  14   2  101.38   11.35   0
  -3  24   5   35.12   17.84   0
  -2  -7   2   85.94    3.32   0
  -2  -3   1  217.16    5.20   0
  -2  16   1   13.02    5.76   0
  -2  20   2    1.33    6.83   0
  -2  25   4   33.79   11.78   0
  -2  27   5   18.35   13.89   0
  -1 -23  12    7.40    7.73   0
  -1  13   0   49.24    4.72   0
  -1  28   5   43.53   10.89   0
   0 -21  10    6.91    8.34   0
   0 -20   9    8.63    6.97   0
   0 -19   8   95.75    6.89   0
   0 -18   7   18.46    5.68   0
   0 -15   5  111.84    4.48   0
   1 -19  10   -7.33    9.78   0
   1 -17   8   24.14    7.32   0
   1 -16   7  147.07    8.25   0
   1 -13   5   20.28    5.26   0
   1 -11   4   91.99    5.71   0
   1  -1   1  330.17    3.94   0
   2 -17  12    0.47   15.70   0
   2 -12   7   33.88    9.62   0
   3 -11  12    2.99   12.84   0
   3  -9  10   11.33   10.84   0
   3  -8   9    8.84   13.11   0
   3  -6   8   16.90    8.95   0
   3   6   5   -2.45    6.60   0
   3   7   5   56.42    7.11   0
   3  14   6    4.01    7.16   0
   3  17   7   -8.44    7.39   0
  -5   3   7   82.51   15.54   0
  -5   4   7   15.94   16.24   0
  -5   5   7    6.52   17.59   0
  -4  -4   5    5.89    9.07   0
  -4   1   4   -2.96   10.17   0
  -4  11   4   -2.31   13.55   0
  -4  12   4   19.02   10.34   0
  -4  17   5    0.60   12.68   0
  -3 -13   6    4.19    4.86   0
  -3 -11   5    5.90    5.18   0
  -3   0   2   47.07    6.49   0
  -3  12   2   -5.08    8.66   0
  -3  13   2   -3.40    9.80   0
  -3  18   3    9.03    8.78   0
  -3  21   4   -1.55   12.55   0
  -2  15   1   23.48    7.85   0
  -2  19   2   -1.90    7.65   0
  -2  22   3   13.91    8.93   0
  -1  18   1   68.07    6.73   0
  -1  24   3  114.46    7.95   0
  -1  26   4   40.30    9.24   0
   0 -22  11   45.38    9.77   0
   0  21   2   81.73    4.91   0
   1 -20  11   14.80    9.91   0
   1  -9   3   18.78    4.92   0
   1  -6   2  599.61    6.84   0
   1  27   6   10.25    3.92   0
   2 -17  11    7.77   12.89   0
   2 -15   9   23.66   10.97   0
   2 -14   8   31.10    9.27   0
   2  -9   5   -1.08    7.46   0
   2  -6   4   92.01    5.75   0
   2  -3   3   85.19    6.22   0
   2   4   2   10.36    4.76   0
   2   5   2   29.14    4.41   0
   2   6   2  107.93    4.36   0
   2   7   2  310.70    5.37   0
   2   8   2    5.03    3.34   0
   2  25   7   -1.35    3.34   0
   3 -12  12   -1.10   17.88   0
   3 -11  11    0.54   16.83   0
   3  -7   8   26.76   11.85   0
   3  -2   6  433.09   12.57   0
   3   3   5    3.30    7.46   0
   3   4   5   27.53    7.25   0
   3   5   5   83.20    5.84   0
   3   8   5   32.72    6.73   0
   3   9   5   81.43    7.55   0
   3  10   5  128.79    8.73   0
  -4 -13   9   25.77    8.02   0
  -4   2   4   -3.20    7.53   0
  -4   3   4   45.25   11.37   0
  -4   4   4    0.66   10.94   0
  -4   6   4    6.19    9.50   0
  -4   8   4    1.11   11.18   0
  -4   9   4   26.02   13.23   0
  -4  10   4   -0.77    9.40   0
  -4  15   5    7.63   13.72   0
  -4  16   5   51.73   13.01   0
  -3  -5   3   35.65    5.10   0
  -3   1   2  181.40    8.04   0
  -3  17   3    2.58   10.01   0
  -3  20   4    8.41   11.29   0
  -3  23   5  -15.99   13.68   0
  -2  -2   1  991.87    8.44   0
  -2  14   1   91.04    8.23   0
  -2  24   4   -1.40    9.37   0
  -2  26   5    2.99   11.62   0
  -1   0   0 4468.29   10.97   0
  -1  12   0  263.85    6.14   0
  -1  21   2    4.14    6.34   0
   0 -17   6   49.17    5.59   0
   0  12   0  914.79    5.50   0
   1 -21  12   10.63   11.80   0
   1  18   2   89.02    1.79   0
   1  21   3   15.29    2.22   0
   2 -18  12   -7.05   16.14   0
   2 -11   6   37.81    6.53   0
   2  -7   4  608.52   10.16   0
   2   3   2    2.03    4.75   0
   2   9   2   10.51    3.20   0
   3  -9   9   16.48    9.65   0
   3  -8   8   -2.79   10.74   0
   3  -6   7   18.41   10.54   0
   3  -3   6    8.65    9.65   0
   3   1   5  160.92    8.74   0
   3   2   5   20.87    7.75   0
   3  11   5   76.69    7.86   0
   3  15   6   -9.68    7.27   0
   3  18   7    3.09    7.42   0
   3  20   8   -0.13    6.99   0
  -5   0   8   10.23   14.29   0
  -4 -11   8   -2.73    8.11   0
  -4  14   5   12.62   14.82   0
  -4  18   6   15.19   17.79   0
  -3 -16   8   26.31    4.69   0
  -3   2   2   -7.55    6.54   0
  -3   3   2    8.50    7.32   0
  -3  16   3   19.86   11.20   0
  -3  22   5   -6.06   13.22   0
  -2 -12   4   43.18    2.62   0
  -2  13   1   20.74    6.92   0
  -2  18   2    7.77    7.74   0
  -1 -21   9   -2.33    4.80   0
  -1 -20   8  181.15    5.58   0
  -1  11   0  696.20    7.79   0
  -1  17   1   -3.24    4.98   0
   0 -23  12   -0.75   10.70   0
   0  -9   2   13.32    2.35   0
   0  17   1    7.07    3.50   0
   0  27   5   82.64    7.66   0
   1 -20  10   12.96    9.92   0
   1 -19   9   -2.39    8.84   0
   1 -18   8    6.34    7.77   0
   1  -2   1  674.86    5.30   0
   2 -17  10   26.88   12.46   0
   2 -16   9   17.69   10.46   0
   2   2   2  271.74    5.19   0
   2  10   2   78.77    3.49   0
   2  16   3   19.90    3.43   0
   3 -12  11   -3.37   12.80   0
   3 -11  10    5.23   11.18   0
   3 -10   9   17.40   14.20   0
   3  -4   6   16.85    9.94   0
   3   0   5  -11.24    9.19   0
   3  12   5    5.95    6.98   0
   3  16   6   33.73    7.71   0
   4   2  10   27.39   15.31   0
   4   3  10   17.27   16.01   0
   4   4  10   -3.23   16.27   0
  -4 -14  10   -3.54    7.98   0
  -4  -6   6   66.88    8.52   0
  -4  -2   5   34.27    9.06   0
  -4  17   6    0.16   17.07   0
  -3  -4   3   61.92    4.49   0
  -3   4   2    4.57    5.50   0
  -3  19   4    3.96   10.38   0
  -2 -14   5  121.40    2.59   0
  -2  -1   1  103.07    5.18   0
  -2  12   1    0.80    6.70   0
  -1 -22  10   -6.15    5.57   0
  -1   1   0 1127.69    6.38   0
  -1  10   0  164.96    5.37   0
  -1  20   2    7.61    5.73   0
  -1  23   3    9.01    6.66   0
  -1  25   4   12.85    7.09   0
  -1  27   5   -2.15    9.41   0
   0 -21   9   25.85    8.37   0
   0 -14   4   19.02    3.55   0
   0  11   0   -1.74    2.53   0
   0  25   4    1.60    6.39   0
   1 -21  11   -1.02   12.03   0
   1 -17   7   -7.92    6.79   0
   1 -14   5  485.90    8.69   0
   1 -12   4  134.12    4.86   0
   2 -15   8  -12.50    9.72   0
   2 -12   6   32.40    8.32   0
   2 -10   5    0.65    6.02   0
   2  -8   4   20.72    6.59   0
   2   1   2   -0.25    3.65   0
   2  11   2   15.93    3.49   0
   3 -13  11   17.24   17.04   0
   3 -12  10    7.92   15.24   0
   3  -9   8   35.67   11.72   0
   3  -7   7    4.62    8.74   0
   3  -5   6  209.83   11.86   0
   3  -1   5  159.97    9.83   0
   3  13   5    8.72    6.61   0
   4   0  10    0.78   14.63   0
   4   1  10   30.38   15.26   0
  -4  -8   7   40.11    8.61   0
  -4  -5   6   23.18    8.91   0
  -4  -1   5   12.30    7.33   0
  -4   0   5   -6.01   10.20   0
  -4  11   5   24.92   13.19   0
  -4  12   5   -0.83   10.14   0
  -4  16   6   -7.90   16.39   0
  -3 -10   5   41.57    5.62   0
  -3  -3   3   91.65    6.47   0
  -3  14   3    4.48   10.82   0
  -3  18   4   12.36   11.71   0
  -3  21   5    0.48   14.38   0
  -3  23   6   17.42   14.64   0
  -2   0   1   -3.33    4.73   0
  -2  11   1   18.65    6.83   0
  -2  17   2    3.99    5.53   0
  -2  20   3   -4.94    8.62   0
  -2  23   4   66.43    8.62   0
  -2  25   5  100.64   12.67   0
  -1 -23  11   16.61    6.62   0
  -1 -14   4    2.13    1.58   0
  -1   9   0    8.75    4.56   0
  -1  16   1  137.71    5.89   0
   0 -20   8    0.71    6.14   0
   0 -16   5   17.76    4.71   0
   0 -12   3   -0.90    3.37   0
   0  20   2   -1.42    4.63   0
   1 -22  12   13.51   13.37   0
   1 -10   3  120.47    5.44   0
   1  -7   2   -3.18    3.24   0
   1  -3   1  356.25    5.16   0
   2 -14   7    6.03    6.64   0
   2   0   2  299.88    5.64   0
   3 -11   9  -13.26   10.97   0
   3 -10   8   33.62   12.75   0
   3  -8   7   -6.96   12.95   0
   3  -2   5   14.35    8.34   0
   3  19   7    0.73    7.62   0
   4  -1  10    8.61   15.88   0
   4   2   9   -3.98   13.37   0
   4   3   9  -15.60   15.23   0
   4   4   9    5.53   15.85   0
   4   5   9    6.02   14.05   0
   4   7   9    7.54   13.99   0
   4   8   9    8.21   13.64   0
   4   9   9    3.11   12.13   0
  -4 -12   9   -9.62    8.33   0
  -4   1   5   20.81   10.89   0
  -4   2   5   35.82   11.24   0
  -4   8   5   22.73   11.45   0
  -4   9   5    6.31   13.51   0
  -4  10   5    9.37   10.54   0
  -4  15   6   -3.17   16.03   0
  -3 -17   9   18.68    4.86   0
  -3 -14   7    2.28    4.96   0
  -3 -12   6   13.44    4.99   0
  -3  13   3    5.21   10.51   0
  -3  17   4   41.45   10.09   0
  -3  20   5   31.20   12.48   0
  -2  -9   3  342.73    4.38   0
  -2   1   1  122.41    5.22   0
  -2  10   1    2.12    6.59   0
  -2  16   2   14.76    8.22   0
  -1 -19   7    1.95    3.24   0
  -1 -16   5   50.33    2.49   0
  -1  -5   1  399.33    2.82   0
  -1   8   0  245.92    5.40   0
  -1  22   3   59.20    8.31   0
  -1  28   6    8.19   11.67   0
   0 -23  11   -0.59    9.40   0
   0 -19   7   74.26    5.90   0
   0  28   6    5.89    7.74   0
   1 -21  10   19.62   10.96   0
   1 -20   9    4.71    9.29   0
   1 -19   8    1.80    7.33   0
   1  25   5  101.32    4.32   0
   2 -18  10    4.38   14.59   0
   2 -17   9    8.37   10.70   0
   2 -16   8    6.40   10.29   0
   2 -11   5  292.07    9.45   0
   2  -9   4   10.12    6.76   0
   2  -1   2   -3.01    5.55   0
   3 -14  11    2.73   14.90   0
   3 -13  10   -5.51   13.39   0
   3 -12   9  -12.90   14.65   0
   3  -6   6   13.04    7.86   0
   3  -3   5   14.00    8.51   0
   3   2   4   59.30    7.29   0
   3   3   4   15.22    7.46   0
   3   4   4    6.53    6.88   0
   3   5   4   81.19    6.93   0
   3   7   4    6.53    6.77   0
   3   8   4   -0.93    6.61   0
   3  14   5    3.86    6.09   0
   3  17   6   -0.66    6.40   0
   4  -3  10   -4.73   14.90   0
   4  -2  10   22.90   11.82   0
   4   0   9   -6.52   14.53   0
   4   1   9   -5.03   13.21   0
  -4  -7   7   68.54    9.61   0
  -4   3   5   12.28    8.67   0
  -4   4   5    4.42   10.22   0
  -4   5   5  261.10   13.00   0
  -4   7   5    4.94    8.60   0
  -4  14   6   15.11   12.85   0
  -4  17   7   11.47   15.81   0
  -3  -2   3  151.16    5.63   0
  -3  12   3   18.36    8.77   0
  -3  22   6   21.81   14.92   0
  -2   2   1  983.14    9.25   0
  -2   8   1   -0.24    6.03   0
  -2   9   1    7.44    4.49   0
  -2  19   3   26.40    8.66   0
  -2  22   4   12.02    9.10   0
  -2  24   5   39.90   10.99   0
  -2  26   6   -4.67   13.16   0
  -1   3   0 2611.95    9.38   0
  -1   4   0 2911.40   10.73   0
  -1   6   0  518.98    6.27   0
  -1   7   0  725.04    6.99   0
  -1  15   1    2.46    5.05   0
  -1  19   2    4.75    6.22   0
  -1  26   5    3.77    9.48   0
   0  -6   1    9.73    1.69   0
   0  10   0 1481.29    6.32   0
   1 -22  11    1.36   11.48   0
   1 -18   7  249.29    9.03   0
   1 -15   5  253.21    7.58   0
   1  23   4   21.41    3.05   0
   2 -15   7   48.92    9.97   0
   2  -2   2  282.76    6.98   0
   3 -11   8    8.43   11.92   0
   3  -7   6   25.36    9.97   0
   3  -4   5   34.31    8.50   0
   3   1   4   -2.37    8.28   0
   3   9   4  280.92    8.16   0
   3  10   4   26.30    7.26   0
   4  -4  10   14.43   17.33   0
   4  -2   9   -8.72   14.17   0
   4  -1   9   -9.67   13.17   0
   4   3   8   -3.45   13.52   0
   4   4   8  -11.03   14.43   0
   4   5   8    3.33   14.76   0
   4   6   8   19.05   14.03   0
   4   7   8   11.03   10.95   0
  -4 -13  10   -5.39    8.61   0
  -4  -3   6   20.48    8.25   0
  -4  12   6    8.11   12.44   0
  -4  13   6   24.04   11.72   0
  -4  16   7    5.04   15.61   0
  -3 -18  10    5.78    4.91   0
  -3  -9   5   -4.33    5.79   0
  -3  -6   4  157.26    7.05   0
  -3   0   3    6.20    5.90   0
  -3  11   3   -6.10    6.60   0
  -3  16   4    3.97    7.86   0
  -3  19   5   34.35   12.37   0
  -2   3   1  192.02    5.09   0
  -2   4   1  140.49    5.96   0
  -2   5   1  647.42    8.53   0
  -2   6   1  262.70    7.00   0
  -2  15   2   13.68    5.95   0
   0 -18   6  824.82    8.80   0
   0  22   3    9.14    5.05   0
   0  26   5    7.85    7.04   0
   1 -11   3    6.26    5.17   0
   1  -4   1 2074.85    9.78   0
   2 -19  10   -3.04   13.05   0
   2 -18   9   16.42   11.62   0
   2 -12   5    2.48    8.37   0
   2  -7   3   13.71    6.60   0
   2  22   5   10.17    2.37   0
   3 -14  10   27.56   11.79   0
   3 -13   9    9.96   12.67   0
   3 -10   7   21.41   11.51   0
   3  -8   6   -3.19   11.14   0
   3  -5   5   75.47   10.31   0
   3   0   4   58.69    6.21   0
   3  11   4  194.09    8.20   0
   3  15   5    3.43    7.20   0
   3  18   6   58.81    7.35   0
   3  20   7    9.65    7.01   0
   4  -3   9   12.89   15.74   0
   4   0   8   19.80   12.21   0
   4   1   8   -3.43   14.35   0
   4   2   8   -4.15   13.01   0
   4   8   8   11.59   11.73   0
   4   9   8   13.52   12.54   0
  -4 -11   9   -2.96    8.89   0
  -4  -6   7   16.11    9.22   0
  -4  -2   6   19.30    9.28   0
  -4  -1   6   36.44    9.07   0
  -4  11   6   15.73   14.13   0
  -4  15   7    0.48   14.64   0
  -3 -19  11    8.54    4.92   0
  -3   1   3   55.08    7.28   0
  -3  15   4   14.17    9.86   0
  -3  18   5   -5.25   10.78   0
  -3  21   6   -8.25   12.91   0
  -3  23   7   20.66   16.40   0
  -2  14   2   33.62    7.67   0
  -2  18   3    7.75    8.20   0
  -2  23   5   73.10   10.49   0
  -1  14   1  111.93    5.62   0
  -1  18   2   12.24    5.85   0
  -1  21   3  186.64    7.43   0
  -1  27   6  -11.85   10.33   0
   0 -22   9   20.59    8.66   0
   0  19   2   64.42    4.67   0
   2 -16   7   24.24    9.68   0
   2 -10   4  257.59    7.77   0
   2  -3   2    6.96    3.80   0
   2  13   2    4.14    3.19   0
   2  17   3    7.64    2.89   0
   3 -15  10   13.78   14.53   0
   3  -6   5    5.35    9.39   0
   3  -2   4   46.15    8.80   0
   4  -4   9   14.12   15.35   0
   4  -1   8   -9.93   13.02   0
   4  10   8    6.16   11.34   0
   4  11   8   13.06   10.75   0
  -4  -8   8    5.30    9.52   0
  -4  -5   7  234.05   11.21   0
  -4   0   6   48.79   10.69   0
  -4   1   6   36.32    9.84   0
  -4   8   6   -0.38   11.32   0
  -4   9   6  -15.03   14.25   0
  -4  10   6   10.18   10.57   0
  -3 -15   8    7.38    5.36   0
  -3  -5   4  204.95    6.77   0
  -3   2   3  150.61    6.68   0
  -3   3   3   97.86    7.44   0
  -3   4   3   66.76    8.31   0
  -3  14   4   11.00    9.93   0
  -3  20   6  -17.29   12.85   0
  -2  -4   2   46.62    3.62   0
  -2  13   2  200.02    8.38   0
  -1  23   4   28.71    8.18   0
  -1  25   5    5.91    9.08   0
   0 -23  10   17.36    7.73   0
   0 -21   8   25.31    6.17   0
   0 -15   4    5.79    3.70   0
   0 -10   2  936.51    5.46   0
   0   9   0    2.39    1.96   0
   1 -21   9   -5.79    8.52   0
   1 -20   8   85.30    9.29   0
   1 -14   4    0.11    5.11   0
   2 -13   5  311.69   10.91   0
   2  -8   3    6.63    6.73   0
   2  -4   2   23.30    6.01   0
   3 -13   8    3.15   13.65   0
   3 -11   7  143.13   10.25   0
   3  -9   6   96.77    9.06   0
   3  -7   5   57.41    9.43   0
   3  12   4  140.78    7.24   0
   3  16   5   82.50    7.24   0
   4  -5   9   18.24   13.07   0
   4  -3   8    3.74   15.24   0
   4  -2   8    7.80   10.72   0
   4   2   7   22.68   12.81   0
   4   3   7   11.07   14.07   0
   4   4   7   10.45   13.66   0
   4   5   7   29.09   12.95   0
   4   6   7    4.85   12.13   0
   4   7   7  -12.53    9.97   0
  -4 -12  10   -2.52    9.87   0
  -4  -4   7   97.97    9.46   0
  -4   2   6   12.93    9.99   0
  -4   3   6    7.27   11.72   0
  -4   4   6   98.93   12.47   0
  -4   5   6   15.33   11.46   0
  -4   6   6   81.25   12.14   0
  -4   7   6  117.34   12.06   0
  -4  13   7   22.68   15.63   0
  -4  16   8   69.20   16.34   0
  -3 -13   7   96.03    5.83   0
  -3 -11   6    4.49    4.74   0
  -3  -4   4    9.11    5.88   0
  -3  13   4   19.62    9.47   0
  -3  17   5   22.49   10.70   0
  -3  22   7   -2.84   13.69   0
  -2  12   2   48.04    6.92   0
  -2  17   3    1.07    6.92   0
  -2  20   4    2.37    8.44   0
  -2  26   7   39.94   14.45   0
  -1  13   1   32.59    5.27   0
   0 -24  11   23.14   10.17   0
   0 -20   7   16.77    5.40   0
   0 -17   5  115.41    4.89   0
   0  15   1    0.67    2.95   0
   0  27   6    4.20    8.03   0
   1 -23  11   54.26   10.99   0
   1 -19   7    8.00    7.32   0
   1 -16   5   -5.94    5.67   0
   1 -12   3   24.50    5.02   0
   1  -9   2    3.95    4.76   0
   1  -5   1  860.97    7.32   0
   2 -18   8    5.18   12.34   0
   2 -15   6  160.96   10.23   0
   2 -11   4   18.72    5.94   0
   2  20   4    0.87    2.37   0
   3 -16  10   21.95   15.41   0
   3 -15   9   24.90   13.60   0
   3 -10   6   76.47   11.41   0
   3  -4   4   12.78    8.56   0
   3   4   3   -5.13    6.11   0
   3   5   3    1.80    6.41   0
   3  13   4   31.65    6.11   0
   4  -6   9   11.23   12.92   0
   4  -4   8   -3.80   15.51   0
   4   0   7    0.93   12.75   0
   4   1   7   67.04   10.12   0
   4   8   7    2.28   10.67   0
   4   9   7   49.14   12.09   0
  -4  -7   8   47.67    9.70   0
  -4  -3   7  161.33   10.57   0
  -4  12   7    3.66   13.18   0
  -4  15   8    4.33   15.24   0
  -3  16   5   20.96   11.03   0
  -3  19   6   -8.29   12.82   0
  -3  21   7   -3.27   13.60   0
  -2 -11   4   10.23    2.69   0
  -2  -8   3  319.77    4.25   0
  -2  -3   2 2498.97   11.82   0
  -2  16   3   -4.60    7.64   0
  -2  22   5   -2.35    7.45   0
  -2  24   6   -5.62    9.79   0
  -1 -23  10   12.05    6.24   0
  -1 -22   9   43.26    5.00   0
  -1  17   2   31.98    5.31   0
  -1  20   3   15.54    6.69   0
   0 -13   3  109.98    3.53   0
   0   8   0  420.90    3.49   0
   2  -9   3   13.40    6.92   0
   2  -5   2   19.49    4.20   0
   2   3   1   11.69    4.49   0
   2   4   1  149.51    5.08   0
   2   5   1  769.63    7.23   0
   2   6   1  578.13    6.09   0
   3 -14   8   -5.21   13.30   0
   3  -8   5   40.87    9.49   0
   3  -5   4   91.07    9.90   0
   3   1   3   20.47    7.86   0
   3   3   3   14.13    5.03   0
   3   6   3  -13.83    6.26   0
   3   7   3   60.67    6.45   0
   3  19   6    1.12    6.32   0
   3  21   7    0.35    6.94   0
   4  -7   9   21.77   12.56   0
   4  -5   8    8.26   13.69   0
   4  -2   7   37.69   13.49   0
   4  -1   7   56.62   10.05   0
   4  10   7   -0.51   11.59   0
  -4  -9   9   -5.83    9.63   0
  -4  -2   7   71.40   11.03   0
  -4  14   8    5.33   14.67   0
  -3  -3   4  208.28    7.05   0
  -3  11   4    1.71    6.63   0
  -3  15   5    1.25   10.87   0
  -3  18   6   92.60   11.84   0
  -2  11   2  149.22    6.04   0
  -2  19   4   22.57    8.32   0
  -2  25   7   -4.21   11.98   0
  -1 -24  11    2.78    6.56   0
  -1 -21   8   30.22    4.20   0
  -1  -4   1  137.41    2.48   0
  -1  12   1   21.33    4.76   0
  -1  22   4  110.71    7.74   0
  -1  24   5   17.01    8.57   0
  -1  26   6   -5.17   10.63   0
   0 -19   6  130.13    6.29   0
   0  21   3  191.91    6.03   0
   0  25   5   -2.65    6.78   0
   1 -22   9   14.37    9.84   0
   1 -21   8    6.96    7.94   0
   1   4   0 2861.39    7.28   0
   1  26   6    7.24    4.94   0
   2 -20   9   -3.75   11.18   0
   2 -16   6   79.73    9.95   0
   2 -14   5   98.62    7.49   0
   2 -12   4   81.82    8.00   0
   2  -6   2  110.73    6.40   0
   2   1   1   23.31    5.06   0
   2  14   2   18.98    2.87   0
   3 -17  10    8.45   17.59   0
   3 -16   9   -8.20   15.26   0
   3 -13   7    5.20   11.18   0
   3 -11   6    8.97    8.07   0
   3  -9   5   83.03   11.73   0
   3  -6   4    4.22    8.89   0
   3  -1   3   27.89    7.60   0
   3   0   3    2.30    7.43   0
   3   8   3   13.38    5.79   0
   3   9   3    3.90    6.65   0
   3  14   4    2.51    5.37   0
   3  17   5   -1.36    6.22   0
   4  -8   9    8.94   13.22   0
   4  -6   8   16.07   12.68   0
   4  -4   7   18.13   12.57   0
   4  -3   7    1.97   12.71   0
   4   2   6   35.32   11.58   0
   4   3   6   44.07   12.68   0
   4   4   6   97.15   13.02   0
   4   5   6    0.93   11.42   0
   4  11   7   -6.14    9.76   0
  -4  -6   8   65.18    8.99   0
  -4  -1   7   -6.22   10.70   0
  -4   0   7   -2.13    9.68   0
  -4   7   7   72.19   11.83   0
  -4   8   7   43.55   13.49   0
  -4   9   7   11.13   10.84   0
  -4  13   8   -8.41   16.33   0
  -3 -16   9    4.71    5.16   0
  -3 -10   6    5.29    4.93   0
  -3  -2   4   -1.85    5.65   0
  -3  14   5   50.85   10.17   0
  -3  20   7   -4.59   13.61   0
  -3  22   8    3.40   11.75   0
  -3  22   8   -7.06    8.39   0
  -2  -2   2  361.93    6.31   0
  -2  10   2    7.71    4.63   0
  -2  15   3   46.60    8.49   0
  -2  21   5    5.71    9.65   0
  -2  23   6   43.98   11.63   0
  -1  16   2   -2.45    5.39   0
  -1  27   7   -5.20   10.70   0
   0  18   2    5.51    3.71   0
   0  23   4    1.21    5.73   0
   0  28   7    1.78    7.59   0
   1 -20   7   95.27    8.66   0
   1 -17   5  121.80    7.38   0
   1 -15   4   -9.90    5.45   0
   1  -6   1  265.73    4.69   0
   1   2   0 8304.16   13.64   0
   1   3   0 2698.62    7.56   0
   1   5   0    3.01    1.50   0
   2 -21  10   -4.13    9.38   0
   2 -19   8   18.67   10.98   0
   2 -18   7    9.73    9.77   0
   2 -10   3  115.88    7.58   0
   2   0   1    2.36    4.98   0
   2   8   1   96.27    3.59   0
   3 -15   8   -7.29   12.66   0
   3 -12   6   90.00   11.79   0
   3  -2   3   -0.56    7.95   0
   3  10   3   35.91    6.59   0
   4  -9   9    1.52   13.53   0
   4  -7   8   -3.11   12.23   0
   4  -5   7   24.12   14.55   0
   4  -1   6   -1.31   10.89   0
   4   0   6   30.16   12.59   0
   4   1   6    6.35    9.34   0
   4   7   6   64.94   10.07   0
   4  12   7   -7.29    9.46   0
  -4 -12  11    5.44   10.32   0
  -4  -8   9   20.54    9.56   0
  -4  -5   8   11.03    9.72   0
  -4   1   7    5.80    9.88   0
  -4   2   7   88.38   11.78   0
  -4   3   7  171.75   13.06   0
  -4   4   7   91.40   12.36   0
  -4   5   7  243.55   13.81   0
  -4   6   7   14.65   10.62   0
  -4  12   8    8.31   15.91   0
  -3  -1   4   59.40    4.95   0
  -3   0   4   12.59    6.77   0
  -3  17   6   40.03   10.88   0
  -2  -1   2  131.77    5.13   0
  -2   8   2   76.36    6.13   0
  -2   9   2  147.99    5.74   0
  -2  14   3    3.97    7.03   0
  -2  18   4   29.09    6.09   0
  -1  11   1  180.66    4.52   0
  -1  19   3    5.35    6.13   0
   0 -24  10   22.61    8.34   0
   0 -23   9   -8.48    7.22   0
   0  -7   1  416.03    3.11   0
   0   7   0    2.55    1.50   0
   0  14   1   -0.58    2.54   0
   1 -19   6    7.30    7.82   0
   1   1   0 1144.48    5.90   0
   1   6   0  513.11    3.02   0
   2 -13   4  265.25    9.95   0
   2  -7   2  296.31    7.93   0
   2  -1   1   23.90    5.02   0
   3 -17   9   -1.00   15.92   0
   3 -14   7    4.42    9.31   0
   3 -10   5  138.10    9.58   0
   3  -7   4    0.35    6.97   0
   3  -3   3   16.32    7.93   0
   4  -8   8    2.91   12.42   0
   4  -6   7   12.79   15.87   0
   4  -2   6   28.97   13.20   0
   4   9   6   14.43    9.52   0
   4  10   6    0.46   10.90   0
   4  13   7   -0.19   10.74   0
  -4  -4   8   12.30    9.98   0
  -4  10   8   -3.34   13.05   0
  -4  11   8    1.21   13.31   0
  -4  14   9   25.05   17.06   0
  -3 -14   8  -10.23    5.61   0
  -3 -12   7   11.34    4.94   0
  -3  -6   5    5.69    5.46   0
  -3   1   4   56.04    5.30   0
  -3   3   4  240.03    8.99   0
  -3   4   4    0.42    7.88   0
  -3  13   5   21.46    8.13   0
  -3  16   6    4.67   11.56   0
  -3  19   7    2.50    9.51   0
  -3  21   8   -5.73   11.54   0
  -2  -7   3   15.24    2.98   0
  -2   0   2 1322.62   10.00   0
  -2   7   2   88.19    6.06   0
  -2  17   4    3.17    7.82   0
  -2  20   5   91.54    9.51   0
  -2  22   6    6.17   11.07   0
  -2  24   7   -1.51   10.45   0
  -1 -20   7   25.56    3.46   0
  -1  10   1  926.16    8.56   0
  -1  21   4   -0.86    6.67   0
  -1  25   6   -5.43    9.52   0
   0 -21   7   15.03    5.77   0
   0 -16   4  192.84    5.06   0
   0  26   6   -2.84    7.34   0
   1  20   3    5.02    2.51   0
   2 -21   9    4.31   13.33   0
   2 -20   8    6.99   10.35   0
   2 -17   6   46.39    7.90   0
   2 -11   3    1.61    7.18   0
   2  -2   1   10.13    5.22   0
   2   9   1  243.72    4.08   0
   3 -16   8   -9.00   10.29   0
   3 -15   7   -4.92   11.43   0
   3 -13   6    6.18   11.20   0
   3 -11   5   83.41   11.29   0
   3  -8   4  -10.84    9.32   0
   3  -4   3   -0.75    7.81   0
   3  11   3  143.82    6.63   0
   3  15   4    3.57    5.15   0
   3  20   6   -3.36    6.14   0
   4  -9   8    1.23   12.16   0
   4  -7   7   -3.32   14.80   0
   4  -4   6   77.56   13.94   0
   4  -3   6   38.95    9.90   0
   4  11   6    5.01   11.26   0
  -4  -7   9    9.44    9.11   0
  -4  -3   8    8.08    9.35   0
  -4  -2   8    2.91    9.54   0
  -4  13   9   31.76   17.41   0
  -3 -17  10   -1.37    5.68   0
  -3  -5   5  307.18    8.12   0
  -3  12   5    2.26    6.80   0
  -3  15   6  165.70   11.38   0
  -3  18   7    2.60   12.96   0
  -3  20   8   11.06   14.65   0
  -2 -13   5   29.70    2.75   0
  -2   1   2  125.77    5.66   0
  -2   2   2  354.71    6.93   0
  -2   3   2 2585.78   13.93   0
  -2   4   2   36.75    5.50   0
  -2   5   2   17.60    5.29   0
  -2  13   3  149.05    8.15   0
  -2  25   8    4.95   14.08   0
  -1  15   2   24.77    5.05   0
  -1  18   3   16.81    6.15   0
  -1  23   5   24.23    7.17   0
   0 -18   5  554.13    7.19   0
   0 -11   2  766.19    5.29   0
   0  20   3  547.17    7.58   0
   1 -24  10   11.27   11.06   0
   1 -23   9   -3.86   10.30   0
   1 -16   4  280.69    7.36   0
   1 -11   2    3.23    4.77   0
   1  -7   1   -3.26    2.75   0
   1   0   0 4251.05   10.56   0
   1  24   5    0.93    3.72   0
   1  27   7    4.69    5.61   0
   2 -19   7   43.83   10.93   0
   2 -14   4   46.72    8.10   0
   2  -8   2   -1.25    6.13   0
   2  -3   1    7.22    5.42   0
   3 -18   9   36.62   17.04   0
   3  -9   4  295.23   11.98   0
   3  12   3   63.38    6.64   0
   3  18   5   31.99    5.75   0
   4  -8   7    4.69   16.60   0
   4  -5   6    9.48   14.02   0
   4   0   5    2.16   10.37   0
   4   1   5  307.03   14.10   0
   4   2   5   18.19   10.69   0
   4   3   5    8.31   11.09   0
   4   4   5    9.54   10.14   0
   4   5   5   92.37   11.49   0
   4   6   5   13.57   10.36   0
  -4  -9  10   -4.43   10.22   0
  -4  -6   9   37.99    9.89   0
  -4  -1   8    7.36   11.27   0
  -4   0   8   49.13   10.41   0
  -4   6   8   74.92   11.97   0
  -4   7   8   25.60   13.90   0
  -4   8   8    9.72   10.35   0
  -4  12   9   -5.75   16.64   0
  -3 -18  11   10.35    5.95   0
  -3  11   5   12.06    7.47   0
  -2 -10   4  134.20    3.48   0
  -2  12   3    2.89    6.95   0
  -2  16   4   19.53    7.97   0
  -2  19   5   -3.05    8.75   0
  -2  21   6   12.95   10.38   0
  -2  23   7    7.15   11.53   0
  -1   9   1   26.86    4.51   0
  -1  26   7   -2.71    9.54   0
   0 -14   3    8.51    2.79   0
   0   6   0  225.93    2.24   0
   0  24   5   -4.80    6.32   0
   1 -21   7    8.20    7.35   0
   1 -18   5    8.93    6.21   0
   1 -14   3  356.36    7.41   0
   1  -1   0 1156.92    6.51   0
   1   7   0  754.64    3.14   0
   1  17   2   58.84    2.08   0
   1  22   4    1.72    3.52   0
   2 -18   6   26.44    9.86   0
   2 -12   3    3.34    6.99   0
   2  -4   1  149.63    6.44   0
   2  10   1   60.14    3.27   0
   2  18   3   61.94    2.28   0
   3 -16   7   22.71   13.91   0
   3 -14   6   15.83    8.35   0
   3 -12   5    4.13   10.04   0
   3   1   2   14.79    6.66   0
   3   2   2    9.75    7.12   0
   3   3   2    4.14    6.66   0
   3   4   2   -0.35    6.42   0
   3   5   2   48.68    6.24   0
   4 -11   8   -9.44   18.12   0
   4  -9   7   55.55   16.98   0
   4  -6   6   80.27   13.55   0
   4  -2   5   21.00   12.37   0
   4  -1   5  306.74   13.42   0
   4   7   5    6.55    9.37   0
   4  12   6   -3.15    9.12   0
  -4  -8  10   -2.21    9.03   0
  -4  -5   9   -9.82    9.95   0
  -4   1   8   -1.39    8.13   0
  -4   3   8    7.39   10.45   0
  -4   4   8   21.55   10.86   0
  -4   5   8   10.76    9.06   0
  -4  11   9  -18.57   13.96   0
  -4  14  10    2.67   15.88   0
  -3 -11   7    7.88    5.83   0
  -3  -4   5    0.15    4.16   0
  -3  14   6   10.34    8.21   0
  -3  17   7    0.94    9.08   0
  -3  19   8   97.20   13.06   0
  -3  21   9   -3.47   12.37   0
  -2  24   8    1.66   11.80   0
  -1   8   1   69.53    4.77   0
  -1  14   2    5.90    4.97   0
  -1  20   4    5.73    6.62   0
  -1  24   6   -5.85    8.73   0
  -1  27   8    3.22   11.26   0
   0 -20   6    5.41    4.85   0
   0  13   1   89.61    3.05   0
   0  22   4   60.57    5.29   0
   1 -20   6  168.57    9.01   0
   1  -8   1  267.31    5.87   0
   2 -22   9   -3.36   11.79   0
   2  -9   2   12.99    4.68   0
   2  15   2    3.53    2.58   0
   3 -18   8   -6.00   13.43   0
   3 -15   6   -3.03   11.03   0
   3 -10   4   32.86    7.30   0
   3  -7   3   58.29    9.27   0
   3  -1   2    5.88    7.49   0
   3   0   2   31.73    5.59   0
   3   6   2   92.68    6.49   0
   3   7   2  126.65    7.07   0
   3  16   4   70.13    6.13   0
   4 -10   7   -2.48   17.02   0
   4  -7   6   82.56   11.63   0
   4  -4   5   39.32   11.85   0
   4  -3   5    9.67   11.16   0
   4   9   5   47.37   10.30   0
   4  13   6   -3.80   10.19   0
  -4  -4   9   12.33   10.77   0
  -4   9   9    9.11   14.57   0
  -4  13  10   11.48   15.62   0
  -3 -15   9    0.70    5.83   0
  -3 -13   8   47.06    5.94   0
  -3  -3   5  743.21   10.50   0
  -3  -2   5  267.30    8.01   0
  -3  13   6   11.22    9.64   0
  -3  16   7    0.82   11.90   0
  -3  18   8   44.38   12.60   0
  -3  20   9   -4.30   15.44   0
  -2  11   3    8.36    4.94   0
  -2  15   4   43.54    8.64   0
  -2  18   5   30.31    8.55   0
  -2  20   6   16.76    9.15   0
  -2  22   7   42.03   12.12   0
  -1  17   3    7.02    5.54   0
  -1  22   5    8.99    7.14   0
   0 -25  10    1.89    7.36   0
   0 -24   9  100.96    8.94   0
   0   5   0    2.92    1.29   0
   1 -24   9   45.26   10.88   0
   1 -12   2    5.54    4.56   0
   1  -2   0 8227.48   16.01   0
   2 -20   7   -1.27    8.22   0
   2 -17   5    5.39    8.17   0
   2 -15   4  677.71   11.75   0
   3 -17   7   20.09   13.23   0
   3 -11   4  224.82   12.20   0
   3  -8   3    9.67    9.81   0
   3  -3   2    8.65    8.22   0
   3  -2   2   -3.98    5.99   0
   3   8   2  109.24    6.49   0
   3  13   3   10.78    5.04   0
   4 -11   7    4.17   14.81   0
   4  -8   6   24.15   11.74   0
   4  -5   5   75.18   13.51   0
   4  10   5   12.24   10.22   0
  -4  -9  11   -1.54   11.10   0
  -4  -7  10   18.52    9.39   0
  -4  -3   9    8.25    9.88   0
  -4  -2   9    2.40   11.14   0
  -4   7   9   19.09   14.05   0
  -4   8   9   17.54   10.81   0
  -4  11  10    6.81   14.98   0
  -4  12  10   10.10   12.26   0
  -3  -7   6   89.99    6.53   0
  -3   5   5  301.38    9.81   0
  -3  15   7   16.35   11.85   0
  -2 -21  10   -1.75    2.54   0
  -2  10   3   81.63    6.72   0
  -1 -24  10    2.70    5.04   0
  -1  13   2  146.74    5.91   0
   0  25   6   -6.19    7.23   0
   1 -23   8   58.65    9.13   0
   1 -19   5  105.79    7.33   0
   1 -17   4  609.30    9.68   0
   1 -15   3   21.26    4.90   0
   2 -23   9    2.18   12.57   0
   2 -19   6    7.43    9.51   0
   2 -13   3    5.63    5.57   0
   2  -6   1  575.97    8.75   0
   2  11   1   61.03    3.23   0
   3 -19   8    7.48   14.44   0
   3  -4   2    7.74    8.46   0
   3   9   2  117.01    6.48   0
   3  19   5   -0.38    5.49   0
   4  -9   6    7.95   10.65   0
   4  -6   5   -2.16   11.84   0
   4  -1   4   20.08   10.42   0
   4   0   4    5.97   10.84   0
   4   1   4   26.59   10.10   0
   4   2   4   20.38    9.94   0
   4   3   4   -4.26   10.18   0
   4   4   4    2.80   10.78   0
   4   5   4   35.00   10.21   0
   4   6   4  179.19   10.27   0
   4  11   5   59.08   10.22   0
   4  14   6   17.04   10.44   0
  -4  -6  10    7.25   10.17   0
  -4  -1   9   -1.78   10.94   0
  -4   0   9   17.83   11.57   0
  -4   1   9    8.32   11.59   0
  -4   2   9   -3.36   11.71   0
  -4   3   9    9.59   11.78   0
  -4   4   9   -4.17   13.16   0
  -4   5   9   -9.55   13.02   0
  -4   6   9   47.48   10.07   0
  -4  10  10   -5.18   15.83   0
  -3 -16  10    0.88    6.50   0
  -3 -10   7   84.47    6.06   0
  -3   0   5    4.28    4.67   0
  -3   1   5   15.01    6.99   0
  -3   2   5  309.81    9.43   0
  -3   3   5  723.92   11.95   0
  -3  11   6   12.17   10.40   0
  -3  17   8   -1.37   13.04   0
  -3  19   9   -0.33   13.60   0
  -2   9   3  351.63    8.60   0
  -2  14   4   94.50    6.61   0
  -2  17   5    4.43    7.86   0
  -2  19   6  193.82   11.02   0
  -2  21   7   14.34   10.92   0
  -2  23   8   14.01   11.49   0
  -1 -23   9   32.12    4.31   0
  -1 -17   5   42.16    2.10   0
  -1   6   1  199.53    4.83   0
  -1  19   4  237.46    8.28   0
  -1  23   6    4.47    8.62   0
  -1  26   8    4.12   10.68   0
   0 -22   7   16.86    5.70   0
   0 -19   5  136.86    5.40   0
   0 -17   4   66.00    4.05   0
   0  -8   1  387.41    3.26   0
   0  19   3   40.71    4.53   0
   1  -9   1   88.77    5.10   0
   1  -3   0 2624.45    9.47   0
   1  25   6   28.96    5.47   0
   2 -22   8   12.29   10.76   0
   2 -21   7    1.10   10.90   0
   2 -18   5   94.92   10.17   0
   2 -16   4  213.73    9.92   0
   3 -18   7   -7.32   14.22   0
   3  -9   3    2.44    6.82   0
   3  -5   2   48.98    8.45   0
   3  14   3   36.34    5.41   0
   3  21   6   -0.75    5.18   0
   4 -12   7   -4.12   12.45   0
   4 -10   6    8.57   14.20   0
   4  -7   5   -0.17   13.30   0
   4  -3   4  -13.19   11.20   0
   4  -2   4   13.77   10.14   0
   4   7   4    3.80    9.53   0
   4  12   5   -3.20    9.81   0
   4  15   6   -6.28   10.83   0
  -4 -10  12    6.00   10.88   0
  -4  -8  11   38.52   11.15   0
  -4  -5  10   -3.28   10.56   0
  -4   8  10   -5.54   13.54   0
  -4  12  11   -6.03   18.22   0
  -3  -6   6   31.98    6.27   0
  -3  10   6   10.39    9.40   0
  -3  14   7    9.39    8.33   0
  -3  16   8   22.14   11.64   0
  -3  18   9    2.64   13.40   0
  -3  20  10   -0.59   17.27   0
  -2  -4   3  263.13    5.09   0
  -2   8   3  342.84    8.27   0
  -2  13   4  118.94    8.14   0
  -2  24   9   -0.96   11.72   0
  -1  -1   1  128.59    3.08   0
  -1   5   1  407.86    5.69   0
  -1  12   2  813.23    8.81   0
  -1  16   3    3.25    5.17   0
  -1  21   5  160.17    8.38   0
   0 -12   2    3.70    2.52   0
   0  12   1  422.75    4.67   0
   0  16   2  161.42    4.07   0
   0  21   4   25.18    5.27   0
   0  23   5   22.68    5.79   0
   0  26   7   10.14    8.07   0
   1 -21   6    8.33    7.90   0
   2  -7   1  176.83    5.55   0
   3 -20   8    2.69   14.49   0
   3 -15   5    5.18   10.00   0
   3 -13   4   28.36   11.22   0
   3 -10   3   33.77   10.60   0
   3  10   2   64.99    5.91   0
   3  17   4  100.97    5.67   0
   4 -13   7    3.68   15.84   0
   4 -11   6   10.06   16.51   0
   4  -8   5  176.59   13.28   0
   4  -4   4    5.97   10.75   0
   4   8   4   45.06    9.57   0
  -4  -7  11   11.05   11.94   0
  -4  -4  10    5.71    9.73   0
  -4  -3  10   -2.91   11.13   0
  -4   6  10    1.60   12.57   0
  -4   7  10    7.95   14.00   0
  -4  11  11   11.72   15.65   0
  -3 -14   9   10.72    6.30   0
  -3 -12   8  113.86    5.83   0
  -3  -5   6   26.70    6.72   0
  -3  13   7  103.62   10.72   0
  -2 -12   5    5.75    3.02   0
  -2  -3   3  238.10    5.20   0
  -2   7   3   10.15    5.73   0
  -2  16   5    0.61    6.27   0
  -2  22   8    5.29   13.34   0
  -1 -22   8    4.77    3.56   0
  -1 -19   6   12.30    2.38   0
  -1  -8   2 1290.07    3.41   0
  -1   0   1    3.19    2.96   0
  -1   3   1 1445.93    7.63   0
  -1   4   1  139.72    3.34   0
  -1  24   7   50.63   10.35   0
   0 -21   6   38.19    5.16   0
   1 -25   9   -0.84   11.10   0
   1 -24   8   -6.95   10.31   0
   1 -18   4  106.45    6.82   0
   1 -13   2  235.70    5.23   0
   1  -4   0 2824.00   10.16   0
   2 -23   8    7.52   12.23   0
   2 -17   4   65.89    7.79   0
   2  -8   1   95.54    6.79   0
   2   0   0   11.35    5.17   0
   2   1   0    3.19    4.78   0
   2   2   0  168.02    5.52   0
   2   3   0   31.31    4.48   0
   2   4   0   28.09    3.92   0
   3 -19   7   -5.99   15.21   0
   3 -11   3  145.30   10.05   0
   3  -7   2  115.20    9.04   0
   4 -12   6    1.51   16.62   0
   4  -9   5   40.93   11.25   0
   4  -6   4  187.64   14.43   0
   4  -5   4   41.86    8.74   0
   4   9   4    1.81    8.37   0
   4  13   5   21.63    9.02   0
  -4  -9  12   -1.59   10.90   0
  -4  -6  11   10.58   10.46   0
  -4  -2  10  -10.14   11.06   0
  -4  -1  10    4.66   12.67   0
  -4   0  10    4.84   11.91   0
  -4   1  10    6.75   11.70   0
  -4   2  10   40.00   11.65   0
  -4   3  10   -3.52   11.35   0
  -4   4  10    1.95   12.45   0
  -4   5  10   -0.66   12.10   0
  -4   9  11   -6.12   14.84   0
  -4  10  11    9.16   12.91   0
  -3 -17  11    4.74    6.19   0
  -3  -4   6  163.88    7.34   0
  -3  12   7    9.40   10.97   0
  -3  15   8   11.69   10.68   0
  -3  17   9   24.29   14.28   0
  -3  19  10   -5.26   11.02   0
  -2 -22  11   28.84    3.03   0
  -2  -2   3  747.59    7.62   0
  -2   6   3  351.23    7.28   0
  -2  12   4   50.24    5.89   0
  -2  15   5    6.29    8.02   0
  -2  18   6   10.78    6.68   0
  -2  20   7   -4.45    9.72   0
  -2  23   9   41.78   14.55   0
  -1   2   1 1494.32    6.99   0
  -1  15   3    8.46    5.34   0
  -1  18   4   23.68    6.68   0
  -1  22   6   39.43    7.79   0
  -1  25   8   51.10   10.09   0
   0 -25   9    7.84    8.08   0
   1 -23   7   51.36    9.16   0
   1 -20   5   45.59    7.74   0
   1  26   7   53.58    6.92   0
   2 -22   7   19.83   11.49   0
   2 -19   5   46.10    8.98   0
   2 -15   3  492.75   11.48   0
   2 -12   2   15.47    5.59   0
   2  -2   0  168.36    5.73   0
   2  -1   0   12.10    3.61   0
   2   5   0  504.20    6.01   0
   2  12   1   11.23    2.88   0
   2  25   7    0.77    3.38   0
   3 -18   6   44.04   13.39   0
   3 -16   5   84.62   10.44   0
   3 -14   4   13.11    9.78   0
   3  -8   2  109.07    9.67   0
   3  -1   1    1.88    7.28   0
   3   0   1    5.95    6.72   0
   3   1   1    0.30    5.81   0
   3  11   2   19.53    5.07   0
   4 -13   6   -4.08   14.60   0
   4  -7   4  -10.23   14.39   0
   4   0   3    4.62   10.28   0
   4   1   3    4.81   11.40   0
   4   2   3   16.10   11.06   0
   4   3   3   36.50   10.40   0
   4   4   3    8.47    9.24   0
   4  10   4   57.49    9.91   0
  -4  -8  12   -4.29   10.19   0
  -4  -5  11   48.81   12.05   0
  -4   8  11   47.50   17.11   0
  -3 -11   8   16.05    6.76   0
  -3  -3   6    4.18    6.71   0
  -3   5   6   26.36    8.44   0
  -3  11   7   -0.76   10.61   0
  -3  18  10   18.67   15.89   0
  -2   4   3  255.43    6.75   0
  -2   5   3  588.35    7.54   0
  -2  21   8  212.65   14.29   0
  -2  24  10   10.79   13.58   0
  -1  11   2   11.16    3.31   0
  -1  20   5  279.75    8.73   0
  -1  26   9   -6.33   11.17   0
   0 -24   8   14.57    7.05   0
   0  24   6   59.88    7.32   0
   1 -22   6   74.74    7.15   0
   1  -5   0    0.95    2.77   0
   1  23   5   -2.94    4.39   0
   2 -21   6   22.88   10.94   0
   2  -9   1  213.40    6.25   0
   2  -3   0   34.94    5.47   0
   2   6   0  398.89    5.15   0
   3 -20   7   -3.53   15.83   0
   3 -17   5    2.29   11.09   0
   3 -12   3   53.85   10.19   0
   3  -9   2  104.06    9.59   0
   3  -3   1   61.48    8.50   0
   3  -2   1   -0.66    5.53   0
   3   5   1   54.88    5.73   0
   3   6   1   46.33    5.72   0
   3  15   3    6.59    5.31   0
   4  -8   4   59.48   14.55   0
   4  -3   3   52.13   11.75   0
   4  -2   3   28.78   10.25   0
   4   5   3   -0.71    8.56   0
   4   6   3   40.51    8.64   0
   4  11   4    2.89    8.95   0
   4  14   5   -8.27    9.37   0
  -4  -7  12   13.39   10.95   0
  -4  -4  11    7.22   10.97   0
  -4  -3  11   -3.93   10.69   0
  -4   5  11   51.27   12.81   0
  -4   6  11   -7.57   14.67   0
  -4   7  11   11.69   11.54   0
  -4  10  12   -6.79   15.52   0
  -3 -15  10  104.08    7.30   0
  -3 -13   9   -6.43    6.72   0
  -3  -2   6   25.80    5.39   0
  -3  -1   6   48.55    7.54   0
  -3   0   6   63.55    7.84   0
  -3   1   6   39.15    7.63   0
  -3   2   6   15.96    8.52   0
  -3   3   6   -3.88    8.04   0
  -3   4   6  149.41    8.75   0
  -3  10   7   80.27   11.13   0
  -3  13   8   50.43   10.43   0
  -3  16   9    3.04    9.54   0
  -3  19  11    8.07   15.86   0
  -2  -8   4  215.56    4.13   0
  -2   0   3   -9.13    3.40   0
  -2   1   3  219.19    6.07   0
  -2   2   3  689.79    7.42   0
  -2   3   3  221.19    5.36   0
  -2  14   5  119.76    9.18   0
  -2  17   6   -1.19    6.76   0
  -2  19   7   -9.80    9.09   0
  -2  22   9  -10.84   12.51   0
   0 -23   7   12.96    6.59   0
   0  22   5   72.09    6.61   0
   1 -14   2    3.51    4.67   0
   1  19   3    5.08    2.70   0
   2 -24   8   75.18   15.19   0
   2 -20   5   91.31   10.06   0
   2 -16   3   18.46    7.31   0
   2 -13   2   -0.33    5.39   0
   2 -10   1   62.50    6.64   0
   2  -4   0   22.20    5.62   0
   3 -19   6   -2.57   13.82   0
   3 -13   3   26.64    9.74   0
   3  -4   1   55.85    8.40   0
   3   7   1   10.80    5.71   0
   3  12   2   76.35    5.31   0
   4 -14   6    4.56   15.46   0
   4 -12   5   -0.68   16.10   0
   4  -9   4   10.13   12.86   0
   4  -5   3   -0.63   10.57   0
   4   7   3   -6.92    9.02   0
  -4  -6  12   -1.49   11.63   0
  -4  -2  11   -3.96   11.64   0
  -4   0  11   -7.40   14.00   0
  -4   1  11   -1.89   12.33   0
  -4   2  11  -11.88   14.18   0
  -4   3  11    1.74   13.05   0
  -4   4  11    3.45   11.72   0
  -4   8  12    5.97   16.79   0
  -4   9  12   13.52   12.81   0
  -3  -7   7    3.36    6.11   0
  -3   9   7    4.55    9.19   0
  -3  15   9   11.42   12.81   0
  -2 -18   8    5.48    2.88   0
  -2  10   4  133.77    6.04   0
  -2  16   6   92.92    9.51   0
  -2  20   8  172.17   11.59   0
  -2  23  10    6.04   14.12   0
  -1 -15   4  104.02    1.33   0
  -1  10   2  261.99    5.08   0
  -1  14   3   11.47    5.33   0
  -1  17   4   19.49    5.58   0
  -1  19   5   20.74    7.82   0
  -1  21   6  216.78    8.70   0
  -1  24   8   35.89   10.98   0
   0  -9   1 1398.04    5.64   0
   0  11   1   66.00    2.82   0
   0  20   4  405.27    7.24   0
   0  25   7   33.28    8.22   0
   1 -25   8   14.48   10.03   0
   1 -21   5    5.21    6.80   0
   1 -19   4  109.47    6.78   0
   1 -17   3 1055.81   11.27   0
   1  -6   0  522.20    5.58   0
   1  13   1   41.33    1.11   0
   1  21   4   34.85    3.67   0
   2 -23   7  104.20   11.77   0
   2  -5   0  476.39    8.11   0
   2   7   0 1193.43    7.54   0
   3 -18   5   51.22   11.38   0
   3 -16   4   75.61   11.98   0
   3 -10   2   45.57    7.12   0
   3  18   4   10.76    4.52   0
   3  20   5   -1.37    4.65   0
   4 -15   6   13.21   17.71   0
   4 -13   5   27.55   16.74   0
   4 -10   4   68.49   13.04   0
   4  -6   3   45.37   12.25   0
   4   8   3   26.76    9.02   0
   4  12   4   20.12    9.05   0
   4  15   5   -2.61    9.57   0
  -4  -5  12   27.85   13.23   0
  -4   6  12   -4.59   13.89   0
  -4   7  12    2.26   14.85   0
  -3 -16  11   10.52    7.34   0
  -3  -6   7   63.98    6.77   0
  -3   8   7  190.15   11.03   0
  -3  12   8  111.15    9.12   0
  -3  14   9   18.35   12.88   0
  -3  16  10   16.41   13.82   0
  -3  18  11    3.72   14.37   0
  -2   9   4    6.04    5.98   0
  -2  13   5   35.21    7.62   0
  -2  18   7   49.56    9.74   0
  -1 -21   7    6.52    2.73   0
  -1  25   9    7.29   10.91   0
   0 -16   3  739.95    6.55   0
   0 -13   2   11.29    2.65   0
   0  26   8    3.31    9.07   0
   1 -24   7   31.02    9.09   0
   2 -22   6   82.17   10.75   0
   2 -19   4   31.09    8.50   0
   2 -14   2    7.77    5.79   0
   2 -11   1   46.69    7.09   0
   2  -6   0  388.84    7.92   0
   2  16   2   52.56    2.11   0
   3 -20   6    1.61   14.36   0
   3 -14   3   40.33   10.92   0
   3 -11   2   10.37    9.64   0
   3  -7   1   10.11    7.46   0
   3   8   1   24.52    5.66   0
   4 -11   4    6.63   14.13   0
   4  -7   3    9.93   11.18   0
   4   9   3   -4.31    8.26   0
   4  13   4   16.06    8.44   0
  -4  -7  13    6.66   13.71   0
  -4  -4  12    3.08   10.69   0
  -4  -3  12    9.46   13.24   0
  -4  -2  12   12.19   13.35   0
  -4   3  12    6.55   12.51   0
  -4   4  12    7.87   14.03   0
  -4   5  12   23.18   14.03   0
  -3 -14  10   -7.10    6.92   0
  -3 -12   9   -1.22    6.36   0
  -3  -5   7  384.53    9.32   0
  -3   6   7   63.13    8.57   0
  -3   7   7    8.84    6.62   0
  -3  11   8   23.93   10.39   0
  -3  17  11    2.02   16.37   0
  -2 -11   5   46.00    3.36   0
  -2  21   9   44.91   10.57   0
  -2  22  10   81.25   16.08   0
  -1   9   2   91.25    3.94   0
  -1  13   3   16.58    4.82   0
  -1  16   4   10.26    5.30   0
  -1  22   7    3.95    8.81   0
   0 -22   6  -10.64    5.42   0
   0  23   6   13.02    7.18   0
   1 -23   6   37.96    8.02   0
   1 -15   2   50.19    5.29   0
   1 -12   1   11.72    4.53   0
   1  -7   0  716.61    7.05   0
   1  24   6    0.92    5.10   0
   2 -21   5   74.00   10.87   0
   2 -17   3   16.17    5.70   0
   2   8   0   -0.51    3.12   0
   3 -19   5   -6.75   13.61   0
   3 -12   2   70.57    9.89   0
   3   9   1  206.44    6.78   0
   3  13   2   -2.11    4.32   0
   3  16   3    3.26    4.89   0
   4 -14   5   -4.90   12.49   0
   4 -12   4   25.23   15.24   0
   4  -3   2   16.35   10.13   0
   4  -2   2   -3.40   11.61   0
   4  -1   2   -1.83   11.04   0
   4   0   2   16.92    9.61   0
   4   1   2   -0.73    9.39   0
   4   2   2    1.74    8.81   0
   4   4   2   13.13    8.75   0
   4  10   3  110.41    9.40   0
  -4  -6  13   -0.11   13.88   0
  -4  -5  13   24.59   12.53   0
  -4  -1  12    3.29   13.14   0
  -4   0  12   62.47   12.93   0
  -4   1  12  -14.71   13.15   0
  -4   2  12    4.46   12.91   0
  -4   6  13    0.65   14.57   0
  -4   7  13   12.26   14.89   0
  -3 -17  12    9.72    7.58   0
  -3   5   7  384.84   11.69   0
  -3  10   8   35.48   11.03   0
  -3  13   9    3.60    9.71   0
  -3  15  10   85.11   13.96   0
  -2  12   5    5.35    5.71   0
  -2  17   7   -0.85    9.15   0
  -2  19   8   54.93    8.62   0
  -1  18   5  177.97    7.66   0
  -1  20   6  219.26    8.94   0
  -1  23   8   -5.98    9.75   0
   0  17   3  178.78    4.93   0
   1 -20   4    2.18    6.41   0
   1 -18   3  671.58    9.50   0
   2 -23   6   12.46    9.72   0
   2 -15   2   -2.41    7.27   0
   2 -12   1   -1.36    6.94   0
   2  -7   0 1158.66   10.24   0
   2  13   1  226.55    3.55   0
   2  22   5   13.22    2.29   0
   3 -21   6    2.09   15.83   0
   3 -15   3    1.65    8.09   0
   3  -8   1   23.12    6.39   0
   4 -15   5    4.04   15.28   0
   4 -13   4   15.90   13.01   0
   4 -10   3  116.72   13.10   0
   4  -5   2   20.15   10.19   0
   4  -4   2    2.02   10.12   0
   4  16   5    3.59    8.03   0
  -4  -4  13   -9.67   14.06   0
  -4  -3  13  -14.25   12.12   0
  -4   4  13   13.58   15.49   0
  -4   5  13   11.28   13.79   0
  -3  -8   8  115.98    7.64   0
  -3  -3   7    9.80    6.39   0
  -3  -2   7   -8.80    7.04   0
  -3  -1   7    7.19    6.85   0
  -3   0   7   -4.50    7.44   0
  -3   1   7   10.07    7.38   0
  -3   2   7   -3.61    8.56   0
  -3   3   7   10.01    8.65   0
  -3   4   7   -3.44    6.53   0
  -3   9   8   -4.74    9.41   0
  -3  12   9    1.94   10.78   0
  -3  14  10    6.63   14.79   0
  -3  16  11   12.58   13.96   0
  -2   6   4  422.53    7.83   0
  -2  14   6   18.56    8.92   0
  -2  20   9   34.64   12.07   0
  -2  21  10   -4.38   12.89   0
  -1   8   2 1235.69    8.29   0
  -1  24   9   45.66   12.14   0
  -1  25  10    9.75   11.45   0
   0 -25   8   11.81    6.95   0
   0  10   1    6.11    2.39   0
   0  19   4   87.99    5.55   0
   0  24   7   64.92    8.64   0
   1 -22   5   15.53    7.17   0
   1  -8   0  249.88    5.37   0
   1  16   2    3.53    1.89   0
   2 -20   4    8.50    9.81   0
   2 -18   3   68.69    8.71   0
   2  -8   0    2.23    6.04   0
   3 -18   4   16.63   12.04   0
   3 -16   3   -4.68   11.17   0
   3 -13   2    5.27    9.54   0
   3  -9   1  209.13    8.29   0
   3  -2   0   27.21    7.09   0
   3   0   0  505.39    9.49   0
   3   1   0  100.94    6.81   0
   3   2   0   23.22    6.20   0
   3  10   1   10.62    5.86   0
   3  22   6    3.88    3.56   0
   4 -16   5   11.77   17.07   0
   4 -11   3   18.84   12.31   0
   4  -6   2   11.20   10.99   0
   4   6   2    9.14    7.86   0
   4   7   2   12.60    8.13   0
   4  11   3   29.85    8.43   0
   4  14   4    0.25    8.06   0
  -4  -2  13    6.42   12.93   0
  -4  -1  13   36.12   16.01   0
  -4   0  13    5.62   15.35   0
  -4   1  13   36.58   15.77   0
  -4   3  13    0.57   11.10   0
  -3 -15  11   64.18    7.80   0
  -3 -13  10   -9.28    7.80   0
  -3 -11   9   -3.19    6.10   0
  -3   8   8  134.43    9.95   0
  -3  11   9  -13.13   11.08   0
  -3  13  10   -6.29   12.16   0
  -3  15  11   52.13   15.20   0
  -2  -5   4   27.39    3.53   0
  -2   5   4   23.79    5.64   0
  -2  16   7   21.14    8.79   0
  -2  22  11   43.10   14.21   0
  -1  12   3   44.11    5.34   0
  -1  15   4  103.96    6.27   0
  -1  21   7   12.32    8.73   0
   0 -24   7   69.56    6.68   0
   0 -19   4   92.69    5.02   0
   0 -10   1    4.79    2.53   0
   0  25   8   18.69    8.75   0
   0  26   9  135.04   11.25   0
   1 -25   7   16.01    9.17   0
   1 -16   2    7.67    5.14   0
   1 -13   1   38.41    5.21   0
   1  25   7    1.61    6.30   0
   1  26   8    1.11    7.77   0
   2 -22   5   17.47   10.09   0
   2 -16   2   41.29    7.86   0
   2 -13   1  236.55    8.42   0
   2  -9   0  142.62    6.95   0
   2   9   0  144.39    3.55   0
   3 -22   6    9.46   16.22   0
   3 -14   2   24.64   10.24   0
   3 -10   1    9.28    6.60   0
   3  -4   0    6.18    7.82   0
   3  -3   0    5.94    5.89   0
   3   3   0    5.68    4.19   0
   3   4   0   -5.17    5.71   0
   3  14   2   33.31    4.87   0
   4 -14   4   22.12   11.89   0
   4  -8   2   -3.27   12.19   0
   4  -7   2   21.16    8.88   0
   4   8   2    7.14    8.50   0
  -3 -16  12    8.99    7.93   0
  -3  -7   8   -1.35    6.29   0
  -3   7   8    2.85    7.36   0
  -3  10   9  112.14   13.41   0
  -3  16  12    9.39   14.98   0
  -2 -10   5   36.51    3.05   0
  -2  -4   4  289.75    5.47   0
  -2   4   4  252.92    7.07   0
  -2  10   5   49.98    5.91   0
  -2  13   6  150.81    9.00   0
  -2  19   9   24.09   10.68   0
  -1  -7   2   14.77    1.63   0
  -1   7   2   16.71    2.84   0
  -1  19   6   18.87    7.39   0
  -1  22   8   10.71   10.11   0
   0 -21   5   40.74    4.29   0
   1 -24   6   -2.62    8.48   0
   1  22   5   13.15    4.91   0
   2 -24   6   18.26   12.21   0
   2 -21   4   27.29    9.30   0
   2 -19   3   71.53    8.63   0
   3 -21   5    6.50   13.18   0
   3 -19   4    5.83   12.08   0
   3 -17   3   -2.82   11.21   0
   3 -11   1  223.98   11.25   0
   3  -6   0   37.41    7.73   0
   3  -5   0   39.87    6.31   0
   3   5   0   46.97    5.51   0
   4 -15   4   11.53   14.81   0
   4 -12   3    7.60   10.87   0
   4  -9   2    6.00   13.29   0
   4  12   3    4.98    8.01   0
   4  15   4    3.23    8.62   0
  -3  -6   8   17.37    6.87   0
  -3  12  10  149.76   10.73   0
  -3  14  11   10.85   10.82   0
  -3  15  12   10.83   16.64   0
  -2  -3   4  959.94    8.47   0
  -2   2   4   25.67    5.52   0
  -2   3   4  950.61    8.85   0
  -2  15   7   32.80    9.00   0
  -2  17   8   14.67    7.82   0
  -2  20  10   10.75   10.44   0
  -2  21  11   18.18   15.33   0
  -1  11   3  227.42    6.35   0
  -1  23   9   19.77   10.81   0
  -1  24  10    2.48   11.44   0
   0  22   6   -3.37    6.28   0
   1 -21   4   30.56    6.62   0
   1 -19   3    2.68    5.68   0
   2 -23   5   -2.42    9.75   0
   2  -1  -1  120.17    5.22   0
   2   0  -1   -7.87    4.73   0
   3 -15   2    5.27   10.82   0
   3 -12   1   47.21    9.75   0
   3  -7   0   46.36    8.43   0
   3   6   0   40.35    5.56   0
   3  11   1  208.81    5.96   0
   3  17   3   -1.02    4.56   0
   3  19   4    4.26    4.04   0
   4 -16   4   11.90   16.89   0
   4 -13   3   -4.47   10.70   0
   4 -10   2   36.05   13.39   0
   4  -4   1   -2.71    9.81   0
   4  -3   1    7.95   10.75   0
   4  -2   1    1.66    9.47   0
   4  -1   1   -2.22    7.63   0
   4   0   1    3.24    6.85   0
   4   1   1   -6.91    9.37   0
   4   2   1   -5.30    9.50   0
   4   3   1    5.60    8.38   0
   4   9   2   13.74    7.70   0
  -3 -14  11   15.06    7.53   0
  -3 -12  10  127.05    8.09   0
  -3  -9   9    8.25    7.20   0
  -3  -5   8    0.45    6.57   0
  -3   3   8    9.50    9.32   0
  -3   4   8   -4.29    6.46   0
  -3   8   9   14.06   11.20   0
  -3  11  10   56.72   11.55   0
  -3  16  13   10.69   13.37   0
  -2 -19   9   18.68    3.45   0
  -2  -2   4   23.13    3.43   0
  -2   0   4  574.39    7.53   0
  -2   1   4   28.86    3.86   0
  -2  12   6    0.64    5.68   0
  -2  18   9   48.24   11.44   0
  -1   6   2   47.86    3.41   0
  -1  14   4    4.61    4.95   0
  -1  20   7   24.93    8.11   0
   0 -23   6   14.99    5.82   0
   0  13   2   20.13    3.23   0
   0  16   3  757.49    7.11   0
   0  20   5   -0.05    5.52   0
   0  23   7   12.45    8.32   0
   1 -23   5    0.33    6.95   0
   1 -17   2   56.98    5.77   0
   1 -14   1  108.86    5.56   0
   1 -10   0  170.91    5.41   0
   2 -11   0   37.27    6.52   0
   2  -3  -1  196.20    6.60   0
   2  -2  -1  939.15    8.34   0
   2   1  -1   95.62    4.12   0
   2   2  -1  947.87    8.30   0
   3 -22   5    5.62   13.85   0
   3 -20   4   15.99   12.54   0
   3 -18   3   -9.41   10.04   0
   3  -8   0   78.05    8.94   0
   3   7   0   57.67    5.48   0
   4 -14   3   24.26   13.36   0
   4 -11   2   -6.08   13.03   0
   4  -6   1    1.24    9.58   0
   4  -5   1    8.15    9.65   0
   4   4   1   -1.15    8.97   0
   4   5   1   10.81    7.45   0
   4  10   2   47.30    8.09   0
   4  13   3   -1.68    7.59   0
   5  -2   3   15.66   15.11   0
   5  -1   3   12.78   14.45   0
   5   0   3   -2.71   14.32   0
  -3 -15  12   18.87    8.72   0
  -3  -3   8    6.58    4.89   0
  -3  -2   8   59.28    7.64   0
  -3   0   8   91.61    8.72   0
  -3   1   8   49.08    8.17   0
  -3  10  10    1.26   11.30   0
  -3  12  11  127.80   15.25   0
  -3  14  12    4.90   11.89   0
  -3  15  13    4.75   17.18   0
  -2  -9   5  137.46    3.73   0
  -2  11   6  585.65   11.66   0
  -2  14   7  192.58    8.50   0
  -2  16   8   59.16    7.63   0
  -2  19  10   11.99   11.43   0
  -2  20  11   -1.00   14.29   0
  -2  21  12   25.24   16.24   0
  -1   5   2  737.66    6.73   0
  -1  16   5   48.73    6.72   0
  -1  18   6  123.52    7.46   0
  -1  21   8   36.39    8.53   0
   0   9   1 1422.88    5.94   0
   0  18   4   -1.86    4.26   0
   0  24   8    6.41    8.88   0
   1 -26   7   57.93   10.66   0
   1  18   3  707.87    5.31   0
   2 -25   6    6.79   12.96   0
   2 -22   4   -5.27   10.21   0
   2 -20   3   26.15    8.33   0
   2 -18   2   14.44    7.06   0
   2 -15   1  301.43    9.92   0
   2  -5  -1  640.28    8.67   0
   2  -4  -1  132.16    4.89   0
   2   3  -1  221.98    5.25   0
   2  10   0  216.57    3.55   0
   3 -16   2  118.59    9.56   0
   3 -13   1   52.42    7.79   0
   3  -9   0   92.03    9.36   0
   4 -17   4   35.87   12.82   0
   4 -15   3   -5.08   15.99   0
   4 -12   2   -2.47   13.74   0
   4  -7   1   32.94   11.25   0
   4   6   1   -2.99    7.60   0
   5  -4   3    8.31   17.08   0
   5  -3   3   14.26   15.28   0
   5   1   3   19.94   12.10   0
   5   2   3    9.04   13.66   0
   5   3   3   42.58   14.93   0
  -3 -16  13   -1.38    8.79   0
  -3 -13  11   87.06    8.69   0
  -3  -8   9   19.51    6.68   0
  -3   6   9    2.77    9.55   0
  -3   9  10    4.85   11.04   0
  -3  11  11    3.95   11.44   0
  -3  13  12   25.59   14.44   0
  -3  14  13   -5.97   14.25   0
  -2  13   7   80.16    8.86   0
  -2  17   9   21.14   11.48   0
  -1  13   4   35.10    5.21   0
  -1  22   9   36.84   10.81   0
  -1  23  10    6.96   10.16   0
  -1  24  11    0.83   13.93   0
   0 -26   8    3.88    6.30   0
   0  25   9    1.27    9.58   0
   1 -25   6   27.26    9.11   0
   1 -22   4   -6.04    7.08   0
   1 -20   3    9.99    6.41   0
   1  23   6   33.10    5.38   0
   2 -24   5   -5.58   11.27   0
   2 -12   0    4.88    6.76   0
   2   4  -1  138.74    4.61   0
   3 -21   4   64.19   13.29   0
   3 -19   3   11.29    9.12   0
   3 -17   2   94.21   12.27   0
   3 -10   0   30.34    9.02   0
   3   8   0   80.38    5.67   0
   3  12   1   42.01    4.41   0
   3  15   2    4.78    4.36   0
   4 -16   3   15.28   15.19   0
   4 -13   2   20.61   14.62   0
   4  -9   1   55.74   11.70   0
   4  -8   1   -1.69    9.27   0
   4  11   2    6.46    8.56   0
   4  14   3   17.73    8.16   0
   4  16   4    7.01    7.70   0
  -3  -7   9   18.32    6.68   0
  -3   4   9   13.16   10.20   0
  -3   5   9   64.88    7.21   0
  -3   8  10   18.58   10.84   0
  -3  10  11   24.36   11.61   0
  -3  12  12   43.91   14.25   0
  -2 -17   8    5.34    3.47   0
  -2  -8   5  195.57    4.25   0
  -2  15   8   18.20    6.98   0
  -2  19  11   -9.37   13.62   0
  -1   4   2  442.99    5.66   0
  -1  19   7   -7.83    7.77   0
   0 -25   7   43.59    6.60   0
   0 -22   5   63.88    5.39   0
   0 -20   4  414.98    6.34   0
   0 -15   2   30.67    3.12   0
   0  21   6   44.68    6.68   0
   1 -24   5   -2.39    7.86   0
   1 -18   2  101.29    6.27   0
   1 -15   1  314.78    6.97   0
   1 -11   0  771.52    7.27   0
   1  -2  -1 1558.88    7.53   0
   1  -1  -1  134.51    3.75   0
   1   0  -1   -1.56    2.91   0
   2 -21   3   -5.55    8.91   0
   2 -16   1  641.08   11.43   0
   2  -7  -1   67.67    5.95   0
   3 -11   0  184.66   10.60   0
   3  -3  -1  263.34    8.73   0
   3  -2  -1    6.71    7.30   0
   3  -1  -1   16.40    6.92   0
   3   0  -1   11.40    6.21   0
   3  21   5    2.53    2.72   0
   4 -14   2    9.33   13.14   0
   4 -10   1    4.51   13.11   0
  -3 -14  12    4.86    8.05   0
  -3  -5   9   58.47    7.96   0
  -3   2   9   -1.38   10.04   0
  -3   3   9    1.29    9.08   0
  -3  11  12   21.17   12.35   0
  -3  13  13   -8.14   14.20   0
  -3  14  14   -9.10   14.97   0
  -2 -20  10    2.71    4.28   0
  -2   5   5  167.72    6.41   0
  -2  12   7  147.54    9.51   0
  -2  14   8  143.72    9.68   0
  -2  16   9    1.65   10.59   0
  -1  -6   2   46.24    1.69   0
  -1   3   2 1211.88    7.44   0
  -1  15   5   -5.55    5.63   0
  -1  17   6  221.07    7.84   0
  -1  20   8  184.18    9.56   0
   0 -18   3   79.89    4.35   0
   0  15   3    4.53    3.66   0
   1   1  -1  128.56    3.22   0
   1  25   8    8.13    7.31   0
   2 -23   4   -3.77    9.08   0
   2 -19   2   82.55    8.30   0
   2 -13   0   35.66    6.81   0
   2  -8  -1    6.80    5.85   0
   2   5  -1  630.99    6.22   0
   3 -22   4   11.72   14.10   0
   3 -20   3   41.40   10.14   0
   3 -18   2  110.53   12.45   0
   3 -15   1  184.33    9.43   0
   3 -12   0   66.15    9.43   0
   3  -4  -1  180.97    7.05   0
   3   1  -1   17.50    4.46   0
   3   9   0  115.54    5.51   0
   4 -17   3   23.71   14.56   0
   4 -11   1   19.07   13.11   0
   4  -3   0   96.20   11.62   0
   4  -2   0    5.26    9.14   0
   4  -1   0  -17.09    8.97   0
   4   0   0   12.69    9.82   0
   4   2   0   -4.61    8.54   0
   4   8   1    6.04    8.05   0
   4  12   2   -6.56    7.99   0
   5  -4   2   -0.59   14.26   0
   5  -3   2    6.00   15.64   0
   5  -2   2    2.16   15.11   0
   5  -1   2   -6.22   15.46   0
   5   0   2    8.92   15.43   0
   5   1   2   14.19   13.40   0
  -3 -15  13   13.97   10.40   0
  -3  -9  10   -0.30    7.35   0
  -3  -4   9    5.39    5.29   0
  -3  -3   9   -8.29    6.84   0
  -3  -2   9   -7.25    7.59   0
  -3  -1   9    0.08    8.53   0
  -3   0   9    0.43    8.03   0
  -3   1   9   -2.43    7.21   0
  -3   6  10  -10.33    9.19   0
  -3   9  11   80.31    9.80   0
  -3  12  13  -16.95   16.19   0
  -3  13  14    2.32   17.01   0
  -2   4   5  263.30    7.48   0
  -2  17  10    8.01    9.85   0
  -2  18  11   12.33   12.61   0
  -2  19  12   54.71   15.23   0
  -2  20  13   -1.75   16.04   0
  -1  12   4  162.57    6.30   0
  -1  21   9    8.12    9.99   0
  -1  23  11   25.02   13.06   0
   0  12   2    1.53    3.32   0
   0  17   4   66.38    5.22   0
   0  19   5  133.80    6.45   0
   0  22   7   19.00    6.67   0
   0  23   8   18.21    8.01   0
   0  25  10    9.48   10.88   0
   1 -27   7    0.74   10.05   0
   1 -21   3   12.07    6.75   0
   1 -12   0  269.63    6.02   0
   1  -5  -1  415.58    5.81   0
   2 -25   5   -4.62   12.31   0
   2 -17   1  194.85    8.67   0
   2  14   1  210.45    2.77   0
   2  23   6   -1.60    3.80   0
   3 -21   3   64.78   13.26   0
   3 -16   1  106.90   11.72   0
   3  -7  -1   57.31    8.05   0
   3  -6  -1    7.24    5.98   0
   3   3  -1  253.45    7.02   0
   3  13   1   43.90    4.71   0
   4 -18   3   -5.27   16.49   0
   4 -15   2   14.81   11.33   0
   4 -12   1   55.29   13.82   0
   4  -7   0   18.21   10.32   0
   4  -5   0    0.31    7.43   0
   4   3   0   80.83    9.58   0
   4   9   1   52.15    7.47   0
   5  -7   2   10.83   14.69   0
   5  -6   2  -10.16   15.74   0
   5  -5   2   -3.52   11.60   0
   5   2   2  -12.72   12.33   0
   5   3   2   -4.06   13.49   0
  -3  -8  10    8.95    7.98   0
  -3   4  10   24.07   10.63   0
  -3  10  12  198.91   12.09   0
  -3  11  13   -2.79   15.53   0
  -3  12  14   10.98   14.60   0
  -2 -21  11    2.21    4.67   0
  -2  11   7   -0.14    7.61   0
  -2  13   8  179.61   10.66   0
  -2  15   9   11.91    9.55   0
  -1   2   2 3605.04   10.99   0
  -1   8   3 1172.94    8.81   0
  -1  18   7   76.69    7.72   0
   0 -24   6   73.43    5.79   0
   0   8   1  403.90    3.57   0
   0  24   9  104.63   10.19   0
   1 -23   4   26.31    6.81   0
   1 -19   2   22.62    6.12   0
   1 -16   1  249.21    6.13   0
   1  -6  -1  215.38    5.11   0
   1   2  -1 1455.56    5.69   0
   1   9   0    5.02    0.69   0
   1  21   5   12.14    4.46   0
   2 -24   4    7.29   11.04   0
   2 -22   3  188.78   10.82   0
   2 -20   2   -5.97    8.58   0
   2 -14   0   91.40    6.24   0
   2   6  -1  254.01    4.47   0
   3 -23   4   -1.47   15.34   0
   3 -19   2  136.24   12.03   0
   3 -13   0   94.71    8.56   0
   3  -8  -1  189.84    9.62   0
   3   4  -1  168.09    5.49   0
   4 -16   2    6.44   13.89   0
   4 -13   1   50.95   15.22   0
   4  -8   0   -3.06   10.97   0
   4   4   0   -1.00    7.51   0
   4   5   0    3.55    7.41   0
   4  15   3   -3.32    7.40   0
   4  17   4   31.37    7.37   0
   5   4   2   -0.97   11.85   0
   5   5   2    5.76   11.89   0
  -3 -14  13    3.08    9.79   0
  -3 -10  11   11.74    6.76   0
  -3  -7  10   24.86    7.86   0
  -3  -6  10   -8.97    6.86   0
  -3   2  10    9.63    8.61   0
  -3   3  10  -14.26   10.33   0
  -3   6  11    2.82    9.46   0
  -3   7  11   19.32    8.72   0
  -3   9  12   51.96   10.07   0
  -3  10  13  106.87   14.05   0
  -2   1   5    1.19    5.43   0
  -2  16  10    7.31   10.48   0
  -2  18  12   24.73   13.05   0
  -1  -5   2  703.36    3.69   0
  -1   1   2 6104.72   13.53   0
  -1  14   5    0.38    4.13   0
  -1  16   6    1.05    6.41   0
  -1  19   8   19.51    8.20   0
  -1  23  12   -9.31   13.96   0
   0 -12   1  443.72    4.46   0
   1 -25   5   97.75    8.84   0
   2 -18   1   17.75    7.79   0
   2 -15   0   54.23    7.61   0
   2 -10  -1    3.96    4.34   0
   2  11   0   35.50    2.84   0
   2  24   7   97.88    5.36   0
   3 -22   3   23.44   13.05   0
   3 -17   1   -7.43   10.23   0
   3 -14   0    8.70   10.15   0
   3   5  -1   -1.38    4.80   0
   4 -17   2   30.73   16.23   0
   4 -10   0  294.10   13.83   0
   4  -9   0   -2.97    9.25   0
   4   6   0    6.62    8.25   0
   4  10   1    1.13    7.41   0
   4  13   2   39.26    8.31   0
   5   6   2   -0.36   13.70   0
  -3  -9  11   79.09    8.77   0
  -3  -5  10    6.71    8.21   0
  -3  -4  10   27.37    8.44   0
  -3  -3  10    1.01    7.61   0
  -3  -2  10    3.12    7.61   0
  -3  -1  10   -1.26    8.10   0
  -3   0  10  -11.78    9.18   0
  -3   1  10   -1.25    8.63   0
  -3   5  11    0.85   10.29   0
  -3   8  12   26.33    9.93   0
  -3   9  13    7.55   12.87   0
  -3  11  14   25.70   12.67   0
  -2 -18   9   55.15    4.37   0
  -2  -4   5  260.63    5.95   0
  -2  -3   5  345.24    6.62   0
  -2  -2   5  197.29    5.79   0
  -2  -1   5   -3.22    4.90   0
  -2   0   5   -7.45    4.91   0
  -2  12   8    3.70    9.21   0
  -1   0   2 9904.30   16.32   0
  -1  11   4   -0.17    3.69   0
  -1  21  10   28.31   10.65   0
  -1  22  11   23.59   11.26   0
   0 -16   2  161.39    3.77   0
   1 -17   1   22.02    4.67   0
   1  -7  -1  495.13    5.31   0
   1   3  -1 1473.61    5.52   0
   2 -26   5    2.56   11.99   0
   2 -23   3   65.64    9.78   0
   2 -21   2   86.42    8.48   0
   3 -20   2    9.48    9.42   0
   3 -18   1   21.91   10.94   0
   3 -15   0   15.93    9.99   0
   3 -10  -1    2.32    7.79   0
   3   6  -1   -2.41    5.52   0
   3  16   2  119.33    4.42   0
   3  18   3    5.23    3.31   0
   4 -15   1   12.95   13.17   0
   4 -11   0    5.21   12.67   0
   5  -5   1  -13.12   15.06   0
   5  -4   1   15.24   15.88   0
   5  -3   1   -3.34   13.64   0
   5  -2   1    0.44   12.89   0
   5  -1   1  -17.91   14.47   0
   5   0   1    3.97   15.87   0
   5   1   1   -4.19   12.86   0
  -3 -11  12   38.81    8.06   0
  -3  -8  11  162.10    9.01   0
  -3   7  12   -7.83    9.69   0
  -3   8  13  -14.99   12.77   0
  -3  10  14    7.88   14.66   0
  -3  11  15  -15.56   15.37   0
  -2 -16   8   69.73    4.20   0
  -2  15  10   -3.74    8.05   0
  -2  16  11   30.68   11.78   0
  -2  17  12   37.06   12.93   0
  -2  18  13   20.56   14.78   0
  -1  -1   2 6079.50   12.38   0
  -1   7   3   79.35    4.74   0
  -1  13   5  762.55    9.76   0
  -1  17   7   50.23    6.72   0
   0 -27   8    3.07    5.99   0
   0 -23   5   15.94    5.30   0
   0 -21   4   29.24    4.30   0
   0  14   3    6.46    3.17   0
   0  18   5  549.11    8.22   0
   0  21   7   23.45    6.90   0
   0  24  10   21.12   10.33   0
   1 -22   3    2.34    6.71   0
   1 -20   2    5.61    6.45   0
   1  -8  -1   75.17    4.50   0
   1  15   2   43.43    2.06   0
   1  19   4  118.51    4.50   0
   1  22   6   80.29    5.79   0
   1  25   9    1.41    7.80   0
   2 -25   4    6.52   10.15   0
   2 -19   1   28.87    8.22   0
   2 -16   0  117.95    8.26   0
   2 -12  -1    2.56    6.64   0
   2   7  -1   63.53    3.19   0
   2  20   4   -1.64    2.14   0
   3 -21   2  -10.50   12.29   0
   3 -11  -1    8.60    8.33   0
   4 -18   2   12.94   12.12   0
   4 -12   0    3.87   12.74   0
   4  -5  -1   -3.29    9.63   0
   4  -4  -1   36.73   10.76   0
   4  -2  -1  -11.34    9.93   0
   4  -1  -1    2.57    9.66   0
   4   0  -1   -7.36    8.84   0
   4   7   0   22.41    8.04   0
   4  11   1    6.10    8.69   0
   5  -8   1    5.56   14.55   0
   5  -7   1    7.06   14.48   0
   5  -6   1    9.96   11.00   0
   5   2   1    5.60   12.49   0
   5   3   1   -4.46   13.05   0
  -3 -10  12  193.41   10.89   0
  -3  -7  11    5.93    8.43   0
  -3   3  11    3.74    7.48   0
  -3   5  12    3.03   10.49   0
  -3   6  12    6.49    8.51   0
  -3   7  13  -13.65   13.15   0
  -3   9  14   13.40   13.62   0
  -3  10  15   -0.66   15.22   0
  -2  11   8    4.34    6.53   0
  -2  13   9  239.75    9.22   0
  -2  18  14    4.58   15.66   0
  -1  10   4   -2.89    4.93   0
  -1  15   6  210.47    6.51   0
  -1  18   8   -1.15    8.58   0
  -1  22  12   11.03   13.42   0
   0 -26   7    9.38    6.02   0
   0 -19   3   39.04    4.02   0
   0  11   2  778.29    5.97   0
   0  16   4  178.61    5.07   0
   0  22   8    6.55    6.61   0
   0  23   9   -1.95    7.72   0
   1 -27   6    8.46    9.85   0
   1 -14   0   24.61    5.06   0
   1  24   8    7.64    7.51   0
   2  -4  -2   47.39    5.63   0
   2  -3  -2 2670.29   14.15   0
   2  -2  -2  376.71    6.89   0
   2  -1  -2  113.34    5.63   0
   3 -23   3   -4.60   10.90   0
   3 -19   1   36.71   11.73   0
   3 -16   0   95.28   10.33   0
   3  -3  -2    6.02    6.99   0
   3  -2  -2   -4.00    6.36   0
   3   7  -1   33.82    5.48   0
   3  14   1   20.42    3.89   0
   4 -16   1   -1.40   11.23   0
   4 -13   0    5.13   14.12   0
   4  -6  -1   13.00   10.02   0
   4   1  -1    9.05    8.07   0
   4   2  -1   -0.48    8.53   0
   4   8   0    0.25    6.55   0
   4  14   2   10.71    6.51   0
   4  16   3   -1.61    6.78   0
   5   4   1    2.79   13.17   0
  -3  -9  12   63.65    9.35   0
  -3  -6  11   -1.88    8.01   0
  -3  -5  11   -7.15    8.78   0
  -3  -4  11    0.81    9.00   0
  -3  -3  11   -4.07    8.43   0
  -3  -2  11   -2.91    8.89   0
  -3   0  11    4.83    9.94   0
  -3   1  11  136.13    8.94   0
  -3   4  12   -0.16   11.11   0
  -3   6  13   32.58   13.69   0
  -3   8  14   46.97   13.58   0
  -3   9  15    9.87   16.51   0
  -2 -19  10    5.69    4.64   0
  -2   4   6    5.90    5.91   0
  -2  14  10    9.26    7.58   0
  -2  15  11   -3.72   11.19   0
  -2  16  12   76.60   13.60   0
  -2  17  13   -4.27   11.64   0
  -1   6   3  559.58    6.75   0
  -1  19   9    5.88    8.62   0
  -1  20  10   12.25   10.21   0
  -1  21  11   17.78    8.41   0
   1 -26   5   10.67    8.83   0
   1 -18   1   31.63    5.56   0
   1  -9  -1   30.06    3.21   0
   2 -24   3   41.75   10.65   0
   2 -22   2    4.37    9.09   0
   2 -17   0   29.00    7.18   0
   2 -13  -1    8.03    6.14   0
   2  -6  -2  106.38    6.19   0
   2  -5  -2   14.24    3.94   0
   2   0  -2 1326.07    9.87   0
   3 -22   2    8.62   13.14   0
   3 -17   0   37.84   10.11   0
   3 -13  -1  347.89   12.15   0
   3  -6  -2   29.68    7.93   0
   3  -5  -2  155.41    8.61   0
   3  -1  -2  169.27    6.60   0
   3   0  -2   37.87    6.52   0
   3   1  -2  175.76    6.75   0
   4 -17   1    2.29   13.70   0
   4 -14   0   74.80   14.87   0
   4  -9  -1   22.59   11.98   0
   4  -8  -1  -11.04    8.09   0
   4   3  -1   87.77    9.22   0
   5   5   1   -4.66   11.17   0
  -3 -11  13    7.35    9.73   0
  -3  -8  12   37.55    9.52   0
  -3   2  12    7.25   10.50   0
  -3   3  12    8.65    9.62   0
  -3   5  13   21.60   12.91   0
  -3   7  14   -1.83   12.55   0
  -3   8  15   13.49   16.33   0
  -2   3   6   75.15    6.48   0
  -2  13  10   29.57   10.11   0
  -2  17  14   12.21   15.40   0
  -1  14   6  137.16    6.81   0
   0 -25   6   -6.65    5.31   0
   0  -6   0  240.53    2.30   0
   0   7   1  411.13    3.18   0
   0  19   6  120.28    6.48   0
   0  24  11   10.59   10.75   0
   1 -23   3   19.18    6.87   0
   1 -15   0  108.76    5.59   0
   1 -10  -1  950.42    8.46   0
   2 -26   4    3.97   11.24   0
   2 -20   1   -7.82    6.19   0
   2 -14  -1   95.13    7.06   0
   2   1  -2  105.02    4.14   0
   2   8  -1    2.21    3.08   0
   3 -20   1   67.25   11.68   0
   3  -8  -2  270.37    9.73   0
   3  -7  -2   77.24    6.42   0
   3   2  -2    3.12    5.67   0
   3   8  -1  169.18    6.11   0
   4 -18   1  -20.22   16.03   0
   4 -15   0   14.97   14.31   0
   4 -10  -1   99.49   12.17   0
   4   4  -1   30.07    7.48   0
   4   9   0    8.46    6.79   0
   4  12   1   62.73    8.15   0
   5  -6   0   -8.91   14.82   0
   5  -5   0    5.09   14.46   0
   5  -4   0   -4.13   13.13   0
   5  -3   0   -0.99   13.69   0
   5  -2   0   10.37   12.93   0
   5  -1   0  -20.05   14.58   0
   5   0   0    7.68   14.60   0
   5   6   1   16.31   11.68   0
  -3 -12  14    1.90   10.24   0
  -3 -10  13  104.86   10.68   0
  -3  -7  12   -9.39    8.85   0
  -3  -6  12    7.76    8.67   0
  -3   0  12   38.02   11.28   0
  -3   4  13    2.35   11.17   0
  -3   6  14    7.57   13.47   0
  -3   7  15   21.60   16.26   0
  -2 -20  11    3.16    5.50   0
  -2 -15   8   10.07    4.42   0
  -2   2   6  559.70    8.91   0
  -2  11   9    9.18    9.35   0
  -2  14  11    5.33    9.97   0
  -2  15  12    3.81   12.49   0
  -2  16  13   -7.28   11.91   0
  -1   5   3  226.90    5.27   0
  -1   9   4  129.08    5.70   0
  -1  17   8   33.13    7.15   0
  -1  18   9    8.51    7.72   0
  -1  20  11  -17.55   11.15   0
  -1  21  12    1.03   11.61   0
   0 -17   2    8.02    3.20   0
   0  20   7   19.35    6.71   0
   0  21   8   21.91    7.62   0
   0  22   9   12.24    8.88   0
   0  23  10   12.70   10.01   0
   1 -25   4   10.88    8.52   0
   1 -21   2   -5.37    6.37   0
   2 -23   2   10.61    8.80   0
   2 -18   0   40.51    7.38   0
   2  -9  -2  152.43    6.99   0
   2  -8  -2   79.40    4.92   0
   2   2  -2  376.07    6.02   0
   3 -23   2   -5.42   12.85   0
   3 -18   0   10.84   11.41   0
   3  -9  -2   -5.72    8.27   0
   3   3  -2    4.55    5.75   0
   4 -16   0  -13.96   13.17   0
   4 -12  -1   -4.08   11.09   0
   4 -11  -1  118.57   10.60   0
   4   5  -1   -6.71    7.15   0
   5  -9   0    7.66   15.05   0
   5  -8   0    9.50   16.26   0
   5  -7   0   -3.80   11.72   0
   5   1   0    0.14   12.83   0
   5   2   0    8.69   13.76   0
   5   7   1    9.71   11.99   0
  -3 -11  14   27.29   10.13   0
  -3  -9  13   16.24    9.48   0
  -3  -8  13   14.98   10.09   0
  -3  -4  12   -9.52    9.06   0
  -3  -3  12   -2.80    9.11   0
  -3  -2  12   12.65    9.47   0
  -3  -1  12  104.37    8.65   0
  -3   2  13   33.13   12.02   0
  -3   3  13    8.22    8.89   0
  -3   4  14    3.79   13.12   0
  -3   5  14    4.92    9.79   0
  -3   6  15   19.54   14.59   0
  -3   7  16   11.19   14.76   0
  -2 -21  12    6.56    6.09   0
  -2 -17   9   23.50    4.68   0
  -2   0   6  541.30    8.08   0
  -2   1   6   37.08    4.10   0
  -2  12  10   59.34   10.68   0
  -2  16  14    5.69   14.71   0
  -1  15   7   41.94    7.21   0
  -1  19  10    0.10    7.43   0
  -1  21  13    9.36   13.81   0
   0 -22   4   68.16    4.49   0
   0  13   3  106.96    3.73   0
   1 -19   1    0.22    5.55   0
   1 -11  -1  193.80    5.57   0
   2 -25   3   11.15   10.86   0
   2 -21   1    1.09    8.75   0
   2 -15  -1   12.05    7.55   0
   2 -10  -2    9.78    5.96   0
   2   3  -2 2675.03   12.14   0
   3 -21   1   14.01    9.36   0
   3 -15  -1   73.31    8.52   0
   3 -10  -2   18.53    6.18   0
   3   4  -2    4.79    5.38   0
   3  12   0   57.13    4.24   0
   4 -19   1   -2.93   12.33   0
   4 -13  -1   -3.64   12.53   0
   4  -4  -2   21.44    9.67   0
   4  -3  -2  -16.40    9.34   0
   4  -2  -2   -9.60    9.14   0
   4   6  -1   -5.85    7.63   0
   4  15   2   17.36    6.79   0
   5   3   0   -5.61   11.12   0
   5   4   0    3.84   11.29   0
   5   8   1   -0.16   11.00   0
  -3 -11  15   -0.61   11.27   0
  -3 -10  14    0.24   10.63   0
  -3  -7  13   -2.80   10.19   0
  -3  -1  13   93.70   11.34   0
  -3   0  13   -8.54   10.90   0
  -3   1  13   93.73    9.05   0
  -3   3  14    3.94   12.85   0
  -3   4  15    8.10   13.31   0
  -3   5  15   -2.14   11.02   0
  -3   5  16   12.59   14.22   0
  -3   6  16   10.68   12.67   0
  -2  -5   6    9.01    4.33   0
  -2  -2   6  570.34    7.95   0
  -2  -1   6   30.01    5.39   0
  -2  10   9   99.37    6.86   0
  -2  13  11   44.68    8.24   0
  -2  14  12   32.22   10.40   0
  -2  15  13    0.65    9.78   0
  -2  16  15   29.17   15.72   0
  -1   8   4  125.07    4.98   0
  -1  11   5   35.25    4.17   0
  -1  13   6  182.41    6.95   0
   0 -20   3  538.86    6.26   0
   0  -7   0    1.34    1.53   0
   0  15   4    5.59    3.65   0
   0  23  11   -9.01   10.51   0
   1 -27   5   12.28    9.66   0
   1  21   6    9.97    5.05   0
   2 -27   4   -0.61   12.48   0
   2 -19   0   -6.09    7.79   0
   2  12   0   10.37    2.32   0
   3 -24   2   -0.57   12.16   0
   3 -22   1    1.76   12.50   0
   3 -19   0   12.75    8.21   0
   3 -16  -1    8.59    9.27   0
   3 -12  -2    6.30    8.68   0
   3 -11  -2    4.88    6.26   0
   3   9  -1  201.05    5.83   0
   4 -17   0   68.67   12.66   0
   4  -8  -2  -11.38    9.93   0
   4  -6  -2    7.20    9.84   0
   4  -1  -2  145.65   10.15   0
   4   0  -2   92.59    9.69   0
   4   7  -1   -7.01    7.80   0
   4  13   1   40.07    7.00   0
   5   5   0   -6.06   10.84   0
  -3 -10  15   11.13   10.73   0
  -3  -9  14   -5.39    9.29   0
  -3  -8  14   56.74   10.22   0
  -3  -5  13   25.37    9.58   0
  -3  -3  13   22.82   10.01   0
  -3  -2  13   24.71    8.87   0
  -3   0  14  -15.04   10.81   0
  -3   1  14   19.31   12.75   0
  -3   2  14   10.99    9.51   0
  -3   3  15    0.87   13.91   0
  -3   4  16   12.91   16.15   0
  -2  -4   6    6.68    3.26   0
  -2  -3   6   74.97    4.24   0
  -2  11  10   98.48    9.33   0
  -2  12  11  208.02   10.93   0
  -2  14  13    1.93   11.29   0
  -2  15  14   14.86   12.91   0
  -1 -11   3  219.65    1.68   0
  -1  16   8   20.50    5.18   0
  -1  17   9  156.75    9.54   0
   0 -24   5    1.19    4.57   0
   0 -14   1   -5.09    2.83   0
   0  10   2  966.19    5.83   0
   0  18   6  800.69   10.18   0
   1 -24   3   -3.56    7.29   0
   1 -22   2   16.53    6.81   0
   1 -12  -1   30.15    4.28   0
   1  12   1   12.46    1.25   0
   1  22   7  182.60    7.72   0
   2 -26   3   17.13   10.86   0
   2 -24   2    2.06   10.03   0
   2 -22   1  -11.43    8.79   0
   2 -16  -1    7.99    6.83   0
   2 -11  -2  153.74    5.83   0
   2   4  -2   41.54    4.09   0
   2  21   5   68.19    3.82   0
   3 -20   0   62.97   12.81   0
   3 -17  -1   18.66   11.04   0
   3 -13  -2    2.50    9.09   0
   3   5  -2  153.31    6.02   0
   4 -18   0   -8.16   14.38   0
   4 -15  -1  148.71   14.27   0
   4  -9  -2    2.55   12.27   0
   4   1  -2  170.46    7.88   0
   4   2  -2    6.54    8.49   0
   5  -7  -1   42.07   14.28   0
   5  -6  -1    8.67   14.95   0
   5  -5  -1   -4.17   14.19   0
   5  -4  -1   -3.80   12.70   0
   5  -2  -1    4.11   14.05   0
   5  -1  -1    0.63   14.98   0
   5   6   0   -2.25   10.70   0
  -3  -9  15   21.86   12.23   0
  -3  -8  15    4.44   12.54   0
  -3  -7  14    6.79    9.01   0
  -3  -6  14   -1.13   10.50   0
  -3  -5  14    4.79   11.55   0
  -3  -4  14    6.56   12.46   0
  -3  -3  14   25.58   13.57   0
  -3  -2  14   31.21   13.36   0
  -3  -1  14   13.12   11.09   0
  -3   1  15  -12.83   12.72   0
  -3   2  15   40.47    9.80   0
  -3   3  16   -5.05   12.80   0
  -2 -18  10   86.24    5.28   0
  -2  10  10    4.58    8.19   0
  -2  13  12   18.05    8.37   0
  -2  14  14    7.44   12.47   0
  -2  15  15   -8.36   11.62   0
  -1  10   5   11.25    5.10   0
  -1  20  13   24.91   12.28   0
   0 -27   7   -2.83    5.42   0
   0  20   8   -0.63    7.80   0
   0  21   9   23.14    7.99   0
   0  22  10   -7.07    8.81   0
   0  23  12    3.95   11.87   0
   1 -26   4   21.30    7.41   0
   1 -20   1    2.50    5.92   0
   1 -17   0   28.39    4.97   0
   1  18   4   94.99    4.24   0
   2 -20   0   57.85    8.60   0
   2 -17  -1   21.21    6.82   0
   2 -12  -2   50.77    5.28   0
   2   9  -1   10.38    2.66   0
   2  24   8   76.61    7.05   0
   3 -23   1   71.76   13.59   0
   3  -4  -3   74.37    7.57   0
   3   6  -2   43.30    6.02   0
   3  15   1  179.84    4.44   0
   3  17   2   87.18    3.37   0
   4 -19   0   21.75   16.21   0
   4 -11  -2   60.67   12.65   0
   4 -10  -2   21.57    9.01   0
   4   3  -2   -9.74    8.20   0
   4   8  -1    3.32    7.28   0
   4  11   0    0.60    6.77   0
   5  -9  -1    4.61   17.14   0
   5   0  -1   -5.68   10.47   0
   5   1  -1   -1.85   14.05   0
  -3  -7  15   20.49   12.05   0
  -3  -6  15   16.94   12.74   0
  -3  -5  15    1.99   11.65   0
  -3  -4  15   13.76   12.55   0
  -3  -3  15   13.67   12.74   0
  -3  -2  15   52.81   13.74   0
  -3  -1  15   -1.30   13.44   0
  -3   0  15   -0.53    9.96   0
  -3   0  16    8.91   13.86   0
  -3   1  16   -3.06   13.83   0
  -2 -19  11    3.04    6.07   0
  -2 -16   9    9.16    4.66   0
  -2  11  11  370.13   12.48   0
  -2  12  12   11.81   10.73   0
  -2  13  13   19.44   12.23   0
  -2  14  15    7.20   14.04   0
  -1   3   3   42.96    2.89   0
  -1   7   4   76.58    5.12   0
  -1  12   6  461.63    8.17   0
  -1  15   8  145.68    8.16   0
  -1  18  11   -0.90    9.71   0
  -1  19  12  -10.99   11.09   0
  -1  20  14   -2.80   13.54   0
   0 -18   2   16.43    3.26   0
   1 -13  -1   33.69    4.68   0
   1  24  10    9.61    9.34   0
   2 -25   2   -2.30   10.91   0
   2 -23   1   13.10    9.82   0
   2 -13  -2  195.34    8.23   0
   2   5  -2   12.11    3.18   0
   2  22   6   75.78    4.92   0
   2  23   7   94.75    6.30   0
   3 -21   0   -2.07   13.00   0
   3 -18  -1    6.81   10.01   0
   3 -14  -2  100.94    8.18   0
   3  -8  -3   22.18    7.19   0
   3  -7  -3   98.09    8.54   0
   3  -6  -3    3.84    5.74   0
   3  -5  -3   42.37    6.13   0
   3  -1  -3   54.24    6.82   0
   3  10  -1   -1.30    4.27   0
   4 -12  -2  136.84   12.54   0
   4   4  -2   15.25    8.28   0
   4  14   1   13.06    6.77   0
   5   2  -1    1.41   11.27   0
   5   3  -1    5.76   10.12   0
   5   7   0    3.28   10.10   0
  -3  -7  16  -13.91   12.20   0
  -3  -6  16   10.78   14.00   0
  -3  -5  16   17.40   13.71   0
  -3  -3  16    9.41   15.19   0
  -3  -2  16   18.16   14.92   0
  -3  -1  16    3.27   13.47   0
  -2 -20  12    9.45    6.35   0
  -2   9  10   68.66    8.91   0
  -2  13  14   11.28   13.37   0
  -1  16   9   53.62    7.39   0
  -1  17  10   28.30    9.77   0
  -1  19  13    8.59   14.04   0
   0 -26   6    3.34    5.28   0
   0   6   1   11.81    1.65   0
   0  12   3    2.03    3.18   0
   0  14   4   28.68    3.74   0
   0  22  11   27.78   10.67   0
   1 -28   5   -8.20    8.07   0
   1 -25   3    9.33    8.16   0
   1 -23   2    3.14    6.54   0
   2 -27   3   54.94   11.30   0
   2 -21   0    1.84    7.85   0
   2 -18  -1   86.10    7.48   0
   2 -14  -2   28.41    7.29   0
   3 -24   1   -7.56   11.97   0
   3 -19  -1   11.46   10.71   0
   3 -15  -2    7.40    7.32   0
   3  -9  -3   17.30    8.50   0
   3   0  -3    3.87    4.19   0
   3   1  -3   54.27    5.69   0
   3  13   0   89.97    4.55   0
   4 -17  -1   -6.44   10.66   0
   4 -13  -2   -2.62    9.58   0
   4   5  -2   -3.02    7.75   0
   4   9  -1    9.36    6.11   0
   4  16   2   -4.86    5.96   0
   5   4  -1   -9.04   12.45   0
   5   8   0  -10.13   10.65   0
  -2 -17  10    8.67    5.36   0
  -2  10  11  277.41    9.83   0
  -2  11  12   31.82    9.72   0
  -2  12  13    4.07    8.67   0
  -2  13  15    1.41   15.58   0
  -1   6   4    6.49    4.47   0
  -1   9   5   17.66    5.39   0
  -1  13   7  513.26    9.16   0
  -1  19  14   -1.43   14.68   0
   0 -23   4    7.01    4.38   0
   0 -15   1    2.93    2.71   0
   0  -9   0   -0.54    1.81   0
   0  17   6   47.23    5.61   0
   0  21  10    0.29    8.77   0
   1 -21   1   95.84    6.49   0
   1 -18   0   12.28    5.70   0
   1  -5  -2  766.12    6.59   0
   1  -4  -2  459.73    5.45   0
   1  19   5  105.20    4.80   0
   1  23   9   -5.22    7.33   0
   2  -7  -3    9.53    5.46   0
   2  -6  -3  372.28    7.55   0
   2  -4  -3  271.69    6.77   0
   2  -3  -3  248.36    6.59   0
   3 -22   0   20.37   12.54   0
   3 -16  -2    6.38   10.35   0
   3 -10  -3    6.99    6.02   0
   3   2  -3  143.02    6.37   0
   3   7  -2   81.53    5.68   0
   4 -18  -1   -1.36   13.84   0
   4 -14  -2    7.15   10.41   0
   4  -8  -3   33.57    9.92   0
   4  -6  -3   23.48    9.38   0
   4  -5  -3   -3.20    9.71   0
   4  -4  -3    4.26    9.36   0
   4  -3  -3   41.07    9.18   0
   4  -2  -3   22.95    9.67   0
   4  -1  -3  110.65    9.35   0
   4  12   0   16.69    6.44   0
   5  -7  -2   -1.99   13.58   0
   5  -6  -2   -3.69   14.13   0
   5  -5  -2   -7.73   13.92   0
   5  -4  -2    7.77   14.59   0
   5  -3  -2   12.26   14.29   0
   5  -2  -2   42.73   12.86   0
   5   5  -1    3.30   12.48   0
  -2 -15   9    6.23    4.78   0
  -2 -12   8   12.63    4.68   0
  -2  10  12    5.46    9.26   0
  -2  11  13   -2.26   12.58   0
  -2  12  14   18.13   12.46   0
  -2  13  16   11.02   12.40   0
  -1  14   8   21.54    7.42   0
  -1  15   9  417.02   10.00   0
  -1  16  10   45.69    9.11   0
  -1  17  11    9.98   10.32   0
   0   9   2   15.04    3.02   0
   0  18   7   11.68    5.92   0
   0  20   9    4.87    7.88   0
   0  22  12    4.02   11.45   0
   1 -27   4   19.70    8.62   0
   1  -7  -2   16.35    4.18   0
   1  -6  -2   38.19    3.39   0
   1  -3  -2 1155.03    6.74   0
   1  -2  -2 3623.73   10.91   0
   1  14   2    2.96    2.02   0
   1  20   6  171.78    5.94   0
   1  22   8   35.53    7.77   0
   2 -26   2   10.43   10.62   0
   2 -24   1   44.63    9.87   0
   2 -19  -1   -6.78    7.92   0
   2 -15  -2    6.95    7.02   0
   2  -8  -3  310.04    7.79   0
   2  -2  -3  675.08    7.38   0
   2  -1  -3  217.48    6.23   0
   2   6  -2  102.99    3.93   0
   2  18   3   59.98    2.11   0
   3 -20  -1    0.66   10.93   0
   3 -17  -2   37.43   11.02   0
   4 -19  -1   35.16   16.82   0
   4 -16  -2   -4.01   12.82   0
   4 -15  -2   30.63   10.83   0
   4 -10  -3   16.89   12.27   0
   4  -9  -3   26.92   11.29   0
   4   0  -3   23.72    9.33   0
   4   6  -2   12.35    6.93   0
   4  18   3   -1.20    5.69   0
   5  -9  -2    7.52   16.42   0
   5  -8  -2   -0.30   11.45   0
   5  -1  -2    4.00   12.72   0
   5   0  -2  -15.41   14.44   0
   5   6  -1   -4.11   10.37   0
  -2 -20  13    6.10    7.16   0
  -2 -19  12   47.08    7.21   0
  -2 -18  11   -5.43    5.78   0
  -2  11  14    9.01   12.60   0
  -2  12  15  -10.89   11.05   0
  -2  12  16  -15.99   16.52   0
  -1  12   7  105.34    6.22   0
  -1  18  13   10.00    9.98   0
   0 -25   5   -1.34    4.46   0
   0  15   5  110.63    5.12   0
   0  21  11   49.50    9.36   0
   1 -19   0   85.48    5.67   0
   1 -15  -1   10.47    4.44   0
   1  -8  -2 1237.66    8.10   0
   1  21   7   16.81    5.63   0
   2 -22   0    1.89    8.00   0
   2 -16  -2   -5.90    7.07   0
   2 -10  -3   89.07    6.82   0
   2   0  -3   -0.63    4.83   0
   3 -23   0   -1.33   10.43   0
   3 -21  -1   23.18   11.84   0
   3 -13  -3   -5.86    9.78   0
   3   3  -3   87.22    4.87   0
   3   8  -2  285.78    6.45   0
   3  11  -1    3.72    3.98   0
   4 -12  -3   18.88   11.45   0
   4 -11  -3   13.96   11.71   0
   4   1  -3  110.13    7.25   0
   4   2  -3   30.27    8.45   0
   4   7  -2   -2.70    6.81   0
   4  10  -1  100.62    7.62   0
   5   1  -2    8.20   12.00   0
   5   2  -2   43.52   11.79   0
  -2 -16  10    1.75    5.67   0
  -2 -14   9    5.45    4.97   0
  -2 -11   8   13.00    4.66   0
  -2   8  11    7.34    6.64   0
  -2   9  12   95.08   11.22   0
  -2  11  15    3.22   13.71   0
  -2  11  16   12.44   14.36   0
  -1 -10   3   38.96    1.51   0
  -1   5   4    0.38    4.51   0
  -1   8   5    2.27    3.64   0
  -1  16  11  -11.00    8.80   0
  -1  17  12   46.04   10.60   0
  -1  18  14   12.42   10.10   0
  -1  18  15   11.36   15.17   0
   0 -10   0 1492.94    5.84   0
   1 -26   3   86.96    8.69   0
   1 -24   2   -0.47    6.68   0
   1 -22   1   24.15    6.31   0
   1  -9  -2   81.80    3.80   0
   1  23  10   28.81   10.29   0
   2 -25   1   14.36   10.20   0
   2 -20  -1   27.53    8.41   0
   2 -11  -3   28.02    6.37   0
   2   1  -3  219.60    5.70   0
   3 -24   0   10.45   12.25   0
   3 -18  -2    1.93    8.25   0
   3 -14  -3   16.36   10.08   0
   3   4  -3   71.57    5.74   0
   3  22   6    7.21    3.57   0
   4 -17  -2    5.44   10.61   0
   4 -13  -3   24.31   12.77   0
   4   3  -3   33.06    8.27   0
   4  13   0   -5.67    6.08   0
   4  15   1   13.72    6.11   0
   5   3  -2   18.49   11.70   0
   5   7  -1   14.46   10.85   0
  -2   7  11  202.62   10.26   0
  -2   8  12   40.85   10.43   0
  -2   9  13  -10.83   11.24   0
  -2  10  14   23.59   12.09   0
  -2  10  15   -8.25   12.11   0
  -1   0   3   -2.25    2.67   0
  -1  13   8   43.64    5.66   0
  -1  17  13   -2.97   12.89   0
   0 -16   1  159.23    3.52   0
   0  11   3   10.32    3.15   0
   0  16   6  417.71    7.72   0
   0  20  10   13.72    8.15   0
   0  21  12   17.20   10.77   0
   1 -16  -1  180.22    5.53   0
   1 -10  -2  277.53    4.98   0
   1   0  -2 9999.99   16.20   0
   2 -27   2   21.87   10.33   0
   2 -23   0   38.99    9.20   0
   2 -17  -2   -5.57    6.53   0
   3 -22  -1   -3.51   13.87   0
   3 -19  -2   22.06   10.66   0
   3 -15  -3    4.11   10.31   0
   3  -7  -4    8.41    7.36   0
   3  -6  -4  178.31    8.96   0
   3  -5  -4  187.52    8.93   0
   3  -4  -4   -2.65    7.21   0
   3  21   5    5.12    2.80   0
   4 -18  -2   -7.93   11.60   0
   4 -14  -3   -5.11   13.78   0
   4   4  -3   12.01    7.04   0
   4   8  -2   -8.47    6.37   0
   4  11  -1  104.78    8.46   0
   5  -7  -3   -3.03   13.59   0
   5  -6  -3    8.01   12.83   0
   5  -5  -3   -7.26   13.42   0
   5  -4  -3   -4.16   12.49   0
   5   4  -2   17.04   12.16   0
   5   8  -1   -8.51    9.96   0
  -2 -19  13    9.29    7.33   0
  -2 -18  12   11.57    7.17   0
  -2 -17  11   -2.20    6.56   0
  -2 -13   9  236.81    6.37   0
  -2   9  14   48.33   12.66   0
  -2  10  16    4.53   13.42   0
  -1 -23   8   -0.24    2.15   0
  -1  -1   3  493.72    4.70   0
  -1   4   4    4.88    4.39   0
  -1   7   5    9.27    4.88   0
  -1  11   7   21.11    6.16   0
  -1  16  12    5.81   10.46   0
  -1  17  14   23.44   11.97   0
  -1  17  15   10.29   13.05   0
   0 -28   7    5.46    5.04   0
   0 -11   0   -2.48    2.58   0
   0  17   7    7.68    6.11   0
   0  18   8    3.43    6.25   0
   0  19   9  165.52    8.26   0
   0  21  13   19.98   10.92   0
   1 -28   4    3.09    7.82   0
   1 -20   0    4.17    5.76   0
   1 -11  -2    8.37    4.48   0
   1  17   4  648.83    6.30   0
   1  22   9   26.14    7.59   0
   1  23  11   40.05   11.00   0
   2 -21  -1    8.35    8.40   0
   2 -18  -2   36.70    6.53   0
   2 -13  -3  146.67    7.91   0
   2   7  -2   86.26    3.64   0
   2  23   8   16.72    6.70   0
   3 -20  -2   -0.89   10.64   0
   3 -16  -3    2.31   10.33   0
   3  -8  -4    1.43    5.97   0
   3  -2  -4   -6.28    6.83   0
   3   5  -3   49.95    5.19   0
   3   9  -2    0.09    4.60   0
   3  14   0    2.33    3.74   0
   4 -19  -2   -6.74   13.89   0
   4  -8  -4    8.26   10.03   0
   4  -7  -4    2.46   10.18   0
   4  -6  -4   -2.93   10.05   0
   4  -5  -4   57.30   10.98   0
   4  -4  -4   -4.68    9.90   0
   4  17   2   25.20    5.36   0
   5  -9  -3  -12.34   14.17   0
   5  -8  -3   18.36   11.71   0
   5  -3  -3   13.24   10.75   0
   5  -2  -3    0.33   12.49   0
   5  -1  -3   17.57   14.18   0
   5   5  -2   -1.02   10.85   0
  -2 -15  10   -0.45    5.72   0
  -2  -8   8  139.41    5.55   0
  -2  -7   8   45.49    4.56   0
  -2   2   9  116.07    6.03   0
  -2   6  11   76.53    7.06   0
  -2   8  13   73.37   10.56   0
  -2   9  15    2.56   13.51   0
  -2   9  16   12.65   15.77   0
  -2   9  17   -3.77   14.53   0
  -1   9   6  216.75    5.39   0
  -1  12   8   -1.69    7.18   0
  -1  14  10   35.36    8.43   0
  -1  15  11   -2.37    9.45   0
  -1  16  13   49.67   12.57   0
   0 -22   3    4.13    3.98   0
   0  20  11    5.16    9.05   0
   1 -25   2   -0.37    7.03   0
   1 -23   1  147.66    7.51   0
   1 -17  -1    6.67    4.71   0
   1 -12  -2  827.67    8.37   0
   2 -26   1   42.74   10.76   0
   2 -14  -3   -6.43    7.06   0
   3 -23  -1   21.48   14.05   0
   3 -17  -3   -8.68   10.24   0
   3 -11  -4   11.81    8.77   0
   3  -1  -4   55.37    5.27   0
   3   0  -4   12.86    6.35   0
   3  12  -1   43.35    4.05   0
   3  16   1  100.73    3.25   0
   4 -16  -3   13.93   13.36   0
   4 -10  -4    7.24   12.06   0
   4  -9  -4   12.91    9.08   0
   4  -2  -4   -3.67    6.81   0
   4  -1  -4    5.82    8.84   0
   4   5  -3   -7.60    7.76   0
   5   0  -3   12.59   12.61   0
   5   1  -3   39.47   12.20   0
   5   9  -1   12.15   10.29   0
  -2 -16  11   46.07    6.60   0
  -2 -12   9  176.78    5.92   0
  -2  -6   8   17.35    4.64   0
  -2  -5   8    8.98    3.48   0
  -2   1   9  118.88    5.91   0
  -2   3  10    8.52    7.42   0
  -2   6  12   76.98   10.74   0
  -2   7  13   16.03   11.21   0
  -2   8  14   10.55    8.79   0
  -1  -9   3  123.76    2.01   0
  -1  -2   3  940.53    5.47   0
  -1  15  12   25.31    9.74   0
  -1  16  14   58.38   13.89   0
   0 -27   6    1.19    4.34   0
   0 -24   4    1.10    4.10   0
   0   5   1  956.12    3.77   0
   0   8   2  142.06    3.21   0
   0  14   5   92.74    4.62   0
   0  19  10    1.30    8.37   0
   0  20  12    5.65    9.27   0
   1 -27   3  123.84    8.74   0
   1   1  -2 6091.86   12.17   0
   1   6  -1  211.66    1.94   0
   1  18   5   11.51    3.99   0
   1  20   7   91.19    6.36   0
   2 -22  -1   -1.71    8.52   0
   2 -19  -2   -0.23    7.45   0
   2 -15  -3   35.81    7.32   0
   2   3  -3  231.67    5.23   0
   2  22   7   26.45    5.56   0
   3 -21  -2    1.54   12.56   0
   3 -12  -4   12.04    8.40   0
   4 -17  -3    5.18   13.62   0
   4 -12  -4   33.48   12.54   0
   4 -11  -4   20.47    8.94   0
   4   0  -4   -7.47    7.86   0
   4   6  -3   18.39    6.82   0
   4   9  -2    1.02    6.44   0
   4  14   0   74.97    6.53   0
   5   2  -3  -14.34   12.35   0
   5   6  -2   -3.05    9.93   0
  -2 -17  12   39.58    7.57   0
  -2 -14  10   -1.61    5.18   0
  -2  -1   9  132.21    7.65   0
  -2   0   9    2.57    4.63   0
  -2   2  10   11.13    7.30   0
  -2   4  11   11.02    8.19   0
  -2   5  12    1.72    8.80   0
  -2   6  13   11.88    9.61   0
  -2   7  14   34.94   11.98   0
  -2   8  16    2.80   10.79   0
  -2   8  17  101.43   13.02   0
  -1 -25  10    6.52    3.83   0
  -1   3   4  197.29    3.89   0
  -1   6   5    7.31    3.46   0
  -1   8   6 1466.67   11.42   0
  -1  10   7   55.26    4.60   0
  -1  14  11   10.50    8.48   0
  -1  16  15   45.96   10.95   0
   0 -12   0  950.06    5.32   0
   0  15   6  321.81    6.37   0
   0  18   9    8.04    7.06   0
   0  20  13    6.43   10.38   0
   1 -21   0   -0.95    5.50   0
   1 -18  -1   65.62    5.77   0
   1 -13  -2  151.64    4.48   0
   1  19   6    1.19    4.06   0
   1  22  10   -1.16    8.46   0
   2 -25   0   21.60   10.30   0
   2  19   4   25.93    3.03   0
   2  21   6   27.98    5.02   0
   3 -24  -1   -0.22   11.96   0
   3 -18  -3    4.65    7.70   0
   3 -14  -4    4.30    9.32   0
   3 -13  -4   13.98    6.68   0
   3   2  -4    3.70    5.48   0
   4 -18  -3    1.56   13.80   0
   4 -14  -4   12.69   12.65   0
   4 -13  -4    8.52    9.43   0
   4   1  -4    4.57    6.28   0
   4  12  -1    9.33    6.02   0
   5   3  -3   13.46   11.85   0
   5   7  -2   -7.31    9.83   0
  -2 -18  14    8.71    9.81   0
  -2 -15  11   -3.72    6.88   0
  -2 -13  10   15.36    6.44   0
  -2   1  10    8.72    7.13   0
  -2   3  11   30.54    8.52   0
  -2   6  14   87.98   12.85   0
  -2   7  15  150.07   11.04   0
  -2   7  16   -4.18   12.62   0
  -1  -8   3 1171.64    4.50   0
  -1  11   8  181.50    6.22   0
  -1  12   9  399.38   10.02   0
  -1  13  10   14.42    8.73   0
  -1  15  13   14.64    8.12   0
  -1  15  14   21.29   12.43   0
   0 -26   5    2.47    4.63   0
   0 -17   1    5.15    2.54   0
   0  12   4    3.90    3.49   0
   0  16   7  461.49    8.39   0
   0  19  11   -1.02    8.93   0
   0  20  14    8.62   13.49   0
   1 -24   1   86.81    7.09   0
   1 -14  -2    0.89    4.75   0
   2 -27   1   18.24    8.89   0
   2 -23  -1   10.52    8.77   0
   2 -20  -2   10.63    8.30   0
   2 -16  -3   10.96    7.01   0
   2  -9  -4    9.48    5.81   0
   2  -8  -4  219.66    7.30   0
   2  -7  -4   17.12    5.67   0
   2  -6  -4  373.30    6.54   0
   2  -5  -4   30.72    5.22   0
   2  -4  -4  265.37    6.84   0
   2   4  -3  253.42    4.98   0
   2  13   0   46.62    1.65   0
   2  20   5   86.73    4.43   0
   2  23   9   11.94    7.10   0
   3 -22  -2   10.77   10.04   0
   3 -19  -3   56.70   10.31   0
   3 -15  -4    8.84   10.06   0
   3   7  -3  121.94    5.38   0
   3  10  -2   23.62    4.88   0
   4 -19  -3    7.15   13.56   0
   4 -15  -4  -13.86   12.99   0
   4   7  -3   -1.42    6.39   0
   4  10  -2   24.68    7.15   0
   4  16   1    0.12    5.16   0
   5  -9  -4   19.73   16.48   0
   5  -8  -4    0.86   14.04   0
   5  -7  -4   -4.26   10.55   0
   5  -6  -4    2.71   10.51   0
   5  -5  -4   16.93   11.33   0
   5  -4  -4    2.67   12.65   0
   5  -3  -4   -5.64   13.96   0
   5  -2  -4   12.77   12.65   0
  -2 -17  13    8.73    7.45   0
  -2 -16  12   81.31    7.92   0
  -2  -9   9  145.99    6.23   0
  -2  -8   9    7.14    5.74   0
  -2  -7   9   28.29    5.04   0
  -2  -6   9   37.91    5.35   0
  -2  -5   9   74.80    6.14   0
  -2  -4   9    1.46    5.88   0
  -2  -3   9   12.79    4.10   0
  -2   0  10   73.25    8.12   0
  -2   2  11   35.88    8.63   0
  -2   4  12   32.30    7.27   0
  -2   5  13   69.94    8.21   0
  -2   5  14   92.47   11.15   0
  -2   6  15    0.93   11.52   0
  -2   6  16   30.97   14.09   0
  -2   6  17   22.94   14.75   0
  -1 -24   9   50.23    3.08   0
  -1  -7   3   74.82    2.18   0
  -1   5   5  384.66    6.30   0
  -1   9   7    9.18    5.78   0
  -1  15  15   11.28   11.49   0
  -1  15  16   -7.44   13.72   0
   0  18  10   11.93    7.42   0
   0  19  12   -9.60    9.14   0
   1 -26   2    2.61    7.46   0
   1 -22   0    9.49    6.43   0
   1 -19  -1   45.19    5.42   0
   1   2  -2 3599.07    9.06   0
   1  15   3   17.25    2.69   0
   1  21   9    0.88    7.25   0
   1  22  11    0.12    9.07   0
   2 -17  -3    9.56    7.18   0
   2 -10  -4  139.59    6.76   0
   2  -3  -4  951.08    8.69   0
   2   8  -2   82.17    2.81   0
   3 -23  -2   82.77   12.86   0
   3 -20  -3   -1.84   11.58   0
   3 -16  -4   15.08   10.22   0
   3   3  -4  237.00    7.05   0
   4 -16  -4   -6.96   14.50   0
   4  -8  -5   25.40   10.23   0
   4  -7  -5   15.69   10.44   0
   4  -6  -5   -3.90   10.06   0
   4  -5  -5  267.69   11.98   0
   4   3  -4   40.45    5.92   0
   5  -1  -4   -8.36   14.27   0
   5   0  -4   22.25   12.62   0
   5   5  -3   -5.67   10.89   0
   5   8  -2   -0.16   10.01   0
  -2 -17  14    6.72   10.12   0
  -2 -14  11    9.76    5.80   0
  -2  -1  10    1.05    7.08   0
  -2   3  12   39.97    9.07   0
  -2   4  13   42.72    8.97   0
  -2   5  15  123.81   13.31   0
  -2   5  16   26.55   13.69   0
  -2   5  17    7.07   16.18   0
  -1  -6   3  505.15    3.49   0
  -1   7   6    9.69    4.74   0
  -1  10   8  131.29    7.26   0
  -1  11   9  308.65    9.15   0
  -1  12  10    4.75    8.62   0
  -1  14  13   -3.76    9.63   0
  -1  14  14    4.15   11.12   0
   0 -13   0    1.54    2.31   0
   0  13   5   18.80    3.84   0
   0  19  13   42.79    9.93   0
   1 -28   3   12.61    8.32   0
   1 -15  -2   33.25    4.74   0
   1  20   8   87.16    7.47   0
   1  22  12    6.09   10.30   0
   2 -26   0    9.28   10.27   0
   2 -24  -1   79.51    9.30   0
   2 -12  -4   49.75    7.26   0
   2 -11  -4    8.20    4.41   0
   2  -1  -4   33.44    5.03   0
   3 -17  -4   32.64    9.81   0
   3 -10  -5   51.70    8.96   0
   3  -9  -5   -1.42    8.73   0
   3  -8  -5   95.63    8.43   0
   3  -7  -5  379.44    9.96   0
   3  -6  -5    6.43    7.48   0
   3  -5  -5  286.91    9.00   0
   4 -17  -4    1.86   15.26   0
   4 -11  -5   11.25   12.70   0
   4 -10  -5   25.75   11.52   0
   4  -9  -5    5.09    9.43   0
   4  -4  -5   13.02    7.65   0
   4  -3  -5   19.06    9.87   0
   4   4  -4   -7.93    7.85   0
   4   8  -3   37.04    7.48   0
   5   1  -4   -5.62   12.96   0
  -2 -16  13  -10.55    7.43   0
  -2 -15  12   -1.17    7.04   0
  -2 -10  10    9.78    6.13   0
  -2  -2  10   13.36    6.75   0
  -2   0  11  -10.35    8.22   0
  -2   2  12    0.74    8.08   0
  -2   3  13   35.35    8.91   0
  -2   4  14   -4.71    7.75   0
  -2   4  15  -11.13   12.67   0
  -2   4  16   -2.80   13.24   0
  -2   4  17   11.33   15.24   0
  -1   1   4 1409.87    8.00   0
  -1  13  12  -10.33    9.54   0
  -1  14  15   -0.25   10.89   0
  -1  14  16   17.29   12.43   0
   0 -23   3   21.67    3.71   0
   0  17   9    7.29    6.21   0
   0  18  11   -3.04    8.88   0
   0  19  14   -7.67   10.36   0
   1 -16  -2   -1.75    4.37   0
   1  21  10   13.59    7.91   0
   2 -18  -3    2.81    5.34   0
   2 -13  -4  116.52    7.69   0
   2   5  -3  607.80    5.97   0
   2  11  -1   16.97    2.15   0
   2  22   8   11.53    6.55   0
   3 -21  -3    3.51   11.55   0
   3 -12  -5    2.51    8.48   0
   3  -3  -5  698.20   10.47   0
   3  -2  -5  279.49    9.15   0
   3   4  -4    9.01    3.77   0
   3   8  -3    5.10    4.68   0
   3  13  -1  344.17    5.47   0
   4 -18  -4   -3.79   13.25   0
   4 -13  -5   -0.18   11.61   0
   4 -12  -5   -1.33   10.93   0
   4  -1  -5   19.42    9.40   0
   4   5  -4   62.37    7.51   0
   4  11  -2   48.71    7.20   0
   4  13  -1    8.36    6.04   0
   5   2  -4    3.99   11.95   0
   5   6  -3    6.62   10.94   0
   5   9  -2   20.36   10.23   0
  -2  -9  10   68.32    6.20   0
  -2  -8  10   18.43    5.85   0
  -2  -7  10   60.61    6.42   0
  -2  -6  10   -0.95    5.66   0
  -2  -4  10   37.44    6.15   0
  -2  -1  11  311.60   10.06   0
  -2   1  12   32.34    8.42   0
  -2   2  13   75.70    9.35   0
  -2   2  18    7.30   13.47   0
  -2   3  14    3.10    7.09   0
  -2   3  15   26.07   12.21   0
  -2   3  16  -12.29   13.11   0
  -2   3  17   22.69   15.44   0
  -2   3  18   -5.40   12.27   0
  -1   6   6  301.29    6.42   0
  -1   8   7    1.36    4.07   0
  -1  13  13    5.57    9.83   0
  -1  13  14    1.25   10.27   0
   0 -25   4    6.26    3.92   0
   0 -21   2   81.62    4.17   0
   0  14   6   16.09    4.19   0
   0  15   7  430.59    7.93   0
   0  16   8    4.44    5.98   0
   0  18  12    0.98    8.93   0
   1 -27   2    6.82    6.77   0
   1 -25   1   -1.57    6.56   0
   1 -23   0    6.54    6.60   0
   1 -20  -1   32.12    5.73   0
   1  -8  -3 1184.19    8.62   0
   1  -6  -3  563.00    6.58   0
   1  16   4  339.29    5.07   0
   1  19   7   13.88    5.12   0
   2 -27   0   44.42   10.43   0
   2 -22  -2   10.11    7.92   0
   2 -19  -3   18.92    7.43   0
   2 -14  -4   86.43    7.99   0
   2   0  -4  571.62    6.57   0
   3 -22  -3   10.07   13.17   0
   3 -18  -4    2.88    7.80   0
   3 -13  -5    5.04    9.60   0
   3  -1  -5   20.89    6.62   0
   3  11  -2   -5.47    4.07   0
   4 -19  -4    7.96   15.55   0
   4 -14  -5    7.47   11.81   0
   4   0  -5    0.06    6.83   0
   4   1  -5   27.28    8.03   0
   4  15   0    6.27    5.17   0
   5  -8  -5    7.30   15.57   0
   5  -7  -5  -10.07   12.65   0
   5  -6  -5   -3.32   13.80   0
   5  -5  -5   13.20   14.75   0
   5  -4  -5  -11.90   12.81   0
   5   3  -4    4.66   11.59   0
   5   7  -3    2.36    9.84   0
  -2 -11  11  361.11    8.96   0
  -2  -3  11   16.11    7.18   0
  -2  -1  12   18.22    8.11   0
  -2   0  12   56.02    6.80   0
  -2   1  13    3.47    8.96   0
  -2   1  14    0.65    9.03   0
  -2   1  18   25.94   16.25   0
  -2   2  14    9.24    7.08   0
  -2   2  15  102.33   12.01   0
  -2   2  16    7.99   13.01   0
  -2   2  17    2.21   12.30   0
  -1 -14   4    0.45    1.33   0
  -1   9   8   13.01    4.42   0
  -1  10   9   33.60    6.93   0
  -1  11  10   17.40    5.89   0
  -1  12  12   19.70    9.63   0
  -1  13  15    7.36    8.97   0
  -1  13  16   26.02   11.10   0
   0 -14   0   11.29    2.28   0
   0   7   2   55.95    2.22   0
   0  11   4  250.55    4.68   0
   0  17  10   44.11    7.88   0
   0  18  13   76.34   11.73   0
   1 -17  -2   30.34    4.84   0
   1 -10  -3   39.34    4.68   0
   1  -9  -3  122.67    4.94   0
   1  -5  -3  237.79    4.31   0
   1  -4  -3   39.13    4.09   0
   1  13   2  247.30    2.86   0
   1  17   5  110.41    4.77   0
   1  18   6  183.75    5.45   0
   1  20   9    4.35    7.05   0
   1  21  11    5.36    9.61   0
   2 -25  -1   -5.51    8.40   0
   2 -15  -4   43.17    7.70   0
   2   1  -4   37.98    4.65   0
   3 -19  -4   -0.69    9.76   0
   3 -14  -5   49.54    9.20   0
   3   0  -5    4.34    5.55   0
   3   5  -4  163.93    6.01   0
   3  15   0    9.70    2.76   0
   4 -15  -5   17.45    9.95   0
   4   6  -4    3.31    7.38   0
   4   9  -3   19.33    6.33   0
   4  18   2   16.07    4.40   0
   5  -3  -5   15.20   10.61   0
   5  -2  -5    5.48   13.66   0
   5   4  -4    2.59   10.53   0
  -2 -15  15   -2.19    9.71   0
  -2 -12  12    2.21    6.01   0
  -2 -10  11  257.27    8.26   0
  -2  -9  11   23.53    6.54   0
  -2  -8  11    4.12    6.27   0
  -2  -7  11  204.82    7.60   0
  -2  -6  11   92.18    6.87   0
  -2  -5  11    9.78    6.13   0
  -2  -4  11    4.88    6.24   0
  -2  -2  12   13.12    8.88   0
  -2  -1  13    4.18    8.00   0
  -2  -1  18   41.13   14.27   0
  -2   0  13    4.60    6.90   0
  -2   0  14  106.71   11.35   0
  -2   0  17   -8.61   12.53   0
  -2   0  18   33.62   12.91   0
  -2   1  15   41.79   10.56   0
  -2   1  16   48.17   11.73   0
  -2   1  17    1.96   10.37   0
  -1   0   4   19.48    2.77   0
  -1   3   5   96.36    4.97   0
  -1   7   7   -0.48    5.62   0
  -1  11  11    7.55    8.85   0
  -1  12  13   23.80   10.30   0
  -1  12  14   -4.72   10.33   0
  -1  12  16   17.44   12.48   0
  -1  12  17   30.72   15.62   0
   0   9   3  166.36    3.56   0
   0  16   9    9.68    6.54   0
   0  17  11   -6.72    8.22   0
   0  18  14    2.24    9.63   0
   0  18  15   27.43   12.23   0
   1 -29   3    5.65    6.57   0
   1 -21  -1   22.19    5.71   0
   1 -11  -3  234.27    5.89   0
   1   3  -2 1144.83    5.07   0
   1  21  12   -1.20    9.89   0
   2 -23  -2   10.65    8.08   0
   2 -20  -3   -7.19    7.27   0
   2 -16  -4    4.90    7.05   0
   2  21   7   -8.04    5.41   0
   3 -23  -3    0.73   11.97   0
   3 -20  -4    7.22   11.36   0
   3 -15  -5    8.00    7.71   0
   3   1  -5   24.48    6.28   0
   4 -17  -5   -6.86   15.73   0
   4  -8  -6  -10.68    9.88   0
   4  -7  -6   98.70   10.77   0
   4  -6  -6   70.34   10.08   0
   4   2  -5   39.68    6.99   0
   5  -1  -5   39.75   11.61   0
   5   0  -5   -3.70   12.13   0
   5   8  -3   -3.94   10.27   0
  -2 -14  14   -2.24    7.98   0
  -2 -14  15   -0.71    9.18   0
  -2 -13  14   -2.25    9.07   0
  -2 -12  13    4.33    8.21   0
  -2 -11  12   38.96    6.98   0
  -2 -10  12   17.75    7.67   0
  -2  -3  12   57.06    8.36   0
  -2  -2  13   82.15    9.34   0
  -2  -2  17    6.01   11.53   0
  -2  -2  18   13.65   15.90   0
  -2  -1  14  -12.59   10.18   0
  -2  -1  15   17.95   11.64   0
  -2  -1  16   35.86   12.34   0
  -2  -1  17   -1.48   11.91   0
  -2   0  15   -8.84    7.99   0
  -2   0  16   21.78    9.16   0
  -1   8   8  197.84    7.25   0
  -1   9   9    5.36    7.13   0
  -1  10  10   11.19    7.09   0
  -1  11  12   23.06    9.72   0
  -1  12  15    6.84    8.97   0
   0 -15   0   -2.19    2.59   0
   0   4   1  294.90    2.21   0
   0  12   5    8.56    3.95   0
   0  15   8   53.66    6.07   0
   0  17  12    9.59    8.89   0
   1 -26   1   11.03    7.29   0
   1 -24   0    5.12    6.42   0
   1 -18  -2    2.40    5.70   0
   1 -12  -3   43.55    4.90   0
   1  -3  -3   40.05    2.81   0
   1  19   8  -15.42    5.99   0
   1  20  10   19.80    8.25   0
   2 -28   0   22.85   10.32   0
   2 -26  -1   41.58   10.95   0
   2 -21  -3   35.64    8.08   0
   2 -17  -4    2.75    6.95   0
   2   2  -4   25.72    4.54   0
   2   6  -3  365.65    4.80   0
   2   9  -2  153.32    3.16   0
   2  22   9    3.87    6.55   0
   3 -24  -3   30.57   12.62   0
   3 -21  -4    8.93   11.11   0
   3 -17  -5   20.48    9.77   0
   3 -16  -5   22.29    7.63   0
   3   2  -5  294.18    8.11   0
   3   6  -4  169.34    6.57   0
   4 -18  -5   -6.20   15.05   0
   4 -12  -6    6.25   11.09   0
   4 -11  -6    2.01   12.70   0
   4 -10  -6   10.99   11.71   0
   4  -9  -6   -0.57    9.51   0
   4  -5  -6   13.07    7.04   0
   4  -4  -6  101.39   11.63   0
   4  -3  -6   13.79   10.72   0
   4   3  -5   11.97    7.41   0
   4   7  -4   10.05    6.93   0
   4  12  -2  125.99    7.29   0
   5   1  -5   38.32   13.49   0
   5   5  -4    9.05   10.48   0
  -2 -13  15   15.14   10.15   0
  -2 -13  16   -3.23    9.83   0
  -2 -12  14    2.72    8.55   0
  -2 -12  15    1.79   10.67   0
  -2 -12  16   -0.56   10.47   0
  -2 -11  13   -0.93    7.76   0
  -2 -10  13   -2.75    8.27   0
  -2  -8  12   39.63    7.65   0
  -2  -7  12  266.75    9.33   0
  -2  -5  12    7.14    5.23   0
  -2  -4  17   20.79   11.70   0
  -2  -4  18   -1.30   13.09   0
  -2  -3  13   34.25    6.19   0
  -2  -3  14   14.06    9.58   0
  -2  -3  15   35.86    9.78   0
  -2  -3  16   -4.84   11.45   0
  -2  -3  17   28.24   13.69   0
  -2  -2  14    0.40    7.35   0
  -2  -2  15   96.22   10.37   0
  -1 -17   5   44.41    1.71   0
  -1  11  13   51.35    9.69   0
  -1  11  14   53.54    9.92   0
  -1  11  15   46.97   11.55   0
  -1  11  16   22.05   13.70   0
  -1  11  17   32.11   13.32   0
   0 -27   5   77.31    4.54   0
   0  13   6    8.19    4.45   0
   0  14   7  180.70    6.11   0
   0  17  13   20.13   11.70   0
   0  17  14    1.82   12.85   0
   0  17  15   94.80   15.44   0
   1 -28   2    0.39    7.70   0
   1 -13  -3   22.44    4.78   0
   1  -2  -3  948.24    6.60   0
   2 -24  -2    3.69    8.52   0
   2 -10  -5   48.24    7.13   0
   2  -9  -5  128.53    7.45   0
   2  -8  -5  194.89    6.26   0
   2  -7  -5    5.19    4.37   0
   2  -6  -5  403.77    8.27   0
   2  -5  -5  166.43    6.55   0
   2  20   6   24.00    5.13   0
   3 -18  -5   -4.83    9.64   0
   3 -10  -6    4.78    8.99   0
   3  -9  -6    0.91    8.92   0
   3  -8  -6  359.85   10.95   0
   3  -7  -6   75.59    8.96   0
   3  -6  -6   33.52    8.46   0
   4 -14  -6   11.23   12.01   0
   4 -13  -6   38.72   12.19   0
   4  -2  -6    8.16    9.79   0
   4  10  -3   33.75    6.61   0
   4  14  -1   58.61    5.76   0
   4  17   1    0.42    3.92   0
   5  -6  -6    6.36   12.73   0
   5   2  -5   -2.01   11.89   0
   5   6  -4   -4.88   11.07   0
  -2 -11  14   24.22    8.23   0
  -2 -11  15    7.15   10.17   0
  -2 -11  16   -1.95   11.41   0
  -2 -10  14   26.23    9.26   0
  -2 -10  15    7.31    8.63   0
  -2 -10  16    3.96   11.58   0
  -2 -10  17    4.26   11.47   0
  -2  -9  13    0.79    8.24   0
  -2  -9  14   55.18    8.83   0
  -2  -9  16   16.28    9.84   0
  -2  -9  17   -7.49   12.59   0
  -2  -8  13   78.25    8.62   0
  -2  -8  14   -1.09    8.36   0
  -2  -8  16   -9.28   10.40   0
  -2  -8  17  111.47   13.93   0
  -2  -7  13    7.32    8.17   0
  -2  -7  14   44.13    8.91   0
  -2  -7  16    5.87   10.70   0
  -2  -7  17   73.53   14.50   0
  -2  -6  13    4.14    7.54   0
  -2  -6  14  107.82   10.29   0
  -2  -6  15    4.20   10.11   0
  -2  -6  16   43.43   11.73   0
  -2  -6  17    5.69   14.75   0
  -2  -5  14   76.42   10.43   0
  -2  -5  15  109.52   11.74   0
  -2  -5  16    4.81   12.55   0
  -2  -5  17   -1.11   11.75   0
  -2  -4  15   -5.51    9.62   0
  -2  -4  16    6.29   11.14   0
  -1   2   5   11.26    3.02   0
  -1   4   6  466.87    6.67   0
  -1   6   7  736.71    7.78   0
  -1   7   8    7.01    5.73   0
  -1   8   9  105.62    7.15   0
  -1   9  10   18.38    7.07   0
  -1  10  12    6.93    9.43   0
  -1  10  17    8.81   13.54   0
   0 -22   2   15.83    3.64   0
   0  16  11    0.95    8.04   0
   1 -22  -1   91.04    6.91   0
   1 -19  -2    0.23    5.44   0
   1 -14  -3   12.87    4.84   0
   1  11   1  190.20    1.80   0
   1  18   7  237.36    6.84   0
   2 -27  -1   12.02    9.14   0
   2 -22  -3    4.64    8.84   0
   2 -18  -4   21.21    5.36   0
   2 -12  -5    6.03    6.98   0
   2 -11  -5   43.39    5.28   0
   2  -4  -5  279.12    5.80   0
   3 -22  -4   18.63   11.40   0
   3 -12  -6    5.89    9.66   0
   3 -11  -6    4.95    7.06   0
   3  -3  -6   -5.69    7.13   0
   3   3  -5  737.60   10.19   0
   4 -15  -6    4.48   14.44   0
   4  -1  -6   36.37    7.04   0
   4   0  -6   70.96    9.09   0
   4   8  -4   -3.84    6.63   0
   5  -5  -6    9.59   10.96   0
   5  -4  -6   -1.49   13.18   0
   5  -3  -6   -5.66   14.35   0
   5   3  -5   24.57   11.95   0
   5   9  -3   -0.23    8.84   0
  -2  -8  15   48.09    9.39   0
  -2  -7  15  152.13   10.52   0
  -1  -2   4   27.22    2.24   0
  -1   9  11   12.18    7.30   0
  -1  10  13   13.05    9.72   0
  -1  10  14   -3.80   10.33   0
  -1  10  15   12.94   11.89   0
  -1  10  16    3.02   11.71   0
   0 -16   0   21.83    2.80   0
   0  10   4  107.04    3.71   0
   0  15   9    9.57    5.02   0
   1 -27   1   22.50    7.66   0
   1 -25   0   14.09    6.79   0
   1 -15  -3   -6.82    4.66   0
   1  -1  -3  473.86    4.93   0
   1  14   3  387.99    4.15   0
   1  19   9    2.00    6.13   0
   1  20  12   11.62    8.67   0
   1  20  13   64.15   11.85   0
   2 -25  -2    5.66    9.84   0
   2 -19  -4   15.05    8.01   0
   2 -13  -5   38.44    6.96   0
   2  -3  -5  326.42    6.04   0
   2  -2  -5  190.67    6.26   0
   2  21   8   -5.41    6.76   0
   3 -23  -4  -10.81   14.24   0
   3 -19  -5   21.31    8.45   0
   3 -14  -6   11.87   10.10   0
   3 -13  -6    1.65    7.06   0
   3   7  -4    2.89    5.04   0
   3  12  -2    4.39    3.95   0
   4 -16  -6   -6.44   13.05   0
   4   1  -6   33.85    8.44   0
   4   5  -5  258.33    9.73   0
   5  -2  -6   56.29   13.62   0
   5  -1  -6   34.11   12.56   0
   5   4  -5   -0.58   10.23   0
   5   7  -4   -4.25    9.47   0
  -1 -24  10   11.24    3.99   0
  -1 -13   4   36.13    1.79   0
  -1   1   5    4.28    4.05   0
  -1   5   7    8.40    4.58   0
  -1   8  10  195.74    8.25   0
  -1   9  12   50.45    9.26   0
  -1   9  17    4.73   14.86   0
   0 -26   4   -0.75    3.87   0
   0  11   5  118.93    4.35   0
   0  14   8   84.99    5.70   0
   0  15  10    0.40    7.03   0
   0  16  13   26.88    9.91   0
   0  16  14   28.71   11.82   0
   0  16  15    6.09   12.27   0
   1 -23  -1   15.56    6.53   0
   1 -20  -2    2.46    5.46   0
   1  16   5   -0.17    4.09   0
   1  17   6   28.67    4.29   0
   2 -23  -3    7.88    9.36   0
   2 -20  -4   14.22    7.66   0
   2 -15  -5    1.70    6.86   0
   2   7  -3   13.75    2.82   0
   2  16   2   52.37    1.81   0
   2  19   5   34.68    4.09   0
   3 -20  -5   14.15   10.92   0
   3 -15  -6  164.97   10.45   0
   3   4  -5    0.34    5.20   0
   3  10  -3   -0.53    3.91   0
   3  14  -1  184.51    3.94   0
   4 -18  -6   10.96   14.01   0
   4 -17  -6   -0.55   10.97   0
   4  -9  -7    8.63   12.10   0
   4  -8  -7   42.08   10.94   0
   4  -7  -7   86.85   10.53   0
   4  11  -3   17.85    6.88   0
   4  13  -2   -3.65    5.95   0
   4  16   0    2.93    5.07   0
   5   0  -6   55.20   14.70   0
  -1 -23   9   32.09    4.08   0
  -1 -22   8   12.93    3.03   0
  -1  -3   4  186.61    2.91   0
  -1   3   6  109.63    3.86   0
  -1   6   8    1.66    3.67   0
  -1   8  11   -5.82    7.23   0
  -1   8  17    8.73   12.93   0
  -1   8  18  -14.84   13.78   0
  -1   9  13    1.90    8.60   0
  -1   9  15   -4.42   10.99   0
  -1   9  16   45.71    9.84   0
   0 -20   1    6.70    3.55   0
   0   6   2  172.39    2.60   0
   0  13   7  678.92    7.66   0
   0  15  11    1.61    7.55   0
   0  15  16   29.32   13.01   0
   1 -29   2   30.14    7.61   0
   1 -16  -3    9.37    4.68   0
   1   4  -2  426.62    3.19   0
   1  15   4   -6.02    2.86   0
   1  18   8   -2.25    6.18   0
   1  19  10    6.72    7.53   0
   2 -26  -2   -2.03   10.43   0
   2 -16  -5   -1.07    7.13   0
   2  -1  -5   -7.74    3.55   0
   2   4  -4  277.19    5.13   0
   2  18   4   80.70    3.68   0
   2  21   9  -15.07    7.88   0
   3 -24  -4    7.14   12.40   0
   3 -21  -5    5.57   12.48   0
   3 -17  -6   49.26   10.09   0
   3 -16  -6    5.75    7.91   0
   3   0  -6   53.15    6.97   0
   3  21   6    7.79    4.87   0
   4 -11  -7    7.14   11.77   0
   4 -10  -7  -11.42   10.08   0
   4  -6  -7   12.21    8.24   0
   4  -5  -7  230.92   12.59   0
   4  -4  -7  101.99   10.06   0
   4   2  -6   17.24    6.56   0
   4   6  -5    2.10    7.71   0
   4   9  -4   -3.68    6.52   0
   5   1  -6   26.76   13.42   0
   5   5  -5   22.19   12.05   0
   5   8  -4    1.44    9.88   0
  -1   0   5    5.12    3.78   0
  -1   4   7  486.31    7.08   0
  -1   7  18   -6.47   15.45   0
  -1   8  12   37.74    8.89   0
  -1   8  16  -15.28   12.90   0
   0 -17   0    1.11    2.96   0
   0  14   9  142.42    7.05   0
   0  15  12   14.32    9.89   0
   0  15  13    1.47    9.43   0
   0  15  14   18.21   10.80   0
   0  15  15   26.79   12.74   0
   1 -26   0   48.60    7.81   0
   1 -21  -2    3.87    5.33   0
   1 -17  -3    0.26    4.68   0
   1   0  -3    3.96    2.23   0
   1   9   0    3.51    0.48   0
   1  19  11   77.99    9.20   0
   1  19  12    4.87    8.84   0
   1  19  13   -2.85   11.46   0
   2 -24  -3   11.49    9.54   0
   2 -21  -4    2.31    9.38   0
   2 -17  -5    4.79    6.90   0
   2   0  -5    6.13    4.97   0
   2  17   3   13.42    2.56   0
   2  20   7    3.56    5.86   0
   3 -22  -5    0.13   11.48   0
   3 -18  -6   96.22   10.88   0
   3   1  -6   46.38    6.72   0
   3   5  -5  283.21    7.33   0
   3   8  -4   -0.74    4.53   0
   4 -14  -7    5.25   14.03   0
   4 -13  -7   20.43   10.58   0
   4  -3  -7  192.27   11.07   0
   4  -2  -7   59.04    9.62   0
   4   3  -6   11.70    8.24   0
   5  -4  -7  -16.82   12.68   0
   5   2  -6   81.29   12.83   0
   5   6  -5  -10.12   10.81   0
  -1 -24  11   13.78    5.71   0
  -1 -12   4  188.75    2.38   0
  -1   2   6  161.12    5.00   0
  -1   6  18   -1.92   13.58   0
  -1   7  17    6.90   13.93   0
  -1   8  13   45.71    7.03   0
  -1   8  15    5.98    8.77   0
   0 -23   2   12.69    3.81   0
   0  -9  -1 1472.58    5.67   0
   0  -8  -1  393.43    3.19   0
   0  13   8    6.72    5.69   0
   0  14  10   49.71    6.43   0
   1 -28   1   41.31    7.36   0
   1 -24  -1    2.60    5.76   0
   1   7  -1  507.06    2.15   0
   1  17   7   12.55    5.25   0
   1  18   9   43.21    7.28   0
   2 -27  -2   18.76    9.09   0
   3 -19  -6    5.64   10.04   0
   3  -9  -7   -5.32    7.96   0
   3  -8  -7  166.83    9.73   0
   3  -7  -7   -3.56    8.59   0
   3  -6  -7   55.64    8.74   0
   4 -16  -7    9.12   15.48   0
   4 -15  -7    5.23   10.80   0
   4  -1  -7   12.58    9.47   0
   4   4  -6   81.70    8.46   0
   4   7  -5   15.01    7.00   0
   4  15  -1  136.27    5.91   0
   5  -3  -7   61.55   13.90   0
   5  -2  -7    3.91   12.68   0
   5   3  -6    2.16   12.09   0
  -1  -1   5    1.36    3.63   0
  -1   3   7   -6.67    4.28   0
  -1   6  17    5.96   12.47   0
  -1   7  12   16.92    8.13   0
  -1   7  13  138.20    9.82   0
  -1   7  14   96.35    9.74   0
  -1   7  15   39.71   12.05   0
  -1   7  16   -2.66   10.00   0
   0 -25   3   -2.06    3.91   0
   0 -11  -1   71.96    3.10   0
   0 -10  -1    6.98    2.18   0
   0  -7  -1  408.05    3.07   0
   0   9   4   18.58    3.27   0
   0  12   7  139.86    5.52   0
   0  14  11   10.25    7.10   0
   0  14  15   -4.16   11.36   0
   0  14  16   31.92   12.81   0
   1 -18  -3   15.57    5.79   0
   1 -11  -4    0.56    4.82   0
   1 -10  -4   11.55    4.58   0
   1  -9  -4  137.63    4.22   0
   1  -8  -4  124.20    3.99   0
   1  -7  -4   75.49    4.77   0
   2 -25  -3   48.65    9.79   0
   2 -22  -4   24.23    8.37   0
   2 -18  -5   29.27    5.95   0
   2 -11  -6  605.24   10.45   0
   2 -10  -6    3.14    6.48   0
   2  -9  -6  111.97    7.48   0
   2  -8  -6   -3.07    6.32   0
   2  -7  -6   85.11    6.60   0
   2   1  -5   -0.76    4.73   0
   2   5  -4   27.36    3.53   0
   2  10  -2    7.05    2.26   0
   3 -23  -5   -0.77   11.86   0
   3 -14  -7    9.72    8.69   0
   3 -13  -7   98.33   10.39   0
   3 -12  -7   22.18    7.59   0
   3  -5  -7  359.62    8.99   0
   3  -4  -7   -3.25    8.26   0
   3   2  -6   19.43    5.93   0
   3   6  -5    6.94    4.97   0
   4 -17  -7   -2.23   13.85   0
   4   0  -7   -4.95    9.51   0
   4  10  -4   -1.41    6.72   0
   4  12  -3   24.87    6.35   0
   5  -1  -7   13.26   14.67   0
  -1 -23  10    6.64    5.37   0
  -1 -16   5   47.61    1.96   0
  -1 -11   4    7.74    1.72   0
  -1   1   6  531.66    6.53   0
  -1   5  18   -3.49   10.91   0
  -1   6  16   28.23   12.17   0
   0 -21   1  171.19    4.31   0
   0 -12  -1  454.50    4.34   0
   0  -6  -1   12.26    1.70   0
   0  11   6    6.04    4.33   0
   0  13   9  671.94   10.30   0
   0  14  12   89.61    9.08   0
   0  14  13   14.22    9.97   0
   0  14  14   -8.20    9.87   0
   1 -22  -2   21.08    6.00   0
   1 -19  -3    1.38    5.05   0
   1 -13  -4   35.24    4.77   0
   1 -12  -4  191.12    5.71   0
   1  -5  -4   -0.72    4.41   0
   1   1  -3  504.07    4.56   0
   1  16   6   18.05    4.54   0
   1  18  10   12.94    7.29   0
   1  18  11   44.09    8.61   0
   1  18  14   13.57   10.82   0
   2 -23  -4   59.27    9.82   0
   2 -19  -5    0.68    7.32   0
   2 -13  -6  167.25    8.22   0
   2 -12  -6   -0.25    5.29   0
   2  -6  -6    0.40    4.19   0
   2  20   8   -0.05    6.10   0
   3 -24  -5   36.35   15.08   0
   3 -20  -6    0.81    9.00   0
   3 -15  -7   30.14    9.93   0
   3  -3  -7    3.35    7.25   0
   3   3  -6   -6.43    5.33   0
   3  11  -3    2.12    4.01   0
   4 -10  -8    8.45   11.50   0
   4  -9  -8   39.11   12.02   0
   4  -8  -8    7.03   11.36   0
   4   5  -6   21.76    7.95   0
   4   8  -5    8.91    6.86   0
   5   0  -7  -13.77   12.96   0
   5   4  -6   -4.39   10.30   0
  -1 -20   7   17.58    2.52   0
  -1 -10   4    3.60    1.76   0
  -1  -7   4   67.81    2.56   0
  -1   4  18   47.02   13.27   0
  -1   5  16    0.59   10.25   0
  -1   5  17    1.70    9.70   0
  -1   6  13   80.81    9.65   0
  -1   6  14  246.85   12.00   0
  -1   6  15   17.84    8.09   0
   0 -18   0   29.95    3.19   0
   0  13  10  172.96    7.30   0
   0  13  16    9.22   13.71   0
   1 -27   0   -0.86    6.91   0
   1 -25  -1   10.80    6.90   0
   1  -4  -4    2.40    4.09   0
   1  17   8   27.38    5.83   0
   1  18  12    1.71    9.55   0
   1  18  13  164.77   11.42   0
   2 -28  -2    9.77    9.14   0
   2 -26  -3    8.33   10.79   0
   2 -20  -5   80.18    8.88   0
   2 -14  -6    4.63    7.34   0
   2   2  -5  211.91    5.59   0
   2   8  -3  332.22    3.88   0
   2  12  -1    0.41    1.59   0
   2  19   6    0.28    4.95   0
   3 -21  -6   -5.52   11.49   0
   3 -17  -7    8.37    9.71   0
   3 -16  -7   -1.04    7.65   0
   3  -2  -7    1.96    5.25   0
   3   9  -4    7.65    4.22   0
   3  13  -2    1.89    3.30   0
   3  20   5    2.30    3.97   0
   3  21   7   -1.42    6.17   0
   4 -14  -8   -3.44   13.00   0
   4 -12  -8   -3.04   12.15   0
   4 -11  -8   12.59    9.44   0
   4  -7  -8   23.82    8.53   0
   4  -5  -8   22.28   10.73   0
   4   2  -7   76.07    8.62   0
   4  14  -2   13.77    5.07   0
   5   1  -7    3.14   12.96   0
   5   5  -6   13.18   12.13   0
   5   8  -5    9.03   10.11   0
  -1 -22   9   46.05    3.92   0
  -1 -21   8   40.92    3.66   0
  -1  -9   4  119.22    2.29   0
  -1   0   6   61.75    4.41   0
  -1   2   7   75.54    3.71   0
  -1   3   8    9.62    4.92   0
  -1   3  18   34.72   13.29   0
  -1   4  17   -0.01   11.87   0
  -1   5  15  173.77   11.92   0
   0 -13  -1   90.32    2.86   0
   0   7   3   20.19    2.45   0
   0  12   8   72.55    5.80   0
   0  12  17   -0.46   14.16   0
   0  13  13   24.75    8.75   0
   0  13  14   23.38   10.71   0
   0  13  15    2.94   10.79   0
   1 -29   1   31.50    7.69   0
   1 -23  -2    5.84    6.15   0
   1 -20  -3   20.08    5.63   0
   1 -15  -4   96.50    5.50   0
   1  12   2    7.40    1.72   0
   1  15   5  276.99    4.98   0
   2 -24  -4    0.15    9.40   0
   2 -21  -5   13.90    8.30   0
   2 -16  -6  109.90    9.18   0
   2 -15  -6   -1.10    5.86   0
   2  -3  -6   78.43    4.67   0
   2  20   9   -0.23    7.48   0
   3 -22  -6   13.97   13.04   0
   3 -18  -7   -6.77   10.90   0
   3  -1  -7    3.84    5.34   0
   3   4  -6  154.91    6.16   0
   3   7  -5  369.61    7.07   0
   4 -15  -8   20.40   14.87   0
   4  -4  -8   15.92    7.91   0
   4  -3  -8   -1.42   10.15   0
   4   6  -6   74.23    8.45   0
   5   2  -7    5.34   12.29   0
  -1 -23  11    8.98    5.78   0
  -1 -23  12    1.27    7.33   0
  -1  -3   5   95.29    3.55   0
  -1   2  18   48.73   14.89   0
  -1   3  17   -4.05   12.57   0
  -1   4  16   24.79   10.39   0
  -1   5  13  293.29   10.06   0
  -1   5  14    1.32    7.78   0
   0 -14  -1   -3.52    2.66   0
   0  -5  -1  989.40    3.84   0
   0  11   7  142.03    5.67   0
   0  12   9   50.98    6.02   0
   0  12  16   -3.03   11.52   0
   0  13  12   22.56    6.02   0
   1 -16  -4    5.84    4.60   0
   1  -3  -4  195.60    4.59   0
   1  13   3   16.81    2.47   0
   1  14   4   10.06    3.13   0
   1  17   9    1.80    6.48   0
   1  17  14   -0.27    9.97   0
   2 -27  -3   66.85   11.04   0
   2 -17  -6    1.73    8.11   0
   2  -2  -6  572.82    7.32   0
   2   3  -5  333.60    5.69   0
   2   6  -4  396.28    5.07   0
   2  20  10   49.88    8.76   0
   2  20  11   69.87   10.21   0
   3 -23  -6    1.24   14.01   0
   3 -19  -7   -3.65   11.37   0
   3 -10  -8   44.86    9.47   0
   3  -9  -8    4.44    8.68   0
   3   0  -7   -2.01    6.36   0
   4 -16  -8   64.66   12.04   0
   4  -2  -8    4.40    9.08   0
   4   3  -7  186.15   10.35   0
   4   9  -5    0.40    6.64   0
   4  11  -4   13.56    6.01   0
   5   3  -7   57.24   12.91   0
   5   6  -6    5.03   10.66   0
  -1 -15   5   -3.11    2.08   0
  -1  -1   6  525.25    6.10   0
  -1   1   7  116.96    4.08   0
  -1   1  18   -5.67   14.27   0
  -1   2   8   77.81    5.32   0
  -1   2  17   18.97   13.09   0
  -1   3  16    1.66   11.90   0
  -1   4  13   56.27    8.22   0
  -1   4  14  197.93   11.22   0
  -1   4  15   -3.08    7.84   0
   0 -27   4    5.54    3.26   0
   0 -24   2   -2.89    3.37   0
   0 -19   0    5.02    3.35   0
   0   5   2    5.51    1.31   0
   0   8   4  660.48    5.75   0
   0   9   5  833.84    6.99   0
   0  10   6  449.73    6.63   0
   0  11  17   82.72   14.42   0
   0  12  10   24.82    6.36   0
   0  12  15   -6.74   10.20   0
   1 -28   0   19.71    8.14   0
   1 -26  -1   -0.05    7.15   0
   1 -24  -2   98.34    7.08   0
   1 -21  -3  194.91    7.13   0
   1   2  -3  906.69    5.30   0
   1   5  -2  737.32    3.72   0
   1  16   7  159.07    5.77   0
   1  17  10    1.16    7.35   0
   1  17  11    5.32    8.30   0
   1  17  12    7.54    9.08   0
   1  17  13   43.51   10.22   0
   2 -25  -4   59.55   10.07   0
   2 -22  -5    9.07    9.08   0
   2 -18  -6   26.72    8.65   0
   2  -1  -6   31.38    5.30   0
   2  18   5   91.41    4.51   0
   2  19   7   49.29    6.11   0
   3 -20  -7    0.75   11.48   0
   3 -12  -8  116.64    9.64   0
   3 -11  -8   28.04    7.12   0
   3  -8  -8  121.71    7.35   0
   3  -7  -8   -3.65    8.21   0
   3  -6  -8    6.88    8.37   0
   3   1  -7   17.04    6.61   0
   3  16   0   91.15    2.07   0
   4  -1  -8   12.23    9.01   0
   4   4  -7  100.91    8.36   0
   4   7  -6  120.95    8.15   0
   4  13  -3   19.17    5.87   0
   5  -1  -8   15.93   13.06   0
  -1 -22  10   -0.74    4.70   0
  -1   0  18   -0.20   12.56   0
  -1   1  17   -3.86   13.10   0
  -1   2  16   17.57   12.43   0
  -1   3  14    9.34    8.74   0
  -1   3  15   10.43    9.39   0
   0 -22   1    5.36    3.42   0
   0 -15  -1    1.90    2.69   0
   0  11   8   -3.16    4.96   0
   0  11  16   16.37   11.91   0
   0  12  11   68.43    8.06   0
   0  12  13    9.66    9.88   0
   0  12  14   14.70    6.76   0
   1 -17  -4   23.41    4.76   0
   1  -2  -4   27.50    2.70   0
   1  16  15    1.82   11.54   0
   2 -23  -5   66.50    9.19   0
   2 -19  -6  188.86   10.62   0
   3 -21  -7   14.22   12.60   0
   3 -15  -8    1.14   10.70   0
   3 -14  -8  -18.86    7.52   0
   3  -5  -8   -5.64    5.74   0
   3  -4  -8    3.59    8.08   0
   3   5  -6   34.45    5.72   0
   3  10  -4    1.87    3.96   0
   4 -12  -9    3.76   12.69   0
   4 -11  -9    0.59   13.81   0
   4 -10  -9    8.08   13.17   0
   4  -9  -9   -9.43   12.86   0
   4  -8  -9    7.24   12.42   0
   4  -7  -9   39.84   11.32   0
   4   0  -8   44.92    9.00   0
   4  17   0   70.02    3.80   0
   5   0  -8   14.39   12.39   0
   5   4  -7   -4.09   10.54   0
   5   7  -6    8.15   10.29   0
  -1 -22  11   32.02    6.13   0
  -1 -22  12   25.85    7.03   0
  -1 -21   9    5.94    4.30   0
  -1 -19   7    0.23    2.89   0
  -1  -2   6  169.45    4.59   0
  -1  -2  18   41.14   12.66   0
  -1  -1  18    4.73   10.13   0
  -1   0   7    9.01    3.00   0
  -1   0  17   -1.67   12.18   0
  -1   1   8    4.24    4.98   0
  -1   1  16   17.68   11.39   0
  -1   2  15   10.48   10.38   0
  -1   3  13    2.65    7.36   0
   0  10  17   28.50   12.46   0
   0  11  15   18.39   11.37   0
   1 -22  -3   48.35    6.79   0
   1 -18  -4   30.69    5.82   0
   1  15   6  398.85    6.21   0
   1  16   8   -1.07    5.32   0
   1  16  14   11.14   10.08   0
   2 -26  -4    9.56   10.31   0
   2 -20  -6   15.06    7.84   0
   2 -13  -7   63.47    7.90   0
   2 -12  -7  146.07    8.33   0
   2 -11  -7    4.69    5.35   0
   2 -10  -7   71.52    5.89   0
   2  -9  -7  103.46    6.08   0
   2  -8  -7   26.68    6.48   0
   2  -7  -7    0.48    6.26   0
   2   0  -6  532.15    6.70   0
   2   4  -5  269.56    5.08   0
   2  19   8   -2.35    6.66   0
   3 -22  -7    2.29   11.59   0
   3 -17  -8    9.21   11.09   0
   3 -16  -8   36.78    8.58   0
   3  -3  -8   11.12    8.13   0
   3   2  -7   -8.14    4.61   0
   3   8  -5   85.76    5.40   0
   3  12  -3   30.44    3.67   0
   4 -15  -9    6.68   13.97   0
   4 -14  -9    6.17   14.56   0
   4 -13  -9   20.40   11.64   0
   4  -6  -9   46.17   10.66   0
   4  -5  -9    1.87   10.81   0
   4   1  -8    6.87    8.96   0
   4   5  -7  223.72    8.97   0
   4  16  -1    2.24    4.05   0
   5   5  -7    2.96   10.08   0
  -1 -20   8  177.88    4.49   0
  -1 -14   5    0.94    2.41   0
  -1  -3  18   27.09   13.64   0
  -1  -1  17    0.61   11.87   0
  -1   0  16  281.72   13.70   0
  -1   1  15    6.49    9.35   0
  -1   2  13   -0.98    8.46   0
  -1   2  14    8.45    8.26   0
   0 -26   3    7.76    3.21   0
   0 -20   0   38.54    3.42   0
   0 -16  -1  160.77    3.53   0
   0  -4  -1  312.71    2.35   0
   0  10   7   85.37    5.29   0
   0  10  16   84.28   12.91   0
   0  11   9   18.39    4.16   0
   0  11  10   68.52    6.81   0
   0  11  13   16.83    8.41   0
   0  11  14   -5.16    8.57   0
   1 -27  -1    4.34    6.63   0
   1 -25  -2    9.49    6.52   0
   1 -19  -4  224.61    7.03   0
   1 -10  -5    6.21    4.56   0
   1  -1  -4 1422.43    7.81   0
   1  16   9    2.18    6.16   0
   1  16  10   37.96    7.32   0
   1  16  12   18.69    8.40   0
   1  16  13    1.85    9.43   0
   2 -24  -5   23.44    9.05   0
   2 -15  -7   28.67    8.57   0
   2 -14  -7  190.69    8.88   0
   2  -6  -7   -6.47    5.02   0
   2  -5  -7   32.07    6.44   0
   2   9  -3  351.42    4.04   0
   2  19   9   30.18    7.49   0
   3 -18  -8   30.48   11.96   0
   3  -2  -8   61.51    7.71   0
   3   3  -7    1.40    5.48   0
   3   6  -6   34.08    5.55   0
   3  15  -1   73.82    2.65   0
   3  20   6   -2.29    5.33   0
   4  -4  -9    7.26    7.82   0
   4  -3  -9    3.36    9.37   0
   4   2  -8    2.10    8.98   0
   4   8  -6    1.68    6.59   0
   4  10  -5   30.11    6.56   0
   4  12  -4   26.75    5.78   0
  -1 -21  10   28.90    5.13   0
  -1 -21  13    9.98    8.04   0
  -1  -5  18   10.71   13.55   0
  -1  -4  18   21.86   12.07   0
  -1  -3   6  109.89    4.19   0
  -1  -2  17   15.39   10.81   0
  -1  -1   7  123.08    4.03   0
  -1  -1  16   12.62   11.00   0
  -1   0   8   63.81    5.04   0
  -1   0  15   -2.30    8.86   0
  -1   1   9  179.23    5.07   0
  -1   1  14    7.34    8.48   0
   0   6   3    4.36    2.32   0
   0   8  18   -0.21   13.84   0
   0   9  17   -1.44   10.53   0
   0  10  15    5.43   10.91   0
   0  11  11   -1.39    7.03   0
   0  11  12   29.70    6.15   0
   1 -29   0   15.30    6.79   0
   1 -13  -5  759.52    8.95   0
   1 -12  -5   14.46    4.71   0
   1 -11  -5   34.11    3.81   0
   1  -9  -5    9.52    3.37   0
   1  -8  -5    2.31    4.28   0
   1  -7  -5   12.40    4.49   0
   1  14   5  550.14    6.32   0
   1  15  15   12.66   12.77   0
   1  16  11   -6.86    6.98   0
   2 -27  -4    9.56   10.56   0
   2 -21  -6   13.71    8.37   0
   2 -16  -7   24.91    8.34   0
   2  -4  -7   37.10    6.21   0
   2   1  -6   39.00    3.70   0
   2   7  -4   20.94    2.93   0
   2  17   4   60.40    3.63   0
   2  18   6   27.97    4.82   0
   2  19  10   -3.24    8.02   0
   2  19  11   -0.42    8.71   0
   3 -23  -7   -5.87   10.48   0
   3 -19  -8  127.30   11.21   0
   3  -1  -8   43.83    7.12   0
   3  19   4    1.47    3.55   0
   4  -2  -9    6.06   10.24   0
   4   6  -7   10.97    6.89   0
   4  15  -2   19.64    4.78   0
  -1 -21  11   30.32    6.19   0
  -1 -21  12   18.00    7.04   0
  -1 -20   9   -9.38    4.72   0
  -1 -20  14   -2.52    8.93   0
  -1 -18   7   76.62    3.67   0
  -1 -13   5  751.66    4.60   0
  -1  -8  18    2.04   13.65   0
  -1  -7  18    3.77   13.81   0
  -1  -6  18    9.92   10.43   0
  -1  -4  17    5.15   10.99   0
  -1  -3  17   -7.29    8.55   0
  -1  -2   7   79.21    4.58   0
  -1  -2  16   21.16   11.05   0
  -1  -1  15   -9.19    9.13   0
  -1   0   9   10.06    5.22   0
  -1   0  14   10.18    8.97   0
  -1   1  13   29.45    5.98   0
   0 -23   1    4.03    3.26   0
   0 -17  -1   13.05    3.09   0
   0   7   4  213.78    3.82   0
   0   7  18   15.43   14.80   0
   0   8   5   81.46    4.13   0
   0   8  17    8.05   13.76   0
   0   9  16   14.29   10.83   0
   0  10  14   14.84    9.55   0
   1 -20  -4   -5.67    5.68   0
   1 -14  -5    5.27    4.67   0
   1  -6  -5    6.67    4.53   0
   1   3  -3   44.62    2.44   0
   1  15   7  234.27    6.17   0
   1  15  14    9.63   12.03   0
   2 -25  -5   75.75    9.73   0
   2 -22  -6   21.19    9.40   0
   2 -17  -7    5.12    7.56   0
   2  -3  -7   41.29    5.92   0
   3 -20  -8   19.66   11.45   0
   3 -13  -9    4.83   11.40   0
   3 -12  -9    1.13   10.04   0
   3 -11  -9   -2.81    8.92   0
   3 -10  -9  116.34   10.73   0
   3  -9  -9   13.06    9.41   0
   3  -8  -9    9.81    9.69   0
   3  -7  -9   15.82    9.21   0
   3   0  -8   86.62    7.74   0
   3   9  -5    2.48    4.97   0
   4  -1  -9  -11.79   10.22   0
   4   3  -8    2.84    8.04   0
  -1 -20  13   19.71    8.45   0
  -1 -19   8   18.51    3.55   0
  -1 -12   5   12.10    2.26   0
  -1  -9   5   13.25    2.72   0
  -1  -8   5    0.43    2.68   0
  -1  -6  17   -2.59   11.97   0
  -1  -5  17   -1.69   10.53   0
  -1  -4   6  433.73    4.76   0
  -1  -3  16  -10.10    9.52   0
  -1  -2  15   12.67    9.39   0
  -1  -1   8    7.42    3.34   0
  -1  -1  14    2.51    9.27   0
  -1   0  11    3.18    6.66   0
  -1   0  12  295.92    9.32   0
  -1   0  13   -1.42    7.19   0
   0 -25   2   29.30    3.80   0
   0   9  15   32.81   11.00   0
   0  10   9   57.03    5.38   0
   0  10  10   30.03    6.60   0
   0  10  11    6.56    6.87   0
   0  10  12   -0.45    8.33   0
   0  10  13  209.40    8.45   0
   1 -28  -1   14.31    6.94   0
   1 -26  -2   32.86    6.88   0
   1 -24  -3  117.92    7.14   0
   1 -15  -5    1.26    3.52   0
   1  -5  -5  379.71    6.22   0
   1   0  -4   22.88    3.30   0
   1  15   8  149.80    6.14   0
   1  15  13    9.63    9.55   0
   2 -23  -6   60.67    8.73   0
   2 -18  -7   53.55    7.02   0
   2  -2  -7   23.88    5.55   0
   2   2  -6  570.44    7.25   0
   2   5  -5  165.03    4.70   0
   2  11  -2  158.22    2.42   0
   2  18   7    1.36    5.77   0
   3 -21  -8   14.70   11.97   0
   3 -16  -9   -7.48   10.42   0
   3 -15  -9   -7.63   10.98   0
   3 -14  -9   18.06    8.05   0
   3  -6  -9   10.84    6.61   0
   3   4  -7   -0.48    4.19   0
   3   7  -6   98.97    5.67   0
   3  11  -4    7.35    4.07   0
   3  20   7    1.35    6.09   0
   4 -14 -10   10.86   13.24   0
   4 -13 -10    1.64   15.05   0
   4 -12 -10    6.52   12.89   0
   4 -11 -10   19.84   12.61   0
   4 -10 -10   -5.91   12.09   0
   4  -9 -10    3.16   11.63   0
   4  -8 -10  -13.03   13.09   0
   4  -7 -10    4.11   12.19   0
   4   0  -9   18.36    9.98   0
   4   9  -6   -5.89    6.53   0
   4  11  -5   23.84    6.52   0
   4  14  -3    2.01    5.09   0
  -1 -20  11   -8.05    5.72   0
  -1 -20  12   45.26    6.86   0
  -1 -18  15    1.39    9.33   0
  -1 -15  16    0.64   11.64   0
  -1 -13  17    1.05   10.80   0
  -1 -11   5   28.62    2.09   0
  -1 -11  17   20.87   12.28   0
  -1 -10   5    3.05    2.08   0
  -1 -10  17  -12.00   12.78   0
  -1  -9  17    4.85   12.89   0
  -1  -8  17    6.08   11.46   0
  -1  -7  17    6.63    8.95   0
  -1  -5   6  241.63    4.47   0
  -1  -5  16    8.07   10.10   0
  -1  -4  16   35.87    8.28   0
  -1  -3   7    0.49    4.10   0
  -1  -3  15   21.84    9.81   0
  -1  -2   8   63.59    4.87   0
  -1  -2  14    8.96    9.05   0
  -1  -1  12  165.26    8.20   0
  -1  -1  13   28.56    8.45   0
   0 -21   0    0.69    3.83   0
   0   6  18   22.20   13.07   0
   0   7  17    0.39   12.25   0
   0   8  16    1.91    8.71   0
   0   9   7   50.78    3.74   0
   0   9  14   12.42    9.04   0
   1 -21  -4   -2.64    5.68   0
   1 -17  -5   38.77    5.67   0
   1  -4  -5   99.11    4.69   0
   1  13   4    5.59    2.59   0
   1  14  15   15.29   11.28   0
   1  15   9    0.83    6.01   0
   1  15  10   37.86    6.81   0
   1  15  11   -8.45    7.54   0
   1  15  12    4.94    8.03   0
   2 -26  -5    1.15   10.00   0
   2 -19  -7   -3.41    6.48   0
   2  16   3   11.94    2.92   0
   2  18  12   -0.63    8.17   0
   3 -22  -8    7.94   12.56   0
   3 -17  -9    8.08   12.06   0
   3  -4  -9    4.51    8.60   0
   3   1  -8   58.48    5.16   0
   3  14  -2   94.58    3.02   0
   4  -6 -10   -2.86    8.59   0
   4  -5 -10   -2.23   11.29   0
   4   1  -9   12.51    9.98   0
   4   7  -7   73.89    8.25   0
  -1 -19   9   14.88    4.58   0
  -1 -19  13   -1.91    7.42   0
  -1 -17  15   20.50    8.46   0
  -1 -16  15   32.65    9.65   0
  -1 -15   6  206.12    3.38   0
  -1 -14  16    2.06   10.79   0
  -1 -13  16   11.66   10.16   0
  -1  -8  16    9.42   10.03   0
  -1  -7  16    3.59   11.28   0
  -1  -6   6  297.88    4.45   0
  -1  -6  16    2.90    7.91   0
  -1  -5  15  186.26   10.09   0
  -1  -4   7  479.23    5.98   0
  -1  -4  15    7.40    8.81   0
  -1  -3  14    9.15    9.14   0
  -1  -2  13   10.41    8.31   0
  -1  -1  11  103.55    5.77   0
   0 -18  -1   43.25    3.40   0
   0   4   2  521.78    3.37   0
   0   5  18   -9.37   14.80   0
   0   6  17   79.74   12.56   0
   0   7  16    1.28   10.70   0
   0   8   6  463.70    6.24   0
   0   8  15    1.23    9.30   0
   0   9   8    9.26    4.92   0
   0   9  13   -2.69    8.28   0
   1 -27  -2   -2.05    6.85   0
   1 -22  -4  104.28    6.67   0
   1 -18  -5  194.11    6.94   0
   1  13  16   68.23   10.94   0
   1  14   6  469.20    6.45   0
   1  14  14    2.25   10.10   0
   2 -27  -5    4.98   11.61   0
   2 -24  -6    6.95    9.41   0
   2 -20  -7    5.33    6.64   0
   2 -14  -8  140.20    8.69   0
   2 -13  -8  187.12    9.15   0
   2 -12  -8   -1.17    7.18   0
   2 -11  -8   21.57    5.60   0
   2 -10  -8  334.22    8.06   0
   2  -9  -8  202.73    8.21   0
   2  -8  -8  148.20    8.11   0
   2  -1  -7   13.03    3.81   0
   2  17   5   12.22    4.03   0
   2  18   8    9.99    5.91   0
   2  18   9    5.68    6.94   0
   2  18  10    6.20    6.88   0
   2  18  11  115.39   10.23   0
   3 -19  -9    2.92    9.96   0
   3 -18  -9   13.95    8.85   0
   3  -3  -9   16.86    7.87   0
   3   2  -8   43.66    6.26   0
   3   5  -7  356.31    8.19   0
   4  -4 -10    2.96    8.09   0
   4  -3 -10   -8.97    9.65   0
   4   5  -8    9.45    8.20   0
   4  13  -4    8.31    5.64   0
  -1 -19  10    7.97    5.50   0
  -1 -19  11   -3.48    6.33   0
  -1 -19  12   -2.23    6.53   0
  -1 -18   8   12.07    3.67   0
  -1 -17  14    5.48    9.23   0
  -1 -15  15   13.42    9.98   0
  -1 -12  16   19.10    8.99   0
  -1 -11  16   29.00    9.83   0
  -1 -10  16    5.78    9.50   0
  -1  -9  16   32.62    9.08   0
  -1  -7  15   67.83    9.17   0
  -1  -6  15   12.51    9.04   0
  -1  -4  14  198.74    9.87   0
  -1  -3   8   11.60    3.22   0
  -1  -3  13   24.78    8.36   0
  -1  -2  11    9.49    5.99   0
  -1  -2  12    7.39    5.39   0
   0   4  18    1.33   12.75   0
   0   8  14   25.05    9.03   0
   0   9   9   85.84    5.85   0
   0   9  10    5.24    6.68   0
   0   9  11  136.18    8.38   0
   0   9  12    9.93    5.68   0
   1 -29  -1    9.33    6.47   0
   1 -25  -3    2.79    6.52   0
   1  -3  -5   90.34    4.87   0
   1   1  -4 1371.46    7.07   0
   1  12   3   30.40    2.19   0
   1  14   7  113.82    5.72   0
   1  14  13   21.08   10.32   0
   2 -25  -6   29.06   11.26   0
   2 -21  -7   -1.61    9.34   0
   2 -16  -8   70.45    7.92   0
   2  -7  -8   43.01    5.20   0
   2  -6  -8   17.99    6.51   0
   2   0  -7   -3.46    4.69   0
   2   8  -4  221.05    3.90   0
   3 -20  -9    0.36   12.88   0
   3  -2  -9   -1.89    5.83   0
   3  19   5   -3.31    4.60   0
   4  -2 -10   -2.43   10.68   0
   4   2  -9   -3.87    8.44   0
   4   8  -7   47.01    7.65   0
   4  10  -6   13.10    6.75   0
  -1 -18   9   11.15    4.50   0
  -1 -18  12   22.84    6.69   0
  -1 -16  14   69.61    8.86   0
  -1 -15  14   35.22    8.80   0
  -1 -14   6  131.00    3.32   0
  -1 -14  15   -2.54    8.64   0
  -1 -13  15    4.24    8.91   0
  -1 -12  15   -3.16    9.37   0
  -1 -11  15   44.84    9.29   0
  -1 -10  15   13.52    9.10   0
  -1  -9  15    6.32   10.02   0
  -1  -8  15    7.02    8.67   0
  -1  -6  14  227.88   10.11   0
  -1  -5   7    6.66    3.84   0
  -1  -5  14    8.22    6.38   0
  -1  -4   8  130.01    5.16   0
  -1  -4  13   50.90    7.96   0
  -1  -3  11  201.73    7.40   0
  -1  -3  12   28.45    5.36   0
   0 -24   1   10.15    3.45   0
   0 -19  -1   -0.27    3.35   0
   0 -13  -2   11.42    2.89   0
   0 -11  -2  780.77    5.14   0
   0  -9  -2   25.14    2.45   0
   0   5   3  210.15    3.23   0
   0   5  17    9.67   11.39   0
   0   6   4   72.03    3.32   0
   0   6  16    8.87   11.92   0
   0   7   5  404.64    4.86   0
   0   7  15    6.44    7.41   0
   0   8   7  541.29    7.12   0
   0   8  13    0.36    9.08   0
   1 -23  -4   40.91    6.65   0
   1 -19  -5   26.90    5.85   0
   1  10   1   48.94    1.43   0
   1  11   2   -1.16    1.76   0
   1  12  16   -5.94   11.91   0
   1  13  14   -7.02   10.46   0
   1  14   8   11.67    4.79   0
   1  14  11   63.68    7.42   0
   1  14  12  -12.62    7.79   0
   2 -17  -8   12.27    9.51   0
   2  -5  -8    2.76    6.12   0
   2   6  -5  406.38    5.38   0
   2  17  13    6.13    9.61   0
   3 -21  -9    1.65   13.99   0
   3 -14 -10   -6.08   11.01   0
   3 -13 -10  -19.79   11.64   0
   3 -12 -10  145.67   11.43   0
   3 -11 -10   48.51    9.97   0
   3 -10 -10    9.79    9.43   0
   3  -9 -10    4.73    9.44   0
   3  -8 -10   16.10    9.12   0
   3   3  -8   -0.33    5.89   0
   3   6  -7   69.30    6.22   0
   3   8  -6  369.06    7.13   0
   3  10  -5   47.62    4.21   0
   3  13  -3   -2.15    3.31   0
   4 -12 -11   -5.04   13.33   0
   4 -11 -11  -14.38   14.68   0
   4 -10 -11   18.21   12.89   0
   4  -9 -11   -6.37   12.39   0
   4  -1 -10    7.98   10.75   0
   4   3  -9   14.92    9.07   0
   4   6  -8   56.69    7.63   0
  -1 -18  10    6.53    4.91   0
  -1 -18  11   -2.98    5.81   0
  -1 -17   8   39.27    3.89   0
  -1 -16  13   47.97    7.33   0
  -1 -14  14   18.87    8.36   0
  -1 -13   6  191.34    3.29   0
  -1 -12   6  474.99    4.69   0
  -1 -10   6    0.55    2.98   0
  -1  -9  14   -4.20    7.62   0
  -1  -8  14   20.02    9.09   0
  -1  -7  14   90.85    8.46   0
  -1  -6   7  737.54    6.68   0
  -1  -6  13   69.69    8.49   0
  -1  -5   8   33.59    4.38   0
  -1  -5  12  719.32   10.37   0
  -1  -4  10   10.65    5.46   0
  -1  -4  11   69.31    6.76   0
  -1  -4  12  305.47    7.44   0
   0 -27   3    4.95    2.82   0
   0 -22   0   32.38    3.48   0
   0 -14  -2   92.43    3.23   0
   0  -8  -2  145.83    3.11   0
   0   3  18    2.88   13.49   0
   0   4  17   71.24   13.10   0
   0   6  15   -3.20    9.27   0
   0   7  14   14.95    8.82   0
   0   8  11   29.59    6.55   0
   0   8  12    7.40    7.47   0
   1 -28  -2   19.55    7.06   0
   1 -26  -3   10.90    7.01   0
   1 -20  -5  302.84    8.20   0
   1 -13  -6  202.05    6.38   0
   1 -12  -6  443.63    7.62   0
   1 -11  -6   19.42    5.11   0
   1 -10  -6    2.06    4.94   0
   1  -9  -6  223.10    6.06   0
   1   4  -3   39.69    2.11   0
   1  12  15   -9.16   10.99   0
   1  13   5   12.49    3.18   0
   1  14   9   99.53    6.47   0
   1  14  10   87.00    6.50   0
   2 -26  -6   23.21   11.40   0
   2 -23  -7   13.15    8.57   0
   2 -18  -8    7.67    8.12   0
   2  -4  -8   19.13    4.90   0
   2   1  -7    2.31    5.00   0
   2   4  -6   10.08    4.00   0
   2  17   6   55.49    4.90   0
   2  17  12    6.68    9.18   0
   3 -16 -10   -4.73   11.54   0
   3 -15 -10   95.70   10.33   0
   3  -7 -10   33.66    6.92   0
   3  -6 -10   -9.38    8.95   0
   3   0  -9    3.48    7.56   0
   3  18   3    2.15    3.07   0
   4  -8 -11   18.43   10.63   0
   4  -7 -11   16.79   13.10   0
   4  -6 -11    5.10   10.85   0
   4   0 -10    2.49   10.57   0
  -1 -17   9  155.58    4.98   0
  -1 -17  10   14.14    5.35   0
  -1 -17  11   18.44    5.82   0
  -1 -16   8   20.52    4.02   0
  -1 -15  13    1.20    7.34   0
  -1 -14  13    0.71    6.78   0
  -1 -12  14   -0.31    7.43   0
  -1 -11   6   17.12    2.43   0
  -1 -11  14   55.32    8.02   0
  -1 -10  14   13.10    6.07   0
  -1  -7   7    0.56    3.46   0
  -1  -7  13  148.08    8.07   0
  -1  -6   8    6.81    3.73   0
  -1  -6  12   27.73    6.30   0
  -1  -5  10   71.77    5.34   0
  -1  -5  11  219.34    7.55   0
   0 -15  -2   34.88    3.03   0
   0   2  18   -4.21   11.90   0
   0   5  16   12.27    9.12   0
   0   7   6  242.39    5.35   0
   0   7  13   30.12    8.73   0
   0   8   9   21.77    5.14   0
   0   8  10   16.40    5.81   0
   1 -24  -4   61.79    6.51   0
   1 -21  -5  183.07    8.06   0
   1 -15  -6  209.96    6.87   0
   1 -14  -6  135.94    4.68   0
   1  -8  -6 1488.48   10.06   0
   1  -7  -6   10.23    4.72   0
   1   6  -2   36.00    1.59   0
   1  11  16   54.45   13.46   0
   1  13  13    6.72    9.34   0
   2 -19  -8   66.60    8.81   0
   2  -3  -8   53.96    5.90   0
   2  10  -3   81.77    2.60   0
   2  15   2    5.41    2.20   0
   2  17   7    4.32    5.19   0
   2  17  10   35.65    8.32   0
   2  17  11    3.13    8.38   0
   3 -18 -10   -1.57   12.95   0
   3  -5 -10   -1.06    6.34   0
   3  -4 -10   11.95    8.42   0
   3   4  -8    8.67    6.06   0
   3  12  -4   11.48    3.63   0
   3  19   6   -1.27    5.39   0
   4  -5 -11   49.24   11.52   0
   4  -4 -11    2.95   10.00   0
   4   1 -10   -8.78    9.66   0
   4   4  -9   -2.65    8.90   0
   4   9  -7    7.75    6.82   0
  -1 -16   9   45.94    5.08   0
  -1 -16  10   34.12    5.49   0
  -1 -15   8  144.95    4.74   0
  -1 -15  12   30.36    6.44   0
  -1 -14  12   80.14    6.39   0
  -1 -13  13    1.98    6.68   0
  -1 -12  13   29.67    7.48   0
  -1 -11  13   50.59    7.43   0
  -1  -9  13   -0.50    6.60   0
  -1  -8   7    1.27    3.28   0
  -1  -8  12   40.81    6.26   0
  -1  -7  11  223.53    6.93   0
  -1  -7  12   -5.49    5.58   0
  -1  -6  10    8.41    5.19   0
  -1  -6  11   28.29    5.72   0
   0 -26   2    4.22    3.21   0
   0 -20  -1   -3.10    3.29   0
   0  -7  -2   56.40    2.22   0
   0   1  18   -5.90   13.66   0
   0   3  17    7.52    9.60   0
   0   4  16   88.09   12.07   0
   0   5  15   13.27   10.43   0
   0   6  14   35.22    8.65   0
   0   7  12   -7.63    7.62   0
   1 -16  -6    6.90    5.38   0
   1  -6  -6  293.83    5.95   0
   1  -1  -5    7.59    4.04   0
   1   2  -4   25.89    2.72   0
   1  13   6   73.17    4.17   0
   1  13  12   -7.87    7.51   0
   2 -24  -7    0.40    8.79   0
   2 -20  -8  155.33    8.57   0
   2 -12  -9  191.29    8.79   0
   2 -11  -9   32.11    7.07   0
   2 -10  -9  100.64    7.66   0
   2  -2  -8    2.19    5.49   0
   2  16   4  210.77    4.41   0
   2  17   8   -3.47    5.94   0
   2  17   9    6.40    6.21   0
   3 -19 -10   -8.46   10.94   0
   3  -3 -10   -5.57    8.85   0
   3   1  -9   -4.61    5.13   0
   3   7  -7    4.61    5.61   0
   3  19   7    6.54    6.40   0
   3  19   8   -2.89    6.26   0
   4  -3 -11    4.99   10.69   0
   4   7  -8   47.66    7.87   0
   4  11  -6    6.64    6.60   0
   4  15  -3    0.15    4.64   0
   4  16  -2   -1.01    3.72   0
  -1 -15   9  425.09    7.09   0
  -1 -14   8   19.77    3.86   0
  -1 -14  11    8.51    6.01   0
  -1 -13  12    2.77    6.58   0
  -1 -12  12   16.10    6.50   0
  -1 -11  12   22.86    6.46   0
  -1 -10  12   12.57    6.15   0
  -1  -9  11    6.90    4.85   0
  -1  -9  12   45.49    5.96   0
  -1  -8  11  -10.37    5.50   0
  -1  -7  10  117.63    5.81   0
   0 -16  -2  160.88    3.41   0
   0   0  18   70.67   14.65   0
   0   2  17   21.68   11.61   0
   0   3  16   66.33   10.38   0
   0   6   5  536.53    5.83   0
   0   6  13    1.08    8.30   0
   0   7   7  246.37    4.80   0
   0   7   8   21.61    4.74   0
   0   7  10   24.33    6.16   0
   0   7  11    3.84    6.14   0
   1 -29  -2   26.64    8.24   0
   1 -27  -3   -1.08    6.75   0
   1 -25  -4    8.27    6.52   0
   1 -17  -6  233.48    6.84   0
   1  -5  -6  248.01    5.76   0
   1   9  17  146.30   15.74   0
   1  10  16   10.41   12.49   0
   1  11  15   26.09   10.99   0
   1  12   4  137.22    3.33   0
   1  12  13   -9.94    8.93   0
   1  13   7  305.27    6.22   0
   1  13  10   14.70    6.64   0
   1  13  11   -6.84    5.15   0
   2 -21  -8  196.23   11.18   0
   2 -15  -9    2.07    9.03   0
   2 -14  -9    6.93    7.57   0
   2 -13  -9  226.39    8.00   0
   2  -8  -9    9.95    6.67   0
   2   2  -7   38.35    3.65   0
   2   7  -5    8.70    2.98   0
   2  16  12   16.36    8.54   0
   3 -20 -10   20.35   10.95   0
   3  -2 -10    8.43    8.31   0
   3   2  -9    4.76    6.20   0
   3   5  -8    2.35    5.61   0
   3   9  -6    1.29    4.54   0
   4  -2 -11    2.48   11.56   0
   4   2 -10   27.86   10.25   0
   4   5  -9   -5.08    8.46   0
   4  14  -4   10.23    5.19   0
  -1 -13  10    9.50    4.82   0
  -1 -13  11   80.13    5.61   0
  -1 -12  10   -0.34    4.69   0
  -1 -12  11   95.76    6.33   0
  -1 -11  10   17.11    4.83   0
  -1 -11  11   -2.01    5.56   0
  -1 -10   9   37.56    4.06   0
  -1 -10  10   17.51    5.17   0
  -1 -10  11  109.92    6.20   0
  -1  -9   9    8.01    4.29   0
  -1  -9  10   23.51    4.79   0
   0 -23   0    3.25    3.23   0
   0 -17  -2   10.79    3.30   0
   0  -1  18   -1.88   13.70   0
   0   1  17   10.74   12.43   0
   0   4  15    6.52    7.30   0
   0   5  14   -1.77    6.63   0
   0   6  12  584.09   10.98   0
   0   7   9    2.98    3.67   0
   1 -18  -6  130.99    5.62   0
   1  11  14   24.14    9.63   0
   1  13   8   36.35    5.08   0
   1  13   9   11.12    5.42   0
   2 -22  -8    1.02    9.86   0
   2 -17  -9   19.28    9.54   0
   2 -16  -9   13.69    6.66   0
   2  -7  -9   23.93    5.17   0
   2  -6  -9   43.15    7.18   0
   2  -1  -8   -5.41    4.18   0
   2   5  -6   12.11    3.67   0
   2  16  11   12.03    8.84   0
   3 -15 -11   67.88   11.48   0
   3 -14 -11    7.91   12.09   0
   3 -13 -11   92.33   11.99   0
   3 -12 -11  135.03   10.17   0
   3 -11 -11   -3.53    7.90   0
   3 -10 -11   29.31    9.81   0
   3  -9 -11   59.53   11.45   0
   3  -8 -11  152.24   11.35   0
   3  -1 -10   -3.07    7.16   0
   3  11  -5    7.52    4.01   0
   4 -10 -12    5.62   12.69   0
   4  -9 -12   -7.35   12.53   0
   4  -8 -12    1.74   14.26   0
   4  -1 -11   -2.47   10.97   0
   4   3 -10   11.01    8.54   0
   4   8  -8    6.68    7.99   0
  -1 -11   9  305.45    5.93   0
   0 -25   1   66.41    3.36   0
   0 -21  -1  165.96    4.17   0
   0  -6  -2  170.97    2.61   0
   0  -2  18    9.39   12.04   0
   0   0  17   -8.01   12.06   0
   0   2  16   42.11    9.96   0
   0   3  15   -4.72    9.68   0
   0   4  14   53.26    9.11   0
   0   5  13  118.67    9.07   0
   0   6   6  114.05    4.49   0
   0   6  11   -0.77    6.41   0
   1 -23  -5   25.78    6.73   0
   1 -19  -6   16.96    5.82   0
   1  -4  -6  440.28    5.54   0
   1   0  -5   -3.65    3.60   0
   1   8  17   18.30   11.70   0
   1   9  16  -14.13   11.17   0
   1  10  15    4.72   10.23   0
   1  12  12   37.02    6.36   0
   2 -26  -7    6.23   10.94   0
   2  -5  -9   71.68    6.80   0
   2   0  -8   37.95    5.81   0
   2   3  -7   35.62    4.74   0
   2   9  -4    7.62    2.65   0
   2  15  13    7.66   10.69   0
   2  16  10   -8.36    7.83   0
   3 -17 -11   11.20   13.09   0
   3  -7 -11    8.08    7.74   0
   3  -6 -11  -10.09    8.85   0
   3   3  -9    6.75    6.22   0
   4  -7 -12    0.48   10.43   0
   4  -6 -12   -2.93   12.97   0
   4   0 -11    1.00   11.64   0
   4   6  -9   32.34    8.58   0
   4  10  -7  -12.91    6.71   0
   4  13  -5    4.67    5.51   0
   4  17  -1    1.15    2.16   0
   0 -18  -2    7.47    3.46   0
   0  -4  18   -0.14   11.72   0
   0  -3  18   16.76   12.22   0
   0  -1  17   19.11   12.03   0
   0   1  16   36.93   11.14   0
   0   3   2 1704.22    5.05   0
   0   4   3   12.28    1.76   0
   0   5  12   82.22    7.86   0
   0   6   7  249.13    5.63   0
   0   6   9  202.08    6.34   0
   0   6  10   -3.56    6.16   0
   1 -28  -3   10.92    7.36   0
   1 -26  -4   30.48    6.78   0
   1 -20  -6  229.76    7.65   0
   1 -13  -7  535.76    8.12   0
   1 -12  -7   97.87    5.64   0
   1 -11  -7   11.33    5.15   0
   1  -3  -6  111.00    4.68   0
   1  11  13   24.50    8.97   0
   1  12   5   -2.85    2.96   0
   1  12  11   34.28    6.82   0
   2 -24  -8    1.66    9.40   0
   2 -20  -9   50.84    9.82   0
   2 -19  -9   16.86    7.50   0
   2  -4  -9   -5.24    6.22   0
   2  14  14   35.25   12.16   0
   2  16   6   77.65    5.20   0
   2  16   9   23.12    6.36   0
   3 -19 -11   21.40   11.65   0
   3 -18 -11    8.40    9.98   0
   3  -5 -11    9.04    8.41   0
   3   0 -10    4.69    7.06   0
   3   6  -8    3.30    5.86   0
   3   8  -7  178.58    6.31   0
   3  18   4    8.69    3.80   0
   4  -5 -12    8.08    9.68   0
   4  -4 -12   -1.51   11.33   0
   4   1 -11   -3.99   10.24   0
   4   4 -10    2.24    8.92   0
   0  -5  18   -1.13   13.23   0
   0   0  16   67.89   12.13   0
   0   2  15   11.10    7.20   0
   0   3  14    0.60    8.96   0
   0   4  13    9.01    7.33   0
   0   6   8   78.24    4.03   0
   1 -24  -5   31.64    5.99   0
   1 -21  -6  174.27    7.57   0
   1 -15  -7   40.07    6.14   0
   1 -14  -7  102.73    6.16   0
   1 -10  -7   51.93    4.30   0
   1  -9  -7   -1.10    5.11   0
   1   3  -4  186.16    3.52   0
   1   7  17   62.22   10.70   0
   1   8  16   15.57   11.64   0
   1   9  15   -5.32   10.60   0
   1  10  14    7.86    8.55   0
   1  11   3    3.45    2.13   0
   1  11  12   58.39    7.95   0
   1  12   6   28.67    3.66   0
   1  12   9   -1.38    5.15   0
   1  12  10   -0.98    5.60   0
   2 -21  -9   53.42   10.95   0
   2  -3  -9   18.39    6.49   0
   2   1  -8   -3.31    5.00   0
   2   6  -6    6.89    3.37   0
   2  15  12   97.83    9.27   0
   2  16   7   31.04    5.30   0
   2  16   8    2.58    5.49   0
   3  -4 -11    5.37    6.49   0
   3   4  -9    7.18    6.10   0
   3  10  -6    8.26    4.12   0
   3  18   9   13.92    8.64   0
   4  -3 -12    4.55   11.90   0
   4   7  -9   34.57    7.90   0
   4   9  -8   48.32    7.81   0
   4  12  -6    1.78    5.56   0
   0 -24   0    5.53    3.34   0
   0 -22  -1    6.58    3.32   0
   0 -19  -2   65.32    3.84   0
   0  -7  18   16.81   13.85   0
   0  -5  -2    3.04    1.96   0
   0  -3  17   20.47   11.81   0
   0  -1  16   43.32   10.81   0
   0   1  15   -2.41    9.28   0
   0   2  14   -3.32    8.70   0
   0   5   5 1328.15    7.18   0
   0   5  10   29.92    5.79   0
   1 -29  -3   -3.56    7.92   0
   1 -27  -4   -6.71    7.50   0
   1 -25  -5    7.88    7.55   0
   1 -22  -6   44.66    6.54   0
   1 -17  -7   44.55    5.64   0
   1 -16  -7   16.67    5.39   0
   1  -2  -6  171.09    5.22   0
   1   1  -5    1.52    3.50   0
   1   5  -3  209.95    2.55   0
   1   6  17    9.58   13.87   0
   1  10  13    3.93    7.61   0
   1  12   7   55.87    4.32   0
   1  12   8   49.47    5.04   0
   2 -25  -8   11.08   10.23   0
   2 -22  -9   -6.75   10.22   0
   2 -15 -10    1.72    9.20   0
   2 -14 -10    6.83    8.07   0
   2 -13 -10   22.39    6.80   0
   2 -12 -10   61.43    6.82   0
   2 -11 -10   95.62    7.17   0
   2 -10 -10   15.71    7.11   0
   2  -9 -10   59.27    8.25   0
   2  -2  -9  114.85    7.11   0
   2   4  -7   43.82    4.50   0
   2   8  -5  197.61    4.10   0
   2  14   1  200.94    2.21   0
   2  14  13   -4.03    9.86   0
   2  15   3  501.28    4.94   0
   2  15  11    6.87    7.80   0
   3 -13 -12   13.36   10.82   0
   3 -12 -12   57.66   11.24   0
   3 -11 -12   34.34   10.00   0
   3  -3 -11   -0.11    6.67   0
   3  18   5   39.24    4.75   0
   3  18   6   50.20    6.12   0
   3  18   7   -3.39    6.74   0
   3  18   8    1.36    7.92   0
   4  -2 -12    7.66   10.62   0
   4   2 -11   -0.34   10.87   0
   4   5 -10    5.13    8.56   0
   0 -14  -3   11.63    3.16   0
   0 -13  -3  105.04    3.30   0
   0 -12  -3    3.46    2.70   0
   0 -11  -3    7.09    2.79   0
   0  -8  18    2.93   10.39   0
   0  -4  17   75.09   11.04   0
   0  -2  16   48.00   10.19   0
   0   0  15   -4.35    8.95   0
   0   3  13   20.52    6.01   0
   0   5   6   97.40    4.43   0
   0   5   9    8.46    5.19   0
   1 -18  -7   72.24    6.76   0
   1  -6  -7  741.65    8.25   0
   1   7  16    9.21   10.88   0
   1   8  15  -15.42   10.44   0
   1   9  14   62.37    9.95   0
   1  11  11  116.32    6.77   0
   2 -23  -9   21.89   10.66   0
   2 -17 -10   -2.90    9.27   0
   2 -16 -10   18.14    6.80   0
   2  -8 -10   22.72    5.73   0
   2  -7 -10   55.86    8.07   0
   2   2  -8   10.82    4.54   0
   2  13  14    6.22   11.03   0
   2  15  10   -7.85    7.24   0
   3 -17 -12   -4.58   12.05   0
   3 -16 -12    4.41   14.18   0
   3 -15 -12    9.85   12.32   0
   3 -10 -12  179.95   10.08   0
   3  -9 -12   55.56   10.33   0
   3  -8 -12   44.25   11.98   0
   3  -2 -11    0.12    6.50   0
   3   7  -8   -1.64    5.31   0
   3  13  -4   24.36    3.39   0
   3  14  -3   22.57    2.36   0
   4  -6 -13   11.96   12.43   0
   4  -1 -12   -3.77   12.02   0
   4  11  -7    2.76    6.67   0
   0 -20  -2    3.14    3.49   0
   0 -15  -3    6.64    2.77   0
   0 -10  -3   76.04    3.27   0
   0  -6  17   87.37   11.88   0
   0  -5  17   18.92    9.29   0
   0  -3  16   56.30    9.61   0
   0  -1  15  -13.26    8.75   0
   0   1  14   -4.63    8.93   0
   0   2  13   32.74    8.49   0
   0   4   4  217.22    3.73   0
   0   5   8    6.41    3.45   0
   1 -28  -4    1.35    7.79   0
   1 -23  -6    3.71    6.92   0
   1 -19  -7    3.89    6.26   0
   1  -5  -7    1.57    4.58   0
   1   5  17   14.26   12.24   0
   1  10  12    2.96    7.67   0
   1  11   4   81.07    2.92   0
   1  11  10   46.17    5.87   0
   2 -19 -10    4.04   10.23   0
   2 -18 -10   89.42    8.02   0
   2  -6 -10    2.71    5.07   0
   2  -1  -9  140.70    5.59   0
   2  14  12   11.74    9.17   0
   3 -18 -12   -0.30   13.69   0
   3  -7 -12    7.34    8.05   0
   3  -6 -12   -0.30    9.87   0
   3  -1 -11  136.80    8.93   0
   3   5  -9   46.94    4.93   0
   3   9  -7    1.13    4.64   0
   3  12  -5    1.77    3.77   0
   3  17   2   89.80    3.04   0
   3  17  10   -3.27    9.19   0
   4  -5 -13   25.24   13.18   0
   4   0 -12   60.68   12.12   0
   4   3 -11   -9.21    7.25   0
   4   6 -10    1.50    7.62   0
   4   8  -9    7.19    7.77   0
   0 -27   2   18.69    2.55   0
   0 -26   1   10.23    2.95   0
   0 -16  -3  734.59    6.04   0
   0  -9  -3  158.34    3.34   0
   0  -9  17    8.95   10.82   0
   0  -8  17    2.47   12.15   0
   0  -7  17   17.42    9.65   0
   0  -4  16   88.66   11.17   0
   0   0  14   21.35    7.99   0
   1 -26  -5    8.93    6.68   0
   1 -20  -7   12.82    6.84   0
   1  -1  -6  493.11    5.47   0
   1   4  17    4.80   12.09   0
   1   6  16   13.95    8.73   0
   1   7  15    5.98   10.89   0
   1   8  14   26.84    9.56   0
   1   9  13   10.57    8.86   0
   1  10   2   37.76    1.98   0
   1  11   9   32.60    5.57   0
   2 -24  -9   14.39    9.88   0
   2 -20 -10    7.30   11.05   0
   2  -5 -10   15.67    5.16   0
   2   0  -9   -0.99    5.54   0
   2   5  -7   31.35    4.32   0
   2  13  13   11.23    9.42   0
   2  15   4  650.33    6.20   0
   2  15   9   12.11    5.68   0
   3  -5 -12    8.88    8.38   0
   3   0 -11   -2.80    8.47   0
   3   3 -10   -0.13    6.31   0
   3  15  -2    1.18    1.84   0
   4  -4 -13    0.09   11.31   0
   4   1 -12    1.56   10.59   0
   4   4 -11   19.27    8.27   0
   4  10  -8    0.28    7.33   0
   4  14  -5   11.95    4.84   0
   4  15  -4    0.68    4.42   0
   0 -23  -1    2.41    3.30   0
   0 -17  -3  176.63    4.56   0
   0 -12  17   -3.38   13.51   0
   0 -11  17   88.55   13.94   0
   0 -10  17   40.81   11.11   0
   0  -8  -3   28.35    2.44   0
   0  -5  16    6.39   10.61   0
   0  -4  -2  548.62    3.50   0
   0  -2  15   17.03    6.78   0
   0   1  13    3.62    7.11   0
   0   3   3  340.21    3.45   0
   0   4   5   39.16    3.55   0
   0   4   9   28.05    3.81   0
   1 -24  -6   -4.44    6.14   0
   1 -21  -7    2.76    6.95   0
   1 -14  -8   30.82    6.29   0
   1 -13  -8   51.17    6.54   0
   1 -12  -8   -0.11    5.68   0
   1 -11  -8  184.72    6.70   0
   1  -4  -7  457.84    5.89   0
   1   2  -5   12.56    3.24   0
   1  10  11   29.51    5.24   0
   1  11   7    3.07    3.97   0
   1  11   8   -2.63    4.86   0
   2 -21 -10   -4.09   10.47   0
   2   3  -8   41.91    4.75   0
   2   7  -6   82.61    3.74   0
   2  11  -3   21.35    2.22   0
   2  11  15    6.18   12.63   0
   2  12  14   -1.56   10.22   0
   2  14  11    5.41    7.38   0
   2  15   5   21.96    4.31   0
   2  15   7   35.67    5.34   0
   2  15   8    2.97    5.91   0
   3  -4 -12    2.70    6.78   0
   3   6  -9   -0.07    5.83   0
   3   8  -8  125.26    5.75   0
   3  11  -6    5.81    4.50   0
   3  17   9   -5.33    8.22   0
   4  -3 -13   -6.30    9.41   0
   4  -2 -13   13.78   11.64   0
   4  13  -6   44.64    5.95   0
   0 -25   0    3.58    3.16   0
   0 -18  -3   83.44    4.20   0
   0  -7  16   21.63   10.38   0
   0  -6  16   -2.16    7.67   0
   0  -3  15    5.81    6.68   0
   0  -1  14    5.79    5.98   0
   0   0  13   -5.09    7.89   0
   0   4   6 1223.47    8.04   0
   0   4   7    0.71    4.20   0
   0   4   8  135.98    4.33   0
   1 -29  -4   34.75    8.21   0
   1 -27  -5   -7.66    7.47   0
   1 -25  -6    2.67    8.15   0
   1 -22  -7   13.90    6.67   0
   1 -16  -8   23.09    6.01   0
   1 -15  -8  137.10    5.78   0
   1 -10  -8  165.79    5.29   0
   1  -9  -8   15.66    5.21   0
   1  -3  -7   -2.80    4.19   0
   1   0  -6   51.79    4.21   0
   1   3  17    5.67   12.39   0
   1   6  15    5.67    9.23   0
   1   7  14   25.90    9.34   0
   1   8  13   31.03    9.22   0
   1   9  12   34.14    6.04   0
   1  10  10   40.00    6.14   0
   2 -22 -10   85.79   11.98   0
   2 -16 -11   38.72   10.14   0
   2 -15 -11    2.96    8.46   0
   2 -14 -11    8.84    6.42   0
   2 -13 -11   53.77    6.86   0
   2 -12 -11  207.19    8.30   0
   2 -10 -11  265.81   10.03   0
   2  -9 -11   15.73    8.95   0
   2  -3 -10    1.09    4.78   0
   2   1  -9  127.50    6.25   0
   2  10  -4  135.08    3.01   0
   2  12  -2   48.31    1.46   0
   2  13  12   13.28    8.89   0
   2  14  10   -5.70    6.81   0
   2  15   6  164.57    5.18   0
   3 -16 -13    6.98   12.40   0
   3 -15 -13   -5.82   14.27   0
   3 -14 -13  -12.42   14.15   0
   3 -13 -13   10.77   12.04   0
   3 -12 -13    1.95   11.54   0
   3 -11 -13   -0.60   11.49   0
   3 -10 -13   99.45   12.88   0
   3  -9 -13   20.83   10.68   0
   3  -3 -12   11.31    6.52   0
   3   1 -11  129.73    7.20   0
   3   4 -10   19.17    7.24   0
   3  17   8   20.95    7.10   0
   4   2 -12   -9.12   11.01   0
   4   5 -11   54.69    8.71   0
   4   7 -10   11.30    8.28   0
   4   9  -9    3.81    7.89   0
   4  12  -7    5.07    6.34   0
   4  16  -3    0.81    3.24   0
   0 -15  16   27.79    9.97   0
   0  -9  16   29.50   11.06   0
   0  -8  16   -2.37    9.29   0
   0  -7  -3   17.11    2.38   0
   0  -5  15   20.49    8.25   0
   0  -4  15    0.35    6.40   0
   0  -2  14   -0.08    7.57   0
   1 -18  -8    5.75    6.94   0
   1 -17  -8   35.78    4.87   0
   1  -8  -8  183.46    5.28   0
   1  -7  -8   17.09    5.09   0
   1   0  18   75.16   13.48   0
   1   2  17   11.92   13.37   0
   1   4  16   27.24   10.69   0
   1   9  11  123.66    7.37   0
   1  10   9   83.81    5.72   0
   2 -23 -10   -6.49   10.00   0
   2 -18 -11    5.18   10.25   0
   2 -17 -11    0.03    7.11   0
   2  -2 -10   -1.28    5.92   0
   2  10  15   -4.15   13.12   0
   2  11  14   19.87   12.52   0
   2  12  13   11.82    8.81   0
   3  -8 -13   -7.23   10.34   0
   3  -7 -13  -10.02   11.85   0
   3  -2 -12   19.27    6.74   0
   3   2 -11   -0.79    7.89   0
   3  10  -7   88.22    5.11   0
   3  17   3    2.02    3.70   0
   3  17   7    3.38    6.59   0
   4  -1 -13   17.76    9.36   0
   4   3 -12   19.28   10.01   0
   0 -24  -1   10.65    3.56   0
   0 -22  -2   13.98    3.62   0
   0 -19  -3   41.74    4.21   0
   0 -14  16   23.53   10.05   0
   0 -13  16   16.31   10.46   0
   0 -12  16    7.06   10.85   0
   0 -11  16   31.92    8.74   0
   0  -6  15    5.23    9.12   0
   0  -3  14    1.06    8.55   0
   0  -1  13   -4.91    5.80   0
   0   3   4   26.96    2.82   0
   0   3   8   -0.59    4.36   0
   1 -28  -5   44.39    9.45   0
   1 -26  -6    7.02    7.18   0
   1 -23  -7   49.67    7.66   0
   1 -19  -8   20.69    7.13   0
   1  -6  -8    5.28    5.09   0
   1  -2  -7   75.80    4.74   0
   1   1  17   59.95   12.68   0
   1   3  16    1.18   10.50   0
   1   5  15   22.49    7.44   0
   1   6  14   29.96    9.04   0
   1   8  12    2.73    7.82   0
   2 -24 -10   13.06   12.64   0
   2 -20 -11    4.70   10.18   0
   2 -19 -11    1.04    9.90   0
   2  -1 -10    5.89    5.89   0
   2   2  -9  106.34    5.59   0
   2   4  -8    5.62    3.34   0
   2   6  -7   12.19    3.87   0
   2   9  -5  132.67    3.29   0
   2  13  11   29.12    8.23   0
   2  14   9   54.33    6.46   0
   3  -6 -13   33.10   10.11   0
   3  -5 -13   37.42    9.81   0
   3  -1 -12  130.09    9.80   0
   3   5 -10    8.06    6.91   0
   3   7  -9   22.15    5.97   0
   3  16  10   23.93    8.86   0
   3  17   6    8.70    5.83   0
   4   0 -13   14.53   10.72   0
   4   6 -11    6.46    8.13   0
   4   8 -10   -4.44    8.34   0
   4  11  -8    2.68    6.55   0
   0 -18  15   16.39   10.82   0
   0 -17  15  109.83   10.21   0
   0  -8  15    0.92    7.90   0
   0  -7  15   16.22    8.34   0
   0  -6  -3    2.80    2.37   0
   0  -4  14   36.36    8.72   0
   0  -2  13    6.53    7.43   0
   0   3   5   68.57    3.74   0
   0   3   7  309.13    5.49   0
   1 -24  -7   77.79    7.56   0
   1 -20  -8  169.29    8.32   0
   1   1  -6  504.37    5.90   0
   1   4  15   -0.28    9.50   0
   1   9  10  127.49    6.54   0
   1  10   8   20.32    4.51   0
   2 -21 -11   10.79   12.51   0
   2  -5 -11   -1.72    5.54   0
   2   9  15   41.93   13.00   0
   2  10  14   10.85   10.60   0
   2  11  13   -1.45    9.43   0
   2  12  12  -11.53    8.52   0
   2  14   2   18.51    2.28   0
   2  14   8   23.98    6.15   0
   3  -4 -13    5.04    9.07   0
   3   0 -12   21.26    9.20   0
   3   3 -11   -0.39    7.59   0
   3   9  -8   -5.79    5.18   0
   3  15  11   -2.83    9.46   0
   3  16   0   95.66    1.90   0
   3  16   9    7.87    8.18   0
   3  17   4   98.25    4.66   0
   3  17   5    3.81    5.04   0
   4   1 -13   38.08   13.16   0
   4   4 -12    1.98    9.62   0
   4  10  -9   15.04    7.81   0
   4  18   2   19.57    3.86   0
   0 -28   7    8.69    4.35   0
   0 -20  -3  528.69    5.93   0
   0 -20  14   15.30    9.32   0
   0 -16  15    4.66   10.10   0
   0 -15  -4    2.31    2.98   0
   0 -15  15   36.89    9.69   0
   0 -14  -4   31.61    3.18   0
   0 -14  15   -0.60    9.03   0
   0 -13  -4    8.50    2.74   0
   0 -13  15   10.96    9.09   0
   0 -12  -4   -2.57    2.97   0
   0 -12  15   -8.45    9.60   0
   0 -11  -4  251.82    4.25   0
   0 -11  15   30.04    9.11   0
   0 -10  15    9.86   10.02   0
   0  -9  15   51.18    8.37   0
   0  -5  14    2.10    7.44   0
   0  -3  13    0.32    7.86   0
   0   3   6  357.34    4.63   0
   1 -27  -6    6.22    8.18   0
   1 -21  -8   43.54    7.36   0
   1 -14  -9  179.82    7.27   0
   1 -13  -9  453.20    8.86   0
   1 -12  -9  389.53    8.54   0
   1  -5  -8   28.35    3.75   0
   1   0  17    0.57    9.91   0
   1   2  16   55.64   10.54   0
   1   3  -5   87.97    2.74   0
   1   5  14   19.32    8.90   0
   1   7  -2   14.78    1.18   0
   1   8  11   10.06    7.43   0
   1  10   4  108.44    3.10   0
   1  10   7   38.23    3.97   0
   2 -22 -11   20.17   13.23   0
   2 -14 -12   15.75   10.02   0
   2 -13 -12   19.99    9.44   0
   2 -12 -12    9.36    8.60   0
   2 -11 -12   26.34    8.20   0
   2  -4 -11    9.28    5.27   0
   2   0 -10   65.65    6.91   0
   2   8  -6    0.35    2.96   0
   2  13  10   -1.82    6.78   0
   2  14   7   23.75    5.25   0
   3 -14 -14   15.88   13.54   0
   3 -13 -14   -5.41   14.80   0
   3 -12 -14   10.20   13.54   0
   3 -11 -14   22.71   13.98   0
   3  -3 -13   14.00   10.11   0
   4   2 -13   11.50   10.52   0
   0 -28   6   -2.39    3.49   0
   0 -26   0   21.10    3.22   0
   0 -23  -2   13.79    3.75   0
   0 -19  14   -0.91    9.54   0
   0 -16  -4  182.60    4.21   0
   0 -10  -4  108.70    3.46   0
   0  -7  14    7.04    8.07   0
   0  -6  14   47.13    6.50   0
   0  -4  13   10.92    7.73   0
   0  -3  -2 1803.51    5.19   0
   0   2   8  385.31    6.11   0
   1 -25  -7   12.84    7.91   0
   1 -22  -8    6.62    7.49   0
   1 -17  -9  154.38    7.64   0
   1 -15  -9  412.93    8.20   0
   1 -11  -9  302.76    6.91   0
   1 -10  -9   42.61    6.30   0
   1  -9  -9   -1.25    5.64   0
   1  -4  -8  139.46    5.32   0
   1  -1  -7  122.58    3.89   0
   1  -1  17   41.00   10.01   0
   1   1  16   31.14   11.86   0
   1   3  15   10.55   10.70   0
   1   6  -3  485.74    3.18   0
   1   6  13   -3.59    6.25   0
   1   7  12  148.83    6.93   0
   1   9   9   87.56    5.96   0
   1  10   5   15.17    3.07   0
   2 -18 -12   18.43    9.84   0
   2 -17 -12   39.49   10.53   0
   2 -16 -12   61.35    8.19   0
   2 -10 -12   10.99    6.33   0
   2  -9 -12   97.35    8.86   0
   2  -8 -12   37.73    8.83   0
   2  -3 -11   25.20    6.76   0
   2   3  -9    8.37    4.60   0
   2   5  -8    4.14    4.00   0
   2   8  15   14.56   12.58   0
   2  14   6   81.72    5.27   0
   3  -9 -14    3.83   11.19   0
   3  -8 -14   49.26   12.68   0
   3  -2 -13   32.49   10.21   0
   3   1 -12  126.44    7.44   0
   3   4 -11    3.69    7.52   0
   3   6 -10   -1.00    5.73   0
   3   8  -9   12.46    6.07   0
   3  12  -6   10.38    4.10   0
   3  13  -5   15.69    3.56   0
   3  16   8    7.95    7.17   0
   4   5 -12   13.93    9.89   0
   4   7 -11    4.37    9.62   0
   4   9 -10    2.52    8.54   0
   4  13  -7   31.85    5.63   0
   4  14  -6    4.04    5.12   0
   4  18   3   -0.85    4.85   0
   0 -28   5   21.62    2.69   0
   0 -27   1   70.47    2.80   0
   0 -25  -1   69.55    4.01   0
   0 -23  12   10.80    8.14   0
   0 -21  -3  188.07    4.95   0
   0 -21  13   18.80    8.53   0
   0 -18  14   -3.03    8.14   0
   0 -17  -4   70.20    3.77   0
   0 -17  14    2.67    8.08   0
   0  -9  14   -0.15    7.22   0
   0  -8  14   20.10    8.63   0
   0  -5  -3  210.90    3.21   0
   0  -5  13  125.60    8.75   0
   0   2   3    9.27    2.27   0
   0   2   7  508.68    6.23   0
   1 -28  -6    6.97    8.82   0
   1 -23  -8    1.34    6.92   0
   1 -18  -9    2.79    7.10   0
   1  -8  -9  109.68    6.59   0
   1  -3  -8    4.94    4.44   0
   1  -2  17    5.69    9.58   0
   1   0  16  184.65   11.78   0
   1   2  15   54.45    9.90   0
   1   4  14   18.29    7.97   0
   1   5  -4   -0.05    2.28   0
   1   8  10    0.94    6.22   0
   1   9   8   30.68    4.43   0
   2  -7 -12  265.85   10.44   0
   2   1 -10    8.61    5.76   0
   2   6  16   -6.26   13.22   0
   2   7  -7   -0.05    3.61   0
   2   9  14    0.03    9.71   0
   2  10  13    1.04   11.17   0
   2  11  12    6.73    7.54   0
   2  13   9   -2.34    6.01   0
   2  14   3   72.80    3.12   0
   2  14   4   61.49    3.78   0
   2  14   5  127.68    4.75   0
   3  -7 -14   18.61    9.00   0
   3  -6 -14   -5.80   11.74   0
   3  -1 -13   88.50    9.40   0
   3   2 -12   27.22    8.80   0
   3  11  -7    7.95    4.07   0
   3  14  -4   21.90    3.17   0
   3  15  10   15.42    7.70   0
   4   3 -13    6.46   10.95   0
   4  12  -8   -7.55    6.67   0
   4  15  -5    8.58    4.47   0
   0 -27   8    1.94    5.32   0
   0 -24  11   40.03    7.67   0
   0 -20  13    4.25    8.55   0
   0 -18  -4   -1.06    3.47   0
   0 -16  14   30.82    7.94   0
   0 -15  14   11.96    8.71   0
   0 -14  14   -2.49    8.39   0
   0 -13  14   16.42    8.00   0
   0 -12  14    5.38    9.22   0
   0 -11  14   -8.74    8.84   0
   0  -8  -4  654.52    5.43   0
   0  -6  13   17.43    7.81   0
   0  -3  12 1009.31   10.96   0
   0   2   6  302.72    4.96   0
   1 -26  -7    4.24    8.39   0
   1 -20  -9   -2.37    7.05   0
   1 -19  -9   -6.30    7.09   0
   1  -7  -9    8.25    5.78   0
   1  -4  17   18.60   11.94   0
   1  -3  17    2.36    9.33   0
   1   0  -7    0.04    3.98   0
   1   5  13   11.84    6.18   0
   1   6  12   32.24    7.73   0
   1   7  11   68.43    6.87   0
   2 -21 -12    2.97   11.40   0
   2 -20 -12    6.67    8.98   0
   2  -6 -12   79.53    7.08   0
   2  -1 -11  314.29    8.72   0
   2   4  -9   -4.85    4.57   0
   2   7  15   -7.27   11.77   0
   2  12  10   -0.23    6.36   0
   3  -5 -14    0.91   11.04   0
   3   5 -11    0.93    6.26   0
   3   7 -10   40.67    5.65   0
   3  10  -8   37.67    5.28   0
   3  14  11   -1.67    9.21   0
   3  16   7   18.32    6.52   0
   4   6 -12    6.99    9.13   0
   4   8 -11   22.33    8.93   0
   4  11  -9   -3.26    7.14   0
   0 -26   9  131.84    6.74   0
   0 -25  10    5.73    6.31   0
   0 -24  -2    2.63    4.06   0
   0 -22  -3    3.30    3.98   0
   0 -19  13   33.71    8.67   0
   0  -7  13   25.59    7.79   0
   0  -4  12  294.45    8.59   0
   0   1   8    3.23    2.90   0
   0   2   5  561.92    4.86   0
   1 -21  -9   -1.24    7.59   0
   1  -6  -9   45.99    4.28   0
   1  -5  17    9.82   13.05   0
   1  -2  -8   72.88    5.05   0
   1  -1  16   24.33    8.71   0
   1   1  15    3.41    9.55   0
   1   3  14   18.34    6.46   0
   1   4  -5   98.10    3.20   0
   1   4  13   31.69    7.74   0
   1   8   9   78.30    5.93   0
   1   9   7   11.34    4.06   0
   2  -5 -12    8.39    6.18   0
   2  -4 -12   37.51    7.74   0
   2   2 -10    2.85    5.84   0
   2   5  16  -12.24   11.24   0
   2   8  14   -5.17   11.16   0
   2   9  13   47.59    9.73   0
   2  11  11   14.08    7.68   0
   2  13   8   64.67    5.52   0
   3 -11 -15   12.71   12.58   0
   3  -4 -14    4.52    9.82   0
   3   0 -13  -10.04    7.83   0
   3   3 -12   10.31    8.36   0
   3  15   9   24.15    8.50   0
   4   4 -13    7.02    9.98   0
   0 -23  11    1.27    7.20   0
   0 -18  13   77.80    7.90   0
   0 -17  13   34.74    7.02   0
   0  -9  13    7.66    7.36   0
   0  -8  13   -4.23    5.61   0
   0  -7  -4  209.04    3.30   0
   0  -5  12   96.96    6.96   0
   0  -3  11    3.99    5.88   0
   0   1   7    8.64    3.81   0
   1 -27  -7    1.83    7.33   0
   1 -25  -8   34.57    7.91   0
   1 -22  -9   50.63    7.86   0
   1 -15 -10   61.59    7.69   0
   1 -14 -10   44.40    7.66   0
   1 -13 -10    8.39    7.28   0
   1  -7  17   48.74   12.11   0
   1  -6  17   11.83   11.43   0
   1  -5  -9   10.05    5.11   0
   1  -2  16   53.60    8.69   0
   1   0  15   -6.52   10.23   0
   1   2  14   -6.22    8.92   0
   1   6  11   26.87    7.42   0
   1   7  10   10.88    6.08   0
   2 -17 -13    6.22   10.73   0
   2 -16 -13   -1.66   10.75   0
   2 -15 -13   12.48    9.63   0
   2 -14 -13   13.79    7.65   0
   2 -13 -13   16.65    7.41   0
   2 -10 -13   -0.57    9.86   0
   2  -9 -13   -8.97    8.74   0
   2   0 -11   -3.18    6.81   0
   2   4  16   11.65   11.57   0
   2   6  15   16.60   10.85   0
   2   9  -6  106.03    3.88   0
   2  10  -5   38.15    2.45   0
   2  10  12   12.76    7.19   0
   2  12   9  155.39    7.02   0
   2  13   7   14.89    4.54   0
   3 -10 -15   25.11   12.67   0
   3  -9 -15   13.73   13.68   0
   3  -8 -15   13.31   12.04   0
   3  -3 -14    8.47    9.85   0
   3   1 -13   96.33    9.94   0
   3   9  -9    0.66    5.98   0
   3  14  10   41.69    7.74   0
   3  16   6   29.49    5.45   0
   4  10 -10    7.07    7.68   0
   4  16  -4   -0.19    3.29   0
   0 -27   7   -0.00    4.34   0
   0 -20  12   10.65    7.59   0
   0 -16  13   29.12    7.22   0
   0 -15  -5  106.00    4.05   0
   0 -15  13    3.50    7.98   0
   0 -14  -5   89.14    4.02   0
   0 -14  13    3.35    7.81   0
   0 -13  -5   20.26    3.24   0
   0 -13  13   14.10    7.96   0
   0 -12  -5    3.21    3.53   0
   0 -12  13   13.48    7.67   0
   0 -11  -5  118.21    4.04   0
   0 -11  13    1.94    7.49   0
   0 -10  13  216.50    7.53   0
   0  -6  12  598.03   10.14   0
   0  -4  -3    8.26    1.70   0
   0  -4  11  111.13    6.59   0
   0  -1   9   10.59    4.33   0
   0   0   8   -7.63    3.94   0
   1 -18 -10    5.25    7.15   0
   1 -17 -10   11.11    7.88   0
   1 -16 -10   49.85    6.00   0
   1 -10 -10   16.65    6.11   0
   1  -9 -10   13.32    6.16   0
   1  -9  17  129.21   12.37   0
   1  -8  17   16.00   13.27   0
   1  -4  -9   84.02    5.78   0
   1  -3  16    2.48    8.52   0
   1  -1  15   13.59    9.04   0
   1   1  -7  117.44    3.76   0
   1   3  13   18.39    7.52   0
   1   8   8   12.39    4.65   0
   1   9   2    8.74    1.94   0
   1   9   5  203.45    4.03   0
   2 -19 -13    0.24   12.39   0
   2 -18 -13   17.53    8.99   0
   2  -3 -12   45.99    6.20   0
   2   3 -10   13.48    5.41   0
   2   5  -9   71.31    5.27   0
   2   7  14    3.83   10.88   0
   2   8  -7   25.27    3.62   0
   2  11  -4    9.17    2.22   0
   3  -7 -15    2.13   13.41   0
   3  -2 -14   22.77    9.40   0
   3   4 -12   -2.43    8.08   0
   3   6 -11    9.02    6.26   0
   3   8 -10   17.95    6.40   0
   3  12  12    5.06    9.23   0
   3  13  11   18.90    9.85   0
   3  15   8   -2.94    6.72   0
   3  16   5   87.48    5.68   0
   4   5 -13    6.35    9.96   0
   4   7 -12   23.62    8.95   0
   4   9 -11    8.39    7.70   0
   0 -26  -1    7.81    3.55   0
   0 -26   8    9.96    4.94   0
   0 -25   9   -3.80    6.05   0
   0 -23  -3   17.77    3.66   0
   0 -19  12   -7.39    7.64   0
   0 -17  -5  117.50    4.60   0
   0 -10  -5   16.29    3.51   0
   0  -8  12    6.50    5.89   0
   0  -7  12   -2.45    4.67   0
   0  -6  -4   65.48    3.18   0
   0  -5  11  160.28    6.68   0
   0   1   6   44.67    2.94   0
   1 -26  -8    4.30    8.35   0
   1 -23  -9   37.43    7.59   0
   1 -19 -10   10.64    8.05   0
   1  -8 -10  193.77    7.35   0
   1  -5  16  -10.04   10.59   0
   1  -4  16   25.86    8.37   0
   1   1  14   19.90    8.12   0
   1   3  -6  107.09    3.33   0
   1   4  12  340.01    9.42   0
   1   7   9   19.22    5.10   0
   1   9   3   15.76    2.64   0
   1   9   4   -1.21    2.57   0
   2 -20 -13    5.27   11.38   0
   2  -7 -13    4.90    6.77   0
   2  -6 -13   19.73    9.15   0
   2  -2 -12    0.70    6.95   0
   2   1 -11  298.00    8.48   0
   2   3  16   -3.31   12.78   0
   2   5  15   -0.18    9.86   0
   2   8  13   28.52    9.27   0
   2   9  12   27.93    8.88   0
   2  10  11   -7.80    7.75   0
   2  11  10   10.80    5.85   0
   2  13   0   40.66    1.35   0
   2  13   6   27.25    4.72   0
   3  -6 -15   34.43   10.00   0
   3  -5 -15    3.33   11.98   0
   3  -1 -14   -0.55    9.96   0
   3  12  -7   15.90    4.27   0
   3  16   4   72.90    4.97   0
   4  12  -9    0.37    6.66   0
   4  13  -8   -9.81    6.38   0
   4  14  -7   -0.56    5.45   0
   0 -27   0   -1.80    2.84   0
   0 -27   6   -1.90    3.97   0
   0 -23  10    6.88    5.97   0
   0 -18  -5  559.94    6.83   0
   0 -18  12   -4.05    7.18   0
   0 -17  12    6.77    6.54   0
   0  -9  -5  844.76    6.65   0
   0  -9  12   -4.21    6.48   0
   0  -2   9  103.90    5.38   0
   0  -1   8   -3.10    3.60   0
   0   0   7   -2.79    3.76   0
   0   1   5  161.16    3.91   0
   1 -24  -9   68.12    9.30   0
   1 -20 -10    0.94    8.68   0
   1  -7 -10  120.95    5.45   0
   1  -6  16    0.81   11.41   0
   1  -3  -9  164.69    4.88   0
   1  -2  15   41.30    7.81   0
   1   0  14    2.32    8.63   0
   1   2  13   58.57    8.73   0
   1   5  11   14.09    5.32   0
   1   6  10  132.95    5.47   0
   1   8   7   11.12    4.13   0
   2  -5 -13   72.40    8.96   0
   2  -1 -12   26.87    7.75   0
   2   2  16   49.20   12.26   0
   2   6  14   31.16   10.44   0
   2   7  -8   46.70    3.87   0
   3  -4 -15    3.09   11.86   0
   3   0 -14    8.07    9.34   0
   3   5 -12    0.93    7.53   0
   3   7 -11    3.77    6.13   0
   3  11  -8   19.97    4.90   0
   3  13  -6    3.04    3.56   0
   3  14   9   -1.14    7.70   0
   3  15   7   -7.43    6.96   0
   3  16   2  116.22    3.96   0
   3  16   3    5.32    4.01   0
   4   6 -13   12.73   10.76   0
   4   8 -12   -3.74    8.72   0
   4  11 -10    5.34    7.85   0
   0 -24  -3   10.39    3.96   0
   0 -24   9   95.20    6.74   0
   0 -22  -4   63.93    4.46   0
   0 -19  -5  135.47    4.97   0
   0 -16  12   62.99    7.95   0
   0 -14  12   66.77    7.47   0
   0 -13  12   16.69    6.79   0
   0 -12  12    2.33    6.62   0
   0 -11  12   16.64    6.57   0
   0 -10  12    5.11    4.28   0
   0  -8  -5   93.50    3.90   0
   0  -6  11    3.21    4.53   0
   0  -5  -4 1890.54    7.70   0
   0   1   3  114.44    2.59   0
   0   1   4  401.51    3.55   0
   1 -27  -8   -3.46    7.48   0
   1 -25  -9   13.19    7.51   0
   1 -21 -10   21.28    7.58   0
   1  -8  16    6.89   11.63   0
   1  -7  16    6.16    9.96   0
   1  -6 -10   14.70    4.75   0
   1  -3  15    9.45    7.99   0
   1  -2  -9  306.34    6.47   0
   1   0  -8   54.52    3.62   0
   1   2  -7   73.83    4.13   0
   1   3  12   55.95    7.67   0
   2 -17 -14    5.65   10.34   0
   2 -16 -14    7.24   11.76   0
   2 -15 -14    3.91   11.26   0
   2 -14 -14   16.77   10.13   0
   2 -13 -14    3.56    9.90   0
   2 -12 -14    6.17    9.89   0
   2 -11 -14    5.81   11.26   0
   2 -10 -14   13.70   11.36   0
   2  -4 -13   45.89    8.58   0
   2   2 -11   38.75    5.87   0
   2   4 -10   29.75    4.37   0
   2   4  15    3.87    8.62   0
   2   6  -9   50.29    4.48   0
   2   7  13    7.03    9.13   0
   2  11   9   37.94    6.31   0
   2  13   5  311.04    5.37   0
   3  -3 -15    4.80   11.40   0
   3   3 -13   10.64    7.12   0
   3  10  -9  107.13    6.24   0
   3  11  12   -1.14   10.64   0
   3  12  11    7.53    8.98   0
   3  13  10    1.53    8.40   0
   3  15  -3    8.49    1.55   0
   4  10 -11   16.49    8.24   0
   4  15  -6    0.76    4.26   0
   0 -25   8    5.24    5.40   0
   0 -22  10   -3.12    6.14   0
   0 -20  -5    1.97    4.24   0
   0 -19  11   -2.62    6.04   0
   0  -8  11   19.97    6.10   0
   0  -7  11   -1.37    4.56   0
   0  -3  -3  332.16    3.45   0
   0  -3   9    2.41    4.48   0
   0   0   6   48.15    3.74   0
   1 -22 -10   -1.33    7.52   0
   1 -17 -11   13.07    8.35   0
   1 -16 -11    1.00    7.74   0
   1 -15 -11   -3.83    5.52   0
   1 -14 -11    6.74    5.31   0
   1 -13 -11   73.45    6.20   0
   1 -12 -11   85.62    6.21   0
   1 -11 -11   -0.95    7.31   0
   1 -11  16   61.88   11.57   0
   1 -10 -11  103.79    7.77   0
   1 -10  16    0.77   10.84   0
   1  -9  16    2.67   10.18   0
   1  -5 -10   71.73    4.92   0
   1  -4  15    6.89    7.50   0
   1  -1  14   13.83    6.71   0
   1   1  13   17.59    5.94   0
   1   4  11   16.57    6.85   0
   1   5  -5  376.97    4.21   0
   1   5  10   90.18    6.42   0
   1   6  -4    6.65    2.20   0
   1   6   9   -6.24    5.09   0
   1   7   8    3.40    3.29   0
   1   8   6   69.90    4.03   0
   2 -18 -14    7.01   10.09   0
   2  -9 -14   44.89    7.88   0
   2  -8 -14    2.21   10.00   0
   2  -3 -13   34.83    8.45   0
   2   0 -12   58.43    7.79   0
   2   1  16   18.95   11.71   0
   2   3  15   -2.42   11.17   0
   2   5  14   16.53   10.29   0
   2   8  12   61.30    8.47   0
   2   9  11    2.41    7.76   0
   2  10  10    9.33    6.72   0
   2  12   7   33.34    5.14   0
   2  13   4  305.87    4.96   0
   3  -7 -16   -0.89   13.39   0
   3  -2 -15   30.17   10.97   0
   3   1 -14    7.81    7.37   0
   3   4 -13    4.00    7.95   0
   3   6 -12    3.94    6.90   0
   3   9 -10    2.81    6.02   0
   3  14  -5   60.08    3.21   0
   3  14   8   -2.63    6.96   0
   3  15   6    1.10    5.70   0
   4   7 -13    2.81   10.73   0
   4  17   4   41.46    5.74   0
   0 -27   5   76.66    3.73   0
   0 -23  -4   12.17    4.17   0
   0 -23   9    1.58    5.86   0
   0 -18  11  -12.06    6.06   0
   0 -16  -6  445.48    6.69   0
   0 -15  -6  314.60    5.61   0
   0 -14  -6   18.18    3.90   0
   0 -13  -6    8.16    3.93   0
   0 -12  -6  129.67    4.56   0
   0 -11  -6   11.92    3.56   0
   0  -9  11  149.44    6.69   0
   0  -7  -5  415.97    4.59   0
   0  -6  10    2.70    4.80   0
   0  -2   8  389.43    5.30   0
   0  -1   7    2.09    2.75   0
   1 -26  -9   -4.97    8.62   0
   1 -23 -10    1.74    8.05   0
   1 -19 -11    2.48    8.45   0
   1 -18 -11   -3.34    8.09   0
   1 -13  16   56.48   11.87   0
   1 -12  16    7.01    9.07   0
   1  -9 -11    6.36    6.52   0
   1  -8 -11   -8.69    6.25   0
   1  -6  15    8.67    8.91   0
   1  -5  15   28.75    7.74   0
   1  -4 -10   14.03    6.21   0
   1  -2  14    1.29    7.78   0
   1  -1  -9  189.28    5.97   0
   1   0  13    4.36    8.53   0
   1   1  -8    3.05    4.32   0
   1   4  -6  460.26    5.04   0
   2  -7 -14   37.77    9.23   0
   2  -6 -14   98.98    9.52   0
   2  -2 -13   73.70    8.68   0
   2   0  16   99.94   14.05   0
   2   1 -12   25.25    6.69   0
   2   3 -11   21.92    6.35   0
   2   5 -10   20.19    5.34   0
   2   6  13   48.39    9.30   0
   2   9  -7  105.32    4.06   0
   2  10  -6    1.26    3.17   0
   2  12  -3    6.18    1.40   0
   2  13   3    5.20    3.04   0
   3  -6 -16    8.95   10.65   0
   3  -5 -16    4.46   11.42   0
   3  -1 -15    3.34    9.97   0
   3   2 -14   26.92   10.71   0
   3   8 -11  149.03    7.35   0
   4   9 -12   -1.65    8.23   0
   0 -26  -2    2.30    3.51   0
   0 -25  -3   -0.99    4.50   0
   0 -21  -5   41.44    4.28   0
   0 -18  -6  849.04    8.94   0
   0 -17  -6   43.43    4.62   0
   0 -17  11   -3.71    5.49   0
   0 -16  11   -0.22    6.25   0
   0 -15  11    3.07    5.17   0
   0 -14  11   17.26    5.32   0
   0 -13  11   46.00    5.82   0
   0 -12  11   63.39    5.85   0
   0 -11  11    2.06    5.05   0
   0 -10  -6  429.99    5.96   0
   0 -10  11    6.11    3.99   0
   0  -7  10   21.71    4.71   0
   0  -6  -5  541.58    5.35   0
   0  -4  -4  237.30    3.69   0
   0   0   5    3.98    3.17   0
   1 -24 -10    4.93    9.88   0
   1 -20 -11   16.12    8.39   0
   1  -7 -11  226.32    7.79   0
   1  -7  15   12.84   10.19   0
   1  -3 -10   29.50    5.80   0
   1  -3  14    7.87    8.25   0
   1   3  -7    5.03    3.82   0
   1   3  11   59.86    6.80   0
   1   7  -3   70.98    1.96   0
   1   7   7   68.58    4.58   0
   1   8   5   68.42    3.32   0
   2  -5 -14   58.07   10.12   0
   2  -1  16   18.56   13.99   0
   2   2  15   -4.59    9.31   0
   2   4  14  -11.71    9.14   0
   2   7  12   15.02    7.72   0
   2   8  -8  141.82    4.96   0
   2  11   8    2.84    5.38   0
   2  12   6   30.04    4.50   0
   2  13   2    3.30    2.23   0
   3  -4 -16    1.01   12.48   0
   3   0 -15   -4.55    9.46   0
   3  10  12   28.99    9.98   0
   3  11  11   11.95    8.75   0
   3  12  10    0.15    8.42   0
   3  13   9   -1.57    6.88   0
   4  12 -10    3.03    7.45   0
   4  13  -9    9.47    6.83   0
   4  14  -8    2.19    6.22   0
   4  16  -5   40.15    3.71   0
   4  17   3   29.59    5.36   0
   0 -27  -1   62.31    3.60   0
   0 -26   6    2.89    4.28   0
   0 -25   7   36.68    5.10   0
   0 -24  -4    2.75    4.38   0
   0 -24   8    2.53    5.22   0
   0 -22  -5   84.46    5.15   0
   0 -22   9   23.34    6.06   0
   0 -19  -6  113.40    5.76   0
   0  -8  10   22.08    4.56   0
   0  -3   8   -1.46    2.89   0
   0  -2   7  530.21    6.03   0
   0  -1   6   31.58    3.73   0
   1 -25 -10    5.64    9.78   0
   1 -22 -11   10.89    9.55   0
   1 -21 -11   14.18    8.06   0
   1  -9  15    3.46   10.02   0
   1  -8  15   -5.07    7.49   0
   1  -6 -11   -0.53    6.33   0
   1  -4  14    2.41    7.96   0
   1  -1  13   15.83    6.26   0
   1   0  -9   -2.22    4.56   0
   1   1  12  114.27    7.71   0
   1   4  10  202.50    6.95   0
   1   6   8    7.20    4.63   0
   2 -16 -15   21.31   12.44   0
   2 -15 -15   -7.09   11.02   0
   2 -14 -15   -6.84   11.20   0
   2 -13 -15   11.33   11.32   0
   2 -12 -15   -1.85   11.07   0
   2 -11 -15   -5.70   11.49   0
   2 -10 -15    4.31   10.21   0
   2  -4 -14   -6.76    8.52   0
   2  -1 -13   -0.02    6.17   0
   2   1  15   36.51   12.11   0
   2   2 -12    7.06    7.13   0
   2   4 -11    7.45    5.46   0
   2   5  13    9.90    9.05   0
   2   7  -9   24.79    4.63   0
   2   8  11   24.61    5.96   0
   2   9  10   31.82    6.74   0
   2  10   9    2.80    5.39   0
   2  11  -5   45.43    2.80   0
   3  -3 -16    3.19   12.14   0
   3   3 -14    9.58   10.88   0
   3   5 -13   29.55    6.00   0
   3   7 -12    0.29    7.06   0
   3   8  13  -11.97   10.56   0
   3  10 -10   -0.15    5.77   0
   3  11  -9    4.36    4.84   0
   3  12  -8  119.95    4.72   0
   3  14   7   -5.32    5.76   0
   3  15   5    6.51    4.72   0
   4  11 -11   -2.55    8.32   0
   4  17  -1    2.76    2.33   0
   4  17   2   17.37    4.81   0
   0 -20  -6    5.90    4.93   0
   0 -18  10   16.00    5.00   0
   0  -9  10    3.09    4.98   0
   0  -8  -6  471.90    5.87   0
   0   0   4 1723.90    6.55   0
   1 -23 -11   25.40   10.27   0
   1 -17 -12   52.99    9.30   0
   1 -16 -12    3.32    8.20   0
   1 -16  15   12.62   12.07   0
   1 -15 -12   35.55    8.09   0
   1 -15  15   12.70   12.37   0
   1 -14 -12   76.08    7.15   0
   1 -14  15    4.21   11.62   0
   1 -13 -12   -3.18    5.81   0
   1 -13  15    4.89   11.61   0
   1 -12 -12   25.37    7.51   0
   1 -12  15    3.10   10.62   0
   1 -11 -12   15.76    8.04   0
   1 -11  15   13.68    9.69   0
   1 -10  15    5.49    7.43   0
   1  -5 -11  208.60    7.57   0
   1  -5  14   14.77    7.82   0
   1  -2 -10    9.81    5.74   0
   1   0  12  347.16    8.84   0
   1   2  -8   56.96    4.39   0
   1   2  11   88.94    6.94   0
   1   7   6  317.63    5.12   0
   1   8   4   43.92    2.81   0
   2  -9 -15    9.37   10.05   0
   2  -8 -15   40.94   10.63   0
   2  -3  16  -13.09   13.23   0
   2   0 -13    8.53    7.95   0
   2   0  15   -4.88   10.34   0
   2   6 -10   -7.25    4.84   0
   2   6  12   35.25    8.88   0
   3  -2 -16    9.86   11.89   0
   3   1 -15   -4.14    9.67   0
   3   9 -11   62.40    7.08   0
   3   9  12    8.61   10.16   0
   3  13  -7   94.30    4.52   0
   3  13   8    4.81    7.24   0
   4  10 -12   -0.03    8.48   0
   4  15  -7   14.96    5.07   0
   4  17   1   -0.97    3.65   0
   0 -27   4    3.09    2.86   0
   0 -23  -5   21.99    4.74   0
   0 -23   8   17.88    5.37   0
   0 -21   9   18.59    5.53   0
   0 -17  10   44.65    5.74   0
   0 -16  -7  521.17    7.40   0
   0 -16  10    3.20    5.15   0
   0 -15  -7  441.61    6.91   0
   0 -14  -7  183.78    5.31   0
   0 -13  -7  676.18    7.60   0
   0 -10  10   23.42    4.98   0
   0  -7  -6  251.81    4.71   0
   0  -5  -5 1328.99    7.02   0
   0  -4   8  125.79    3.77   0
   0  -2  -3    7.64    1.67   0
   1 -19 -12    2.43   10.14   0
   1 -18 -12   12.61    7.24   0
   1  -9 -12   57.22    8.01   0
   1  -7  14   20.02    8.17   0
   1  -6  14   26.99    6.59   0
   1  -4 -11   52.93    6.47   0
   1  -3  13   23.12    8.23   0
   1   3  10  364.74    7.83   0
   1   5  -6  247.01    4.08   0
   2  -4  16   11.18   13.58   0
   2  -2 -14    7.54    7.23   0
   2   2  14   20.74   10.47   0
   2   3 -12   66.01    7.52   0
   2   7  11    7.41    7.53   0
   2  12   5   -0.09    3.51   0
   3  -1 -16   10.35   11.45   0
   3   2 -15   36.41    9.95   0
   3   4 -14   13.34    9.00   0
   3   6 -13   20.52    8.35   0
   3  10  11   18.75    9.03   0
   3  11  10    1.75    7.28   0
   3  15   4   -1.75    4.36   0
   4  16   5   13.00    5.59   0
   4  17   0   61.84    3.51   0
   0 -26  -3    7.92    3.72   0
   0 -25  -4    6.16    4.77   0
   0 -24   7   60.93    4.78   0
   0 -21  -6   37.68    4.91   0
   0 -20   9    5.13    5.01   0
   0 -17  -7    4.57    4.75   0
   0 -15  10    3.42    4.84   0
   0 -14  10   42.46    5.57   0
   0 -12  10   19.47    4.82   0
   0 -11  -7  137.72    4.87   0
   0 -10  -7   96.22    4.48   0
   0  -5   8    1.80    4.21   0
   0  -3  -4   26.46    2.02   0
   0  -3   7  307.95    4.44   0
   0  -2   6  289.47    4.78   0
   0  -1   5  149.13    3.17   0
   0   0   3    3.43    1.53   0
   1 -24 -11    1.11    9.69   0
   1 -21 -12   14.17    9.18   0
   1 -20 -12   42.96    9.44   0
   1  -8 -12   31.65    5.46   0
   1  -8  14   25.09    9.00   0
   1  -7 -12    4.38    7.69   0
   1  -4  13   16.47    7.91   0
   1  -1 -10    8.62    3.92   0
   1   1  -9  206.73    4.78   0
   1   4  -7  461.95    5.73   0
   1   6  -5    2.41    2.60   0
   1   6   7   14.86    3.03   0
   1   8   3  157.95    2.91   0
   2  -6 -15   -0.50    7.67   0
   2  -5 -15   95.52   10.92   0
   2  -5  16    5.39   11.66   0
   2  -1  15   34.55    9.13   0
   2   1 -13    4.51    5.55   0
   2   1  14   37.42   10.44   0
   2   5 -11    3.85    4.87   0
   2   5  12    2.29    8.08   0
   2   8  10  119.52    6.56   0
   2   9  -8  205.54    5.08   0
   2   9   9   18.48    5.60   0
   3   7  13   -7.57    8.76   0
   3   8 -12   18.05    7.28   0
   3  14  -6   15.01    3.43   0
   3  14   6    5.48    5.21   0
   0 -26   5    2.57    3.87   0
   0 -24  -5    0.24    5.03   0
   0 -22   8    9.32    5.12   0
   0 -19  -7   76.99    5.05   0
   0  -9  -7   53.51    4.37   0
   0  -4  -5   35.32    3.17   0
   1 -22 -12    4.39    9.40   0
   1 -18  14    3.81   10.55   0
   1 -17  14    5.78    9.30   0
   1 -11  14    7.59    8.26   0
   1 -10  14   -7.22    8.99   0
   1  -9  14   31.88    7.26   0
   1  -6 -12   18.09    7.35   0
   1  -5  13    5.25    7.39   0
   1  -3 -11  210.84    6.09   0
   1   3  -8   12.91    4.13   0
   1   7   5 1127.25    7.18   0
   1   8   2   -1.09    1.90   0
   2 -13 -16   12.69   10.13   0
   2 -12 -16    1.56   11.47   0
   2 -11 -16   -5.48   13.16   0
   2 -10 -16   -0.73   12.55   0
   2  -6  16    1.01   10.15   0
   2  -4 -15   -8.13   10.70   0
   2  -2  15   -1.02    8.68   0
   2  -1 -14    5.19    7.85   0
   2   2 -13   80.36    7.42   0
   2   3  13    5.08    8.02   0
   2   4 -12   35.09    6.01   0
   2  10  -7   73.29    3.69   0
   2  11   6   40.02    4.63   0
   2  12   4   75.49    3.94   0
   3   0 -16   -0.34    9.29   0
   3   3 -15   -7.84   11.48   0
   3   5 -14   10.77    8.31   0
   3   7 -13    6.43    6.95   0
   3   8  12   28.65   10.32   0
   3  13   7   14.65    5.78   0
   3  15  -4   16.85    2.06   0
   3  15   3    3.46    3.91   0
   4  12 -11   -1.94    8.21   0
   4  13 -10    4.73    6.71   0
   4  14  -9    1.08    6.02   0
   4  15   6   -1.00    7.51   0
   4  16   4    5.63    6.02   0
   0 -20  -7   15.07    5.27   0
   0 -10   9   46.63    4.58   0
   0  -9   9   84.69    3.85   0
   0  -8  -7  535.13    6.55   0
   0  -6   8   70.59    4.18   0
   0  -4   7    1.23    2.56   0
   1 -23 -12  -12.48   10.82   0
   1 -18 -13    8.11    9.51   0
   1 -16  14   11.76    8.20   0
   1 -15 -13    8.86    6.61   0
   1 -15  14   -4.43   10.17   0
   1 -14 -13    1.14    6.68   0
   1 -14  14    6.71    9.39   0
   1 -13 -13    1.15    6.29   0
   1 -13  14    4.13    9.40   0
   1 -12 -13   31.59    6.88   0
   1 -12  14   22.63    7.23   0
   1 -11 -13   33.43    8.56   0
   1 -10 -13   14.66    7.42   0
   1  -6  13   -0.61    7.83   0
   1  -5 -12  786.45   11.49   0
   1  -2 -11   27.07    6.23   0
   1   0 -10   48.92    4.03   0
   1   2  -9  314.87    6.42   0
   1   3   9  112.99    5.45   0
   1   7  -4   66.97    2.58   0
   2  -9 -16   11.33    9.17   0
   2  -8 -16   -2.32   11.72   0
   2  -3 -15   50.91   10.15   0
   2  -3  15  -12.09   10.53   0
   2   0 -14  117.73    9.60   0
   2   0  14   31.76   10.39   0
   2   2  13    7.14    7.79   0
   2   6 -11   76.42    5.43   0
   2   6  11   28.85    5.42   0
   2   7  10   62.92    6.46   0
   2  12  -4   46.14    2.12   0
   3   1 -16    9.84   10.62   0
   3   4  14    8.49   11.73   0
   3   6  13   -5.92    8.64   0
   3   9  11    4.97    8.22   0
   3  10 -11   23.49    6.04   0
   3  10  10   20.70    7.52   0
   3  11 -10   47.97    5.43   0
   3  12  -9   -3.80    4.86   0
   3  12   8    6.39    6.04   0
   0 -26  -4   -0.07    4.47   0
   0 -23  -6    8.56    5.18   0
   0 -23   7   17.88    4.65   0
   0 -21  -7   29.50    5.56   0
   0 -21   8   24.93    4.61   0
   0 -17   9    7.46    4.97   0
   0 -16  -8   -3.58    5.12   0
   0 -16   9    5.15    4.69   0
   0 -15  -8   58.45    5.38   0
   0 -15   9    9.45    4.51   0
   0 -14  -8   93.61    5.19   0
   0 -14   9  149.32    5.99   0
   0 -13  -8    8.57    4.78   0
   0 -13   9  542.29    7.53   0
   0 -12   9   39.43    4.83   0
   0 -11   9   21.56    4.53   0
   0  -7   8   15.02    4.02   0
   0  -5  -6  102.61    4.15   0
   0  -2   5  569.82    5.11   0
   0  -1   4  427.85    3.67   0
   1 -20 -13   30.55   10.41   0
   1 -19 -13   -1.48    9.84   0
   1  -9 -13    1.79    7.48   0
   1  -8 -13   46.81    7.45   0
   1  -7  13   24.56    7.91   0
   1  -4 -12  286.81    8.81   0
   1  -3  12   49.47    5.27   0
   1   4   8    1.22    4.60   0
   1   5   7   53.88    4.25   0
   1   8   1  264.55    2.16   0
   2  -7 -16    7.93    8.20   0
   2  -6 -16   57.33   10.12   0
   2  -4  15   -0.13    8.79   0
   2  -2 -15   93.31    9.13   0
   2  -1  14   49.84   11.45   0
   2   8   9   33.63    5.46   0
   2   9   8   22.68    4.98   0
   2  10   7   42.28    4.73   0
   2  11  -6  590.39    5.18   0
   3   2 -16   -2.27   10.49   0
   3   3  14   67.24   11.93   0
   3   4 -15   12.71   10.30   0
   3   5  13    2.56   10.46   0
   3   6 -14    8.80    8.32   0
   3   7  12   12.49   11.40   0
   3   9 -12   57.95    7.12   0
   3  11   9    7.75    6.46   0
   3  13  -8   42.70    4.62   0
   3  14   5    0.67    4.60   0
   4  14   7   -1.34    9.01   0
   4  15  -8    8.16    5.49   0
   4  16  -6    3.52    3.39   0
   0 -27  -3    8.15    4.16   0
   0 -25  -5   -3.68    4.51   0
   0 -20   8    7.30    4.45   0
   0 -18  -8    8.73    5.13   0
   0 -17  -8  104.80    5.49   0
   0 -11  -8    1.65    3.23   0
   0 -10  -8   -2.21    4.48   0
   0  -7  -7  244.05    4.57   0
   0  -5   7   20.35    2.72   0
   0  -3  -5   70.04    3.61   0
   0  -2  -4   72.90    2.21   0
   1 -21 -13   -7.60   10.70   0
   1 -20  13   68.47    9.89   0
   1 -19  13   -4.91    9.85   0
   1  -9  13    0.75    8.20   0
   1  -8  13   34.92    7.72   0
   1  -7 -13  151.91    8.86   0
   1  -4  12  327.30    8.85   0
   1  -1 -11   87.96    6.15   0
   1   1 -10   17.35    4.75   0
   1   4  -8  141.19    4.73   0
   1   5  -7    6.37    3.40   0
   1   7   4  491.90    4.51   0
   2  -6  15    3.03   12.22   0
   2  -5 -16   58.23   11.27   0
   2  -5  15   -1.36    8.59   0
   2  -2  14   19.33   11.16   0
   2   1 -14   -0.52    8.14   0
   2   1  13   11.00    9.38   0
   2   3  12    4.85    7.99   0
   2   5 -12    3.59    6.16   0
   2   5  11   86.24    7.36   0
   2  11   5  299.85    5.43   0
   2  12   3    7.80    2.49   0
   3   8 -13   22.70    8.10   0
   3   8  11   22.45   10.06   0
   3  15   2    3.49    3.13   0
   4  15   5    5.50    6.69   0
   4  16   3   14.12    4.90   0
   0 -24  -6   65.68    5.30   0
   0 -24   6   68.27    4.36   0
   0 -22  -7   19.36    5.01   0
   0 -22   7   15.32    4.69   0
   0 -19  -8  100.38    6.58   0
   0 -19   8   95.20    4.99   0
   0  -9  -8    8.74    4.42   0
   0  -6  -7  238.90    5.14   0
   0  -6   7  227.75    4.60   0
   0  -4  -6 1234.23    7.75   0
   0  -4   6 1263.52    7.41   0
   1 -18  13  167.72    9.64   0
   1 -17  13   30.71    9.82   0
   1 -16 -14   82.51   10.12   0
   1 -16  13    1.86    8.59   0
   1 -15 -14   48.46    9.79   0
   1 -14 -14    8.17   10.05   0
   1 -13 -14   15.98    9.31   0
   1 -12 -14   -8.03    7.85   0
   1 -12  13   -5.47    7.47   0
   1 -11  13   21.49    8.25   0
   1 -10  13   15.42    7.33   0
   1  -6 -13   80.36    8.63   0
   1  -5  12  222.25    8.67   0
   1  -3 -12   24.88    4.74   0
   1   3  -9  172.85    5.39   0
   1   6  -6  302.48    4.11   0
   2 -10 -17    6.47   13.58   0
   2  -9 -17   -3.86   11.43   0
   2  -7  15   -1.31   12.48   0
   2  -4 -16    7.25   11.07   0
   2  -3  14   75.88    9.80   0
   2  -1 -15   32.77    6.91   0
   2   0  13    2.70    8.47   0
   2   2 -14   -6.92    7.71   0
   2   4 -13   42.22    7.12   0
   2   6  10  120.78    7.90   0
   2   7 -11  189.53    6.47   0
   2   9  -9  146.10    5.28   0
   2  10  -8  307.05    5.34   0
   3   2  14   23.68   10.86   0
   3   3 -16   13.81   11.99   0
   3   4  13    5.13   11.54   0
   3   5 -15    1.58    9.35   0
   3   6  12   18.65   10.07   0
   3   7 -14    3.15    7.18   0
   3   9  10   18.89    8.25   0
   3  13   6    4.54    5.12   0
   3  14  -7   -2.50    4.08   0
   0 -26  -5    8.68    4.90   0
   0 -25   5    3.20    3.10   0
   0 -23  -7   22.04    6.44   0
   0 -20  -8    6.76    5.70   0
   0 -15  -9    8.74    4.98   0
   0 -14  -9  141.92    5.67   0
   0  -8  -8    6.98    4.44   0
   0  -1   3  116.21    2.51   0
   1 -22  12    4.19    9.82   0
   1 -19 -14   13.20   10.46   0
   1 -18 -14   -2.93   11.14   0
   1 -17 -14   18.86    8.07   0
   1 -15  13   10.56    7.15   0
   1 -14  13   22.17    8.85   0
   1 -13  13    2.28    6.60   0
   1 -11 -14   37.86    6.75   0
   1 -10 -14    4.11    8.30   0
   1  -6  12   45.68    7.85   0
   1  -5 -13  305.30    9.19   0
   1  -2 -12   14.99    6.73   0
   1   0 -11   -0.14    4.43   0
   1   2 -10    1.29    4.99   0
   1   3   8   47.47    4.79   0
   1   6   5  439.13    5.14   0
   2 -10  15    6.48   11.09   0
   2  -9  15   34.86   13.33   0
   2  -8  15   26.63    9.48   0
   2  -7 -17   82.11   12.04   0
   2  -4  14    2.05    8.93   0
   2  -3 -16    4.12   10.89   0
   2   0 -15   -1.74    8.91   0
   2   2  12    8.50    7.94   0
   2   4  11   44.25    7.75   0
   2   6 -12   76.66    6.02   0
   2   7   9    3.29    5.34   0
   2   8   8   -5.20    4.48   0
   2   9   7    6.31    4.10   0
   2  10   6  278.28    5.98   0
   3   1  14    3.66   12.91   0
   3   7  11  170.52   10.99   0
   3  10 -12  190.66    8.37   0
   3  10   9   -3.97    6.74   0
   3  11 -11   -2.27    5.63   0
   3  11   8   -4.33    6.46   0
   3  12 -10  131.36    6.21   0
   3  12   7   13.07    5.35   0
   3  14   4   -1.18    3.66   0
   4  14 -10    7.69    5.91   0
   4  14   6   10.84    7.82   0
   0 -25  -6   -7.78    5.14   0
   0 -21   7    9.16    4.12   0
   0 -16  -9    2.64    5.15   0
   0 -13  -9  547.06    7.45   0
   0 -12  -9   40.88    5.34   0
   0 -12   8   77.71    4.26   0
   0 -11  -9   17.39    5.14   0
   0  -7  -8   13.50    4.35   0
   0  -7   7  283.58    5.03   0
   0  -5  -7   21.44    2.78   0
   0  -3   5   64.14    2.41   0
   0  -2   4   69.72    2.84   0
   1 -21  12    2.38    9.89   0
   1 -20 -14   -3.85   11.89   0
   1  -9 -14   -3.29    6.27   0
   1  -8 -14   23.39    8.29   0
   1  -7  12  146.64    8.05   0
   1  -4 -13   46.95    7.58   0
   1   4   7   37.18    3.11   0
   1   5   6    0.26    3.49   0
   1   7  -5   13.12    2.46   0
   2 -11  15   26.09   11.16   0
   2  -6 -17    9.23   12.50   0
   2  -5  14   22.08   10.79   0
   2  -2 -16   17.94   10.65   0
   2  -1  13   -1.77    9.07   0
   2   1 -15   12.73    8.39   0
   2   3 -14   -1.39    7.99   0
   3   0  14   11.93   11.87   0
   3   3  13   -1.24   10.29   0
   3   4 -16    5.31   10.27   0
   3   5  12   67.37   11.26   0
   3   6 -15   16.02    9.93   0
   3   9 -13   18.58    7.60   0
   4  12   8    1.38    9.07   0
   4  13   7    6.63    8.06   0
   0  -3  -6  360.04    4.44   0
   1  -8  12   10.16    5.64   0
   1  -1 -12  161.00    6.15   0
   1   1 -11   96.44    5.02   0
   2   1  12   -1.55    5.85   0
   0 -11  -9   19.64    5.48   0
   0 -11  -6    5.72    5.53   0
   0  -7 -13   28.11    5.55   0
   0   7 -14    6.52    4.00   0
   0   7  -1  420.24    5.49   0
   0   9 -13   -0.28    4.83   0
   0   9  -2   19.14    3.16   0
   0  13  -9  605.70   10.18   0
   0  13  -7  710.15    9.45   0
   0  13  -6    3.84    5.59   0
   1 -20 -10   17.91   13.14   0
   1 -20  -9    9.81   11.27   0
   1 -20  -7   15.28   11.01   0
   1 -20  -6  230.12   13.20   0
   1 -19 -12   -0.15   12.05   0
   1 -16   0    4.76    7.85   0
   1   4   5  140.78    3.03   0
   1  19  -1   55.27    9.30   0
   1  21 -12   25.37   13.56   0
   1  21  -4   -5.04   10.60   0
   1  22  -9   54.69   13.81   0
   1  22  -8   -0.22   13.27   0
   1  22  -7   19.99   11.88   0
   1  22  -6   42.89   11.66   0
   2 -25  -8   -3.68   16.80   0
   2 -25  -7    2.25   18.31   0
   2 -25  -6   32.72   15.34   0
   2 -23  -2   15.55   14.09   0
   2 -19   2   92.40   10.94   0
   2 -16   4  206.89    9.10   0
   2 -11   6   44.61    5.29   0
   2   9   7   -1.06    5.05   0
   2  13   6   29.53    6.59   0
   2  21   2   91.85   12.67   0
   2  22   1   -0.27    8.64   0
   2  23   0   28.95   10.54   0
   2  24  -1   73.44   15.25   0
   2  25  -2   -8.34   15.76   0
   2  26  -4    3.16   17.93   0
   3 -21   3   19.47   14.53   0
   3 -13   7    8.11    7.57   0
   3  15   7    8.63    9.93   0
   3  23   3    2.26   16.88   0
   3  24   2   12.45   12.63   0
   4 -12   8    3.32    8.60   0
   0 -10  -5   18.18    5.45   0
   0  -8 -12   -7.29    5.89   0
   0  -5  -1  956.90    5.51   0
   0  -4 -14   44.00    4.19   0
   0  11 -12   20.55    6.11   0
   0  12 -11   69.44    6.17   0
   0  12  -4   -1.49    5.37   0
   0  13 -10  177.65    8.08   0
   0  13  -5   19.96    5.78   0
   1 -19 -11   -6.64   11.74   0
   1 -18 -13    6.40   11.95   0
   1 -15 -16   11.72   11.70   0
   1 -14   1  111.40    7.30   0
   1   5   5   18.25    3.06   0
   1  10   4   94.32    5.83   0
   1  15   2   39.44    5.39   0
   1  17   1   14.73    8.89   0
   1  18   0    8.51    6.46   0
   1  20 -14    8.34   14.09   0
   1  20  -2   -3.72    8.24   0
   1  21  -3  192.36   12.37   0
   1  22 -11   16.05   12.23   0
   1  22  -5    5.45   12.27   0
   2 -22  -1   -1.66   11.45   0
   2 -21   0    2.42   12.69   0
   2 -20   1    4.76   11.14   0
   2  16   5  123.71    9.24   0
   2  18   4   96.91    9.66   0
   2  20   3   33.16   12.38   0
   2  26  -3   16.73   18.62   0
   2  27  -5    0.28   17.21   0
   3 -25  -1  -13.37   17.25   0
   3 -24   0    7.85   17.84   0
   3 -22   2    7.05   16.35   0
   3 -19   4    0.16   10.66   0
   3  -9   8   39.44    6.17   0
   3   6   9   -1.70    5.27   0
   3  12   8    8.72    8.45   0
   3  18   6   47.68   12.37   0
   3  20   5  -11.99   12.09   0
   3  22   4   16.06   14.99   0
   4  -7   9    4.83    6.29   0
   0 -10  -9   56.34    5.36   0
   0  -9  -4   20.35    4.93   0
   0  -8  -3   29.90    4.39   0
   0  -6 -13   13.15    4.97   0
   0   8 -14   21.49    4.89   0
   0   8  -1  407.54    6.30   0
   0  10  -2 1000.80    8.29   0
   0  14  -7  176.57    7.38   0
   1 -19 -10    5.25   12.33   0
   1 -19  -6   17.98   10.07   0
   1 -19  -5   31.78    7.77   0
   1 -17 -14   -6.04   11.14   0
   1 -16 -15   45.39   11.60   0
   1 -12   2    9.04    5.92   0
   1  -7   4  451.87    5.34   0
   1  20  -1   26.74   10.44   0
   1  21 -13   -6.36   13.09   0
   1  22 -12   14.58   13.12   0
   1  23  -9   33.89   14.75   0
   1  23  -8   -9.23   13.86   0
   1  23  -7   49.23   13.53   0
   2 -24  -6   12.86   16.27   0
   2 -24  -5   30.45   12.27   0
   2 -23  -3    7.62   14.42   0
   2 -17   3    6.05    5.82   0
   2 -10   6  282.12    7.01   0
   2  10   7   37.40    6.24   0
   2  14   6   56.28    7.54   0
   2  22   2   14.67   11.67   0
   2  23   1   22.09   12.71   0
   2  24   0    8.57   11.38   0
   2  25  -1   12.18   15.10   0
   2  27  -4    5.92   19.36   0
   3 -17   5    3.46    9.91   0
   3 -15   6    6.06    7.92   0
   3   7   9    4.82    5.64   0
   3  16   7   27.66   10.67   0
   0  -7 -12    7.28    5.01   0
   0  -3 -14    2.67    3.57   0
   0   4   0 1490.15    5.90   0
   0  12 -12    7.16    5.78   0
   0  13 -11   48.91    6.73   0
   0  13  -4    9.02    6.17   0
   0  14  -9  146.86    7.64   0
   0  14  -6   12.91    4.44   0
   1 -19  -9   -5.96    8.34   0
   1 -19  -8   23.57   10.50   0
   1 -17 -13    6.77   10.60   0
   1 -14 -16   26.00   11.59   0
   1   6   5  504.17    5.55   0
   1  11   4   70.69    4.57   0
   1  16   2   -3.10    6.06   0
   1  18   1   46.12    8.50   0
   1  19   0   98.25    7.40   0
   1  22  -3   49.25   11.71   0
   1  23  -6    1.34    9.33   0
   1  23  -5   19.68   11.91   0
   2 -24  -9   -0.62   13.12   0
   2 -24  -7    8.39   12.58   0
   2 -23  -4   59.23   15.12   0
   2 -22  -2    1.67    9.84   0
   2 -21  -1   -0.06   11.89   0
   2 -19   1   29.53    9.51   0
   2 -18   2   30.01    8.50   0
   2  -6   7   35.15    3.14   0
   2  17   5   22.75    9.31   0
   2  19   4   33.26   10.21   0
   2  27  -3   42.30   18.92   0
   3 -25  -2   17.17   13.08   0
   3 -24  -1    6.97   16.38   0
   3 -21   2    2.75   12.97   0
   3 -20   3   45.04   11.70   0
   3 -12   7   24.36    7.21   0
   3  13   8   -5.25    8.16   0
   3  19   6   -5.56   12.35   0
   3  21   5   12.28   14.40   0
   3  23   4    7.76   14.57   0
   4 -11   8   -1.20    8.56   0
   0  -9  -5  877.53    8.55   0
   0  -8 -11   33.42    5.15   0
   0  -5 -13  125.53    5.00   0
   0   5   0    3.17    2.26   0
   0   9  -1 1388.27    8.78   0
   0  11 -13    4.85    5.86   0
   0  14 -10   38.05    6.78   0
   0  15  -7  428.71    8.83   0
   1 -18 -11   -4.47   11.08   0
   1 -18  -5  186.80   10.82   0
   1 -16 -14   60.74   12.50   0
   1 -15 -15   29.56   11.60   0
   1 -13   1   38.46    6.31   0
   1   7   5 1190.41    8.06   0
   1  12   4  141.01    6.29   0
   1  23 -11    6.76   13.11   0
   1  23  -4   32.58   11.93   0
   1  24  -8   30.03   13.03   0
   1  24  -7   63.65   12.41   0
   2 -23  -5   85.92   13.82   0
   2 -22  -3   24.78   13.51   0
   2 -20   0   45.05    8.58   0
   2 -16   3   24.65    7.34   0
   2  11   7   78.46    6.55   0
   2  15   6  169.58    8.64   0
   2  23   2   12.99   12.14   0
   2  24   1   45.64   13.51   0
   2  26  -1   83.53   17.68   0
   3 -23   0    3.14   13.94   0
   3 -22   1   -2.79   13.46   0
   3 -18   4   -0.07   10.74   0
   3 -14   6   -2.72    7.57   0
   3  -8   8   -3.64    5.11   0
   3   8   9    2.01    5.95   0
   3  17   7    2.59   10.50   0
   0  -9  -7   53.69    4.44   0
   0  -9  -6   92.42    5.26   0
   0  -2 -14    1.95    3.36   0
   0   6   0  236.74    4.41   0
   0   9 -14    8.83    4.69   0
   0  10  -1    4.87    5.29   0
   0  12  -2   -0.31    5.30   0
   0  13 -12   23.41    6.18   0
   0  13  -3  108.36    4.95   0
   0  14 -11   16.69    6.64   0
   0  15  -9   15.72    6.79   0
   0  15  -6  319.78    6.92   0
   1 -18 -10   -3.48    8.21   0
   1 -18  -9   10.95   10.48   0
   1 -18  -8    1.80    9.03   0
   1 -18  -7   80.96   11.37   0
   1 -18  -6  137.35   10.21   0
   1 -17 -12   52.98   11.42   0
   1 -14   0   35.63    6.77   0
   1 -11   2    7.50    5.17   0
   1  -9   3   27.81    4.46   0
   1  -6   4    2.93    3.29   0
   1   8   5   57.30    4.07   0
   1  15   3   17.67    6.61   0
   1  17   2   69.75    6.66   0
   1  20   0    1.73    7.38   0
   1  21  -1   22.79    7.70   0
   1  22  -2   20.18   11.05   0
   1  23 -12  -10.10   13.13   0
   1  23  -3    6.74   10.26   0
   1  24 -10   -0.11   15.28   0
   1  24  -6    0.09   12.15   0
   1  24  -5   27.05   12.00   0
   2 -23 -10  -20.97   14.19   0
   2 -23  -9   23.46   16.62   0
   2 -23  -8   13.70   15.90   0
   2 -23  -7   21.50   15.16   0
   2 -23  -6   51.64   11.97   0
   2 -22  -4   20.13   12.19   0
   2 -21  -2   29.90   11.70   0
   2 -17   2   20.89    7.63   0
   2 -14   4   52.38    7.22   0
   2 -12   5    5.48    5.57   0
   2  12   7   26.72    6.01   0
   2  18   5   99.04   10.36   0
   2  20   4   -5.52    9.78   0
   2  22   3  191.72   13.54   0
   2  27  -2    2.51   13.27   0
   3 -24  -2    9.31   15.96   0
   3 -19   3    6.69   10.04   0
   3 -16   5   85.30    9.10   0
   3 -11   7  128.40    8.08   0
   3   9   9   20.92    6.58   0
   3  14   8    2.25    8.80   0
   3  20   6    6.22   12.99   0
   3  22   5  -12.69   14.72   0
   4  -6   9   11.61    6.20   0
   0  -7 -11    5.38    4.75   0
   0  -6 -12  566.06    7.36   0
   0  12 -13    6.69    6.33   0
   0  15 -10   -4.55    6.66   0
   0  16  -8   10.83    7.25   0
   0  16  -7  491.83    9.92   0
   1 -15 -14   36.52   10.21   0
   1 -14 -15    9.10   10.94   0
   1 -13 -16   21.14    9.89   0
   1  13   4    1.71    6.24   0
   1  24 -11   18.45   12.91   0
   1  24  -4   56.57   13.19   0
   2 -22 -11   21.44   15.77   0
   2 -22  -5    0.49   11.96   0
   2 -20  -1   17.57   10.53   0
   2 -19   0    4.45   10.14   0
   2 -18   1   27.09   10.13   0
   2  -9   6    7.10    4.23   0
   2  -5   7   50.45    3.32   0
   2   4   8  201.08    3.87   0
   2  16   6   69.86    8.79   0
   2  24   2    1.53   12.63   0
   2  25   1   29.60   14.89   0
   2  27  -1    3.69   18.37   0
   3 -24  -3   35.64   15.80   0
   3 -23  -1   27.85   12.73   0
   3 -22   0   26.13   14.67   0
   3 -21   1    0.61   12.98   0
   3 -20   2    1.72   13.09   0
   3  10   9    4.46    7.28   0
   3  15   8    5.48   10.12   0
   3  18   7   -4.62   11.05   0
   4 -13   7   -2.21   10.17   0
   4 -10   8   -1.23    8.07   0
   0  -8  -5   90.02    4.76   0
   0  -5  -2    9.24    3.09   0
   0  -4 -13   11.88    4.19   0
   0   8   0  423.95    6.08   0
   0  10 -14   12.74    5.44   0
   0  11  -1   68.89    5.48   0
   0  13  -2    6.01    6.03   0
   0  14 -12   58.50    7.29   0
   0  15 -11    6.56    7.41   0
   0  16  -9    2.43    7.34   0
   0  16  -6  369.33    7.66   0
   0  16  -5   19.20    6.56   0
   1 -17 -10   23.26   10.53   0
   1 -17  -6  223.64   10.42   0
   1 -16 -12    9.93    9.40   0
   1 -12   1    9.02    5.62   0
   1 -11 -17   26.90   11.31   0
   1  -9 -18    5.39   10.53   0
   1   9   5  216.58    5.10   0
   1  16   3  235.26    7.23   0
   1  18   2   96.72    6.99   0
   1  20   1   -0.41    9.95   0
   1  21   0   -7.33    7.39   0
   1  22  -1   93.67    9.57   0
   1  23  -2    9.94   10.88   0
   1  24  -3  124.56   12.85   0
   1  25 -10   13.72   15.19   0
   1  25  -9    3.47   15.55   0
   1  25  -8   23.37   11.78   0
   1  25  -7   12.90   10.72   0
   1  25  -6   -4.55   12.52   0
   1  25  -5   12.61   12.70   0
   2 -22  -9    9.26   13.25   0
   2 -22  -7   44.07   14.61   0
   2 -22  -6   -9.15   15.21   0
   2 -21  -3   31.70    9.08   0
   2   5   8   14.22    3.45   0
   2   6   8   16.25    3.82   0
   2  13   7   21.98    6.43   0
   2  19   5   26.66    9.35   0
   2  21   4   31.77    8.30   0
   2  23   3   70.64   13.54   0
   2  28  -2    6.11   14.16   0
   3 -23  -2   73.26   15.78   0
   3 -15   5    5.84    7.55   0
   3 -13   6   -0.27    7.32   0
   3  21   6  -10.97   14.47   0
   4 -15   6    3.55   12.75   0
   0  -8  -7  526.07    6.74   0
   0  -7  -4  221.98    4.92   0
   0  -6  -3    6.32    3.49   0
   0  12  -1  403.85    8.13   0
   0  16 -10   -3.63    8.32   0
   0  16  -4  192.79    7.67   0
   0  17  -8  105.39    8.80   0
   0  17  -7    9.50    7.58   0
   1 -17  -8   48.93    9.57   0
   1 -15 -13   19.33   10.83   0
   1 -14  -1  118.53    7.59   0
   1 -13   0   52.92    6.33   0
   1 -10   2   41.94    5.38   0
   1  -8   3  153.85    4.65   0
   1  10   5   23.26    5.06   0
   1  14   4   15.18    5.90   0
   1  17   3 1131.35   15.00   0
   1  23  -1   15.00   12.24   0
   1  25  -4   15.82   15.09   0
   2 -22  -8    9.19   11.15   0
   2 -21  -4    9.70   11.49   0
   2 -20  -2   17.94    8.48   0
   2 -19  -1    3.52   10.15   0
   2 -16   2   42.59    8.69   0
   2 -13   4  263.85    7.91   0
   2 -11   5  249.94    6.91   0
   2  22   4    3.95   11.73   0
   2  25   2    2.73   14.93   0
   2  28  -1   26.79   20.67   0
   3 -24  -4   -8.97   14.40   0
   3 -22  -1   13.16   13.23   0
   3 -18   3   -5.20   11.99   0
   3  11   9    9.41    7.21   0
   3  16   8    6.43   10.41   0
   3  19   7    8.79   12.62   0
   0  14  -2   92.25    5.74   0
   1 -16 -11   -3.37    8.09   0
   1  22   0   10.78    9.26   0
   1  26  -8   -7.34   12.55   0
   1  26  -7    5.52   11.64   0
   2  20   5  107.80   10.12   0
   3 -24  -5   41.69   14.97   0
;
_shelx_hkl_checksum     33784
_shelx_res_file
;
    shelx.res created by SHELXL-2014/7
TITL AAG11
CELL  0.71073   3.8510  22.2541  13.7837   90.000   96.766   90.000
ZERR     4.00   0.0002   0.0011   0.0009    0.000    0.005    0.000
LATT   1
SYMM  - X, 1/2 + Y, 1/2 - Z
SFAC  C        2.31000 20.84392  1.02000 10.20751   1.58860   0.56870 =
         0.86500  51.65125   0.21560   0.003   0.002    11.500   0.770  12.011
SFAC  H        0.49300 10.51091  0.32291 26.12573   0.14019   3.14236 =
         0.04081  57.79977   0.00304   0.000   0.000     0.620   0.320   1.008
SFAC  O        3.04850 13.27711  2.28680  5.70111   1.54630   0.32390 =
         0.86700  32.90894   0.25080   0.011   0.006    32.500   0.660  15.999
UNIT  64 48 12
MERG   2
OMIT     0.00  53.00
FMAP   2
PLAN   10
ACTA
BOND   $H
L.S.   8
TEMP  -153.00
WGHT    0.054600    0.228700
FVAR       0.69597
O3    3    0.512696    0.215880    0.683385    11.00000    0.04067    0.02364 =
         0.01996    0.00309    0.00217    0.00650
AFIX 147
H3    2    0.595194    0.182336    0.670076    11.00000   -1.50000
AFIX   0
O4    3   -0.198811    0.392185    0.159774    11.00000    0.04589    0.02353 =
         0.01978   -0.00045   -0.00436   -0.00494
O1    3    0.259881    0.508102    0.369260    11.00000    0.03049    0.02090 =
         0.02307    0.00057   -0.00204   -0.00464
C9    1    0.134684    0.528485    0.278512    11.00000    0.02209    0.02308 =
         0.01999    0.00140    0.00234    0.00310
C17   1    0.362641    0.258842    0.426386    11.00000    0.02658    0.02287 =
         0.01599   -0.00177    0.00254   -0.00128
AFIX  43
H17   2    0.401205    0.244050    0.363895    11.00000   -1.20000
AFIX   0
C3    1    0.039305    0.406405    0.326202    11.00000    0.02041    0.02231 =
         0.01904    0.00079    0.00152   -0.00029
C14   1    0.233471    0.299937    0.607543    11.00000    0.02574    0.01986 =
         0.01922   -0.00295    0.00302   -0.00360
AFIX  43
H14   2    0.184611    0.313537    0.669843    11.00000   -1.20000
AFIX   0
C11   1    0.094871    0.347347    0.342382    11.00000    0.02291    0.02416 =
         0.01787   -0.00228   -0.00035   -0.00020
AFIX  43
H11   2    0.061360    0.322886    0.285564    11.00000   -1.20000
AFIX   0
C10   1   -0.038053    0.491181    0.206845    11.00000    0.02402    0.01998 =
         0.02124    0.00063    0.00360    0.00251
C12   1    0.198225    0.314858    0.433073    11.00000    0.02050    0.02148 =
         0.01779   -0.00075    0.00094   -0.00195
C13   1    0.129764    0.333976    0.525393    11.00000    0.02185    0.01918 =
         0.02451   -0.00014    0.00147   -0.00046
AFIX  43
H13   2    0.010358    0.370857    0.531814    11.00000   -1.20000
AFIX   0
C8    1    0.201118    0.588261    0.257679    11.00000    0.02705    0.02276 =
         0.02759   -0.00288    0.00517   -0.00115
AFIX  43
H8    2    0.322884    0.613319    0.306096    11.00000   -1.20000
AFIX   0
C15   1    0.408905    0.245901    0.599539    11.00000    0.02282    0.01978 =
         0.01905    0.00353   -0.00097   -0.00230
C7    1    0.088865    0.610858    0.166213    11.00000    0.03452    0.02003 =
         0.03028    0.00278    0.01114    0.00209
AFIX  43
H7    2    0.133050    0.651770    0.152275    11.00000   -1.20000
AFIX   0
C4    1   -0.078179    0.426708    0.226122    11.00000    0.02353    0.02341 =
         0.01692   -0.00011   -0.00135    0.00134
C2    1    0.091995    0.454814    0.402303    11.00000    0.02796    0.02026 =
         0.01932    0.00048    0.00003   -0.00158
AFIX  23
H2A   2   -0.138102    0.466188    0.422044    11.00000   -1.20000
H2B   2    0.236335    0.438655    0.460667    11.00000   -1.20000
AFIX   0
C6    1   -0.088152    0.574863    0.093797    11.00000    0.03257    0.02754 =
         0.02556    0.00551    0.00701    0.00657
AFIX  43
H6    2   -0.164888    0.590913    0.031059    11.00000   -1.20000
AFIX   0
C5    1   -0.149915    0.515451    0.114927    11.00000    0.02854    0.02497 =
         0.02108   -0.00077    0.00243    0.00244
AFIX  43
H5    2   -0.270750    0.490586    0.066063    11.00000   -1.20000
AFIX   0
C16   1    0.469323    0.224825    0.507971    11.00000    0.02488    0.01690 =
         0.02311   -0.00052    0.00240    0.00056
AFIX  43
H16   2    0.582963    0.187366    0.501785    11.00000   -1.20000
AFIX   0
HKLF 4
REM  AAG11
REM R1 =  0.0483 for    1618 Fo > 4sig(Fo)  and  0.0874 for all    2413 data
REM    173 parameters refined using      0 restraints
END
WGHT      0.0504      0.2548
REM Highest difference peak  0.186,  deepest hole -0.186,  1-sigma level  0.052
Q1    1   0.0009  0.4611  0.2185  11.00000  0.05    0.19
Q2    1   0.1337  0.3079  0.5611  11.00000  0.05    0.18
Q3    1  -0.0473  0.4209  0.2847  11.00000  0.05    0.18
Q4    1   0.5235  0.2618  0.3575  11.00000  0.05    0.18
Q5    1  -0.4048  0.3779  0.2300  11.00000  0.05    0.18
Q6    1   0.3286  0.4481  0.4458  11.00000  0.05    0.17
Q7    1  -0.1242  0.3746  0.3349  11.00000  0.05    0.17
Q8    1  -0.3142  0.4271  0.0457  11.00000  0.05    0.17
Q9    1   0.0665  0.4302  0.3622  11.00000  0.05    0.17
Q10   1   0.3801  0.2986  0.4355  11.00000  0.05    0.17
;
_shelx_res_checksum     68995
data_II
_audit_creation_method     'SHELXL-2014/7'
_journal_date_recd_electronic     2019-10-08
_journal_date_accepted     2019-11-19
_journal_name_full     'Acta Crystallographica, Section E'
_journal_year     2019
_journal_volume     75
_journal_issue     12
_journal_page_first     1907
_journal_page_last     1913
_journal_paper_category     GO
_journal_paper_doi     10.1107/S2056989019015639
_journal_coeditor_code     RZ5266
_chemical_name_systematic
;
(<i>E</i>)-3-(3-Hydroxybenzylidene)-2-phenylchroman-4-one
;
_chemical_name_common     ?
_chemical_formula_moiety     'C22 H16 O3'
_chemical_formula_sum     'C22 H16 O3'
_chemical_formula_iupac     'C22 H16 O3'
_chemical_formula_weight     328.37
_chemical_melting_point     210
_space_group_crystal_system     triclinic
_space_group_name_H-M_alt     'P -1'
_space_group_name_Hall     '-P 1'
loop_
    _space_group_symop_operation_xyz
    'x, y, z'
    '-x, -y, -z'
_cell_length_a     5.3969(6)
_cell_length_b     11.6576(16)
_cell_length_c     12.944(2)
_cell_angle_alpha     91.992(12)
_cell_angle_beta     98.282(10)
_cell_angle_gamma     97.568(10)
_cell_volume     797.68(19)
_cell_formula_units_Z     2
_cell_measurement_reflns_used     3650
_cell_measurement_theta_min     3.53
_cell_measurement_theta_max     29.52
_cell_measurement_temperature     120(2)
_exptl_crystal_description     plate
_exptl_crystal_colour     colourless
_exptl_crystal_size_max     0.8
_exptl_crystal_size_mid     0.2
_exptl_crystal_size_min     0.05
_exptl_crystal_density_diffrn     1.367
_exptl_crystal_density_meas     ?
_exptl_crystal_density_method     ?
_exptl_crystal_F_000     344
_exptl_absorpt_coefficient_mu     0.090
_exptl_absorpt_correction_type     none
_exptl_absorpt_process_details     ?
_exptl_absorpt_correction_T_min     ?
_exptl_absorpt_correction_T_max     ?
_diffrn_ambient_temperature     120(2)
_diffrn_source     'GeniX Mo, 0.05 x 0.05 mm2 microfocus'
_diffrn_radiation_type     MoK\a
_diffrn_radiation_wavelength     0.71073
_diffrn_measurement_device_type     'STOE IPDS 2T'
_diffrn_measurement_method     'rotation method, \w scans'
_diffrn_detector_area_resol_mean     6.67
_diffrn_reflns_number     6849
_diffrn_reflns_av_R_equivalents     0.0773
_diffrn_reflns_av_unetI/netI     0.0928
_diffrn_reflns_theta_min     3.531
_diffrn_reflns_theta_max     26.498
_diffrn_reflns_theta_full     25.242
_diffrn_measured_fraction_theta_max     0.988
_diffrn_measured_fraction_theta_full     0.988
_diffrn_reflns_limit_h_min     -6
_diffrn_reflns_limit_h_max     6
_diffrn_reflns_limit_k_min     -13
_diffrn_reflns_limit_k_max     14
_diffrn_reflns_limit_l_min     -16
_diffrn_reflns_limit_l_max     16
_refine_special_details     ?
_reflns_number_total     3281
_reflns_number_gt     1804
_reflns_threshold_expression     'I > 2\s(I)'
_refine_ls_structure_factor_coef     Fsqd
_refine_ls_matrix_type     full
_refine_ls_R_factor_all     0.1371
_refine_ls_R_factor_gt     0.0676
_refine_ls_wR_factor_gt     0.1679
_refine_ls_wR_factor_ref     0.1999
_refine_ls_goodness_of_fit_ref     0.944
_refine_ls_restrained_S_all     0.944
_refine_ls_number_reflns     3281
_refine_ls_number_parameters     228
_refine_ls_number_restraints     0
_refine_ls_hydrogen_treatment     constr
_refine_ls_weighting_scheme     calc
_refine_ls_weighting_details
                      'w=1/[\s^2^(Fo^2^)+(0.1159P)^2^] where P=(Fo^2^+2Fc^2^)/3'
_atom_sites_solution_hydrogens     geom
_atom_sites_solution_primary     difmap
_atom_sites_solution_secondary     difmap
_refine_ls_shift/su_max     0.000
_refine_ls_shift/su_mean     0.000
_refine_diff_density_max     0.234
_refine_diff_density_min     -0.292
_refine_ls_extinction_method     none
_refine_ls_extinction_coef     0.041(9)
_refine_ls_extinction_expression
                                  'Fc^*^=kFc[1+0.001xFc^2^\l^3^/sin(2\q)]^-1/4^'
loop_
    _atom_type_symbol
    _atom_type_description
    _atom_type_scat_dispersion_real
    _atom_type_scat_dispersion_imag
    _atom_type_scat_source
    'C' 'C' 0.0030 0.0020
                         'International Tables Vol C Tables 4.2.6.8 and 6.1.1.4'
    'H' 'H' 0.0000 0.0000
                         'International Tables Vol C Tables 4.2.6.8 and 6.1.1.4'
    'O' 'O' 0.0110 0.0060
                         'International Tables Vol C Tables 4.2.6.8 and 6.1.1.4'
_computing_data_collection
;
X-AREA (Stoe & Cie, 2002)
;
_computing_cell_refinement
;
X-AREA (Stoe & Cie, 2002)
;
_computing_data_reduction
;
X-AREA (Stoe & Cie, 2002), XRED32 (Stoe & Cie, 2002)
;
_computing_structure_solution
;
SHELXT (Sheldrick, 2015a)
;
_computing_structure_refinement
;
<i>SHELXL2014/7</i> (Sheldrick, 2015b)
;
_computing_molecular_graphics     ?
_computing_publication_material
;
<i>SHELXL2014/7</i> (Sheldrick, 2015b), publCIF (Westrip, 2010)
;
loop_
    _atom_site_type_symbol
    _atom_site_label
    _atom_site_fract_x
    _atom_site_fract_y
    _atom_site_fract_z
    _atom_site_U_iso_or_equiv
    _atom_site_adp_type
    _atom_site_calc_flag
    _atom_site_occupancy
    _atom_site_disorder_assembly
    _atom_site_disorder_group
    O O1 0.1107(4) 0.13471(17) 0.24184(16) 0.0423(6) Uani d 1 . .
    O O4 0.7889(4) 0.30522(17) 0.39197(16) 0.0432(6) Uani d 1 . .
    O O3 -0.1593(4) 0.6939(2) 0.44060(17) 0.0503(6) Uani d 1 . .
    H H3 -0.0545 0.6964 0.4956 0.075 Uiso calc 1 . .
    C C10 0.5289(5) 0.1266(2) 0.3391(2) 0.0365(7) Uani d 1 . .
    C C17 0.1145(5) 0.5660(2) 0.3820(2) 0.0390(7) Uani d 1 . .
    H H17 0.1940 0.5611 0.4518 0.047 Uiso calc 1 . .
    C C9 0.2888(5) 0.0736(3) 0.2913(2) 0.0386(7) Uani d 1 . .
    C C3 0.3849(5) 0.3163(3) 0.2945(2) 0.0378(7) Uani d 1 . .
    C C7 0.3920(6) -0.1113(3) 0.3446(2) 0.0453(8) Uani d 1 . .
    H H7 0.3455 -0.1925 0.3474 0.054 Uiso calc 1 . .
    C C5 0.6977(6) 0.0575(3) 0.3885(2) 0.0405(7) Uani d 1 . .
    H H5 0.8608 0.0925 0.4207 0.049 Uiso calc 1 . .
    C C4 0.5884(5) 0.2528(3) 0.3452(2) 0.0370(7) Uani d 1 . .
    C C15 -0.1803(6) 0.6487(3) 0.2598(2) 0.0431(8) Uani d 1 . .
    H H15 -0.3077 0.6973 0.2454 0.052 Uiso calc 1 . .
    C C16 -0.0743(5) 0.6358(3) 0.3619(2) 0.0401(7) Uani d 1 . .
    C C11 0.3763(5) 0.4240(3) 0.3311(2) 0.0385(7) Uani d 1 . .
    H H11 0.5114 0.4544 0.3843 0.046 Uiso calc 1 . .
    C C12 0.1891(5) 0.5030(2) 0.3014(2) 0.0378(7) Uani d 1 . .
    C C8 0.2210(6) -0.0459(3) 0.2943(2) 0.0431(7) Uani d 1 . .
    H H8 0.0587 -0.0818 0.2620 0.052 Uiso calc 1 . .
    C C13 0.0823(6) 0.5165(3) 0.1989(3) 0.0442(8) Uani d 1 . .
    H H13 0.1332 0.4755 0.1427 0.053 Uiso calc 1 . .
    C C14 -0.0998(6) 0.5905(3) 0.1791(2) 0.0440(8) Uani d 1 . .
    H H14 -0.1694 0.6010 0.1090 0.053 Uiso calc 1 . .
    C C2 0.2058(5) 0.2476(2) 0.2083(2) 0.0376(7) Uani d 1 . .
    H H2 0.0587 0.2908 0.1899 0.045 Uiso calc 1 . .
    C C21 0.3266(5) 0.2321(3) 0.1100(2) 0.0387(7) Uani d 1 . .
    C C22 0.2451(7) 0.1373(3) 0.0408(2) 0.0517(9) Uani d 1 . .
    H H22 0.1084 0.0819 0.0531 0.062 Uiso calc 1 . .
    C C6 0.6322(6) -0.0602(3) 0.3915(2) 0.0440(8) Uani d 1 . .
    H H6 0.7491 -0.1062 0.4251 0.053 Uiso calc 1 . .
    C C26 0.5228(6) 0.3134(3) 0.0894(2) 0.0493(8) Uani d 1 . .
    H H26 0.5783 0.3797 0.1357 0.059 Uiso calc 1 . .
    C C23 0.3612(8) 0.1222(3) -0.0467(3) 0.0632(11) Uani d 1 . .
    H H23 0.3042 0.0566 -0.0938 0.076 Uiso calc 1 . .
    C C24 0.5596(7) 0.2024(4) -0.0654(3) 0.0593(10) Uani d 1 . .
    H H24 0.6417 0.1913 -0.1244 0.071 Uiso calc 1 . .
    C C25 0.6382(6) 0.2991(3) 0.0022(3) 0.0558(9) Uani d 1 . .
    H H25 0.7716 0.3556 -0.0114 0.067 Uiso calc 1 . .
loop_
    _atom_site_aniso_label
    _atom_site_aniso_U_11
    _atom_site_aniso_U_22
    _atom_site_aniso_U_33
    _atom_site_aniso_U_12
    _atom_site_aniso_U_13
    _atom_site_aniso_U_23
    O1 0.0412(11) 0.0325(12) 0.0520(13) 0.0005(9) 0.0064(10) 0.0075(10)
    O4 0.0394(11) 0.0355(12) 0.0525(13) 0.0035(10) 0.0017(10) -0.0001(10)
    O3 0.0553(13) 0.0463(14) 0.0510(13) 0.0193(11) 0.0022(10) 0.0025(11)
    C10 0.0432(16) 0.0317(17) 0.0372(15) 0.0082(13) 0.0115(13) 0.0044(12)
    C17 0.0413(16) 0.0267(16) 0.0469(17) 0.0024(13) 0.0014(13) 0.0043(13)
    C9 0.0412(16) 0.0344(17) 0.0416(16) 0.0037(13) 0.0122(13) 0.0036(13)
    C3 0.0397(15) 0.0375(17) 0.0372(16) 0.0058(13) 0.0083(13) 0.0043(13)
    C7 0.0550(19) 0.0309(17) 0.0522(19) 0.0020(15) 0.0195(15) 0.0020(14)
    C5 0.0438(16) 0.0377(18) 0.0419(16) 0.0075(14) 0.0108(13) 0.0049(13)
    C4 0.0406(16) 0.0363(17) 0.0343(15) 0.0048(14) 0.0077(13) -0.0015(12)
    C15 0.0397(16) 0.0345(17) 0.0538(18) 0.0054(13) 0.0007(14) 0.0081(14)
    C16 0.0428(16) 0.0294(16) 0.0478(18) 0.0044(13) 0.0063(14) 0.0033(13)
    C11 0.0410(16) 0.0328(17) 0.0426(16) 0.0055(13) 0.0082(13) 0.0057(13)
    C12 0.0383(15) 0.0275(16) 0.0469(17) 0.0018(13) 0.0053(13) 0.0053(13)
    C8 0.0455(16) 0.0343(18) 0.0504(18) 0.0023(14) 0.0134(14) 0.0009(14)
    C13 0.0481(17) 0.0372(18) 0.0479(17) 0.0061(14) 0.0079(14) 0.0074(14)
    C14 0.0477(17) 0.0373(18) 0.0473(18) 0.0074(14) 0.0055(14) 0.0087(14)
    C2 0.0374(15) 0.0285(16) 0.0463(17) 0.0015(12) 0.0063(13) 0.0070(13)
    C21 0.0391(15) 0.0376(17) 0.0390(16) 0.0077(13) 0.0016(13) 0.0051(13)
    C22 0.064(2) 0.041(2) 0.0476(19) 0.0048(17) 0.0052(16) -0.0032(15)
    C6 0.0511(18) 0.0351(18) 0.0492(18) 0.0124(14) 0.0117(15) 0.0086(14)
    C26 0.0465(18) 0.058(2) 0.0433(18) 0.0043(16) 0.0078(15) 0.0034(16)
    C23 0.087(3) 0.057(2) 0.046(2) 0.023(2) 0.0006(19) -0.0052(17)
    C24 0.059(2) 0.079(3) 0.0456(19) 0.032(2) 0.0082(17) 0.0074(19)
    C25 0.0512(19) 0.070(3) 0.0469(19) 0.0052(18) 0.0094(15) 0.0139(18)
_geom_special_details
;
 All esds (except the esd in the dihedral angle between two l.s. planes)
 are estimated using the full covariance matrix.  The cell esds are taken
 into account individually in the estimation of esds in distances, angles
 and torsion angles; correlations between esds in cell parameters are only
 used when they are defined by crystal symmetry.  An approximate (isotropic)
 treatment of cell esds is used for estimating esds involving l.s. planes.
;
loop_
    _geom_bond_atom_site_label_1
    _geom_bond_atom_site_label_2
    _geom_bond_site_symmetry_2
    _geom_bond_distance
    _geom_bond_publ_flag
    O1 C9 . 1.369(3) ?
    O1 C2 . 1.453(3) ?
    O4 C4 . 1.234(3) ?
    O3 C16 . 1.370(4) ?
    O3 H3 . 0.8400 ?
    C10 C5 . 1.397(4) ?
    C10 C9 . 1.405(4) ?
    C10 C4 . 1.460(4) ?
    C17 C12 . 1.392(4) ?
    C17 C16 . 1.388(4) ?
    C17 H17 . 0.9500 ?
    C9 C8 . 1.396(4) ?
    C3 C11 . 1.335(4) ?
    C3 C4 . 1.492(4) ?
    C3 C2 . 1.499(4) ?
    C7 C8 . 1.380(4) ?
    C7 C6 . 1.396(4) ?
    C7 H7 . 0.9500 ?
    C5 C6 . 1.374(4) ?
    C5 H5 . 0.9500 ?
    C15 C14 . 1.378(4) ?
    C15 C16 . 1.383(4) ?
    C15 H15 . 0.9500 ?
    C11 C12 . 1.475(4) ?
    C11 H11 . 0.9500 ?
    C12 C13 . 1.391(4) ?
    C8 H8 . 0.9500 ?
    C13 C14 . 1.393(4) ?
    C13 H13 . 0.9500 ?
    C14 H14 . 0.9500 ?
    C2 C21 . 1.526(4) ?
    C2 H2 . 1.0000 ?
    C21 C22 . 1.381(4) ?
    C21 C26 . 1.388(4) ?
    C22 C23 . 1.387(5) ?
    C22 H22 . 0.9500 ?
    C6 H6 . 0.9500 ?
    C26 C25 . 1.381(4) ?
    C26 H26 . 0.9500 ?
    C23 C24 . 1.381(5) ?
    C23 H23 . 0.9500 ?
    C24 C25 . 1.383(5) ?
    C24 H24 . 0.9500 ?
    C25 H25 . 0.9500 ?
loop_
    _geom_angle_atom_site_label_1
    _geom_angle_atom_site_label_2
    _geom_angle_atom_site_label_3
    _geom_angle_site_symmetry_1
    _geom_angle_site_symmetry_3
    _geom_angle
    _geom_angle_publ_flag
    C9 O1 C2 . . 115.9(2) ?
    C16 O3 H3 . . 109.5 ?
    C5 C10 C9 . . 118.8(3) ?
    C5 C10 C4 . . 121.1(3) ?
    C9 C10 C4 . . 119.8(2) ?
    C12 C17 C16 . . 120.9(3) ?
    C12 C17 H17 . . 119.5 ?
    C16 C17 H17 . . 119.5 ?
    O1 C9 C8 . . 117.0(3) ?
    O1 C9 C10 . . 122.8(3) ?
    C8 C9 C10 . . 120.2(3) ?
    C11 C3 C4 . . 118.3(3) ?
    C11 C3 C2 . . 127.3(3) ?
    C4 C3 C2 . . 114.4(2) ?
    C8 C7 C6 . . 121.1(3) ?
    C8 C7 H7 . . 119.5 ?
    C6 C7 H7 . . 119.5 ?
    C6 C5 C10 . . 121.2(3) ?
    C6 C5 H5 . . 119.4 ?
    C10 C5 H5 . . 119.4 ?
    O4 C4 C10 . . 123.2(3) ?
    O4 C4 C3 . . 121.2(3) ?
    C10 C4 C3 . . 115.6(3) ?
    C14 C15 C16 . . 119.6(3) ?
    C14 C15 H15 . . 120.2 ?
    C16 C15 H15 . . 120.2 ?
    O3 C16 C15 . . 118.4(2) ?
    O3 C16 C17 . . 121.8(3) ?
    C15 C16 C17 . . 119.8(3) ?
    C3 C11 C12 . . 129.9(3) ?
    C3 C11 H11 . . 115.1 ?
    C12 C11 H11 . . 115.1 ?
    C17 C12 C13 . . 118.9(2) ?
    C17 C12 C11 . . 117.1(3) ?
    C13 C12 C11 . . 124.1(3) ?
    C7 C8 C9 . . 119.4(3) ?
    C7 C8 H8 . . 120.3 ?
    C9 C8 H8 . . 120.3 ?
    C12 C13 C14 . . 119.7(3) ?
    C12 C13 H13 . . 120.1 ?
    C14 C13 H13 . . 120.1 ?
    C15 C14 C13 . . 121.0(3) ?
    C15 C14 H14 . . 119.5 ?
    C13 C14 H14 . . 119.5 ?
    O1 C2 C3 . . 111.0(2) ?
    O1 C2 C21 . . 109.4(2) ?
    C3 C2 C21 . . 112.3(2) ?
    O1 C2 H2 . . 108.0 ?
    C3 C2 H2 . . 108.0 ?
    C21 C2 H2 . . 108.0 ?
    C22 C21 C26 . . 118.9(3) ?
    C22 C21 C2 . . 121.1(3) ?
    C26 C21 C2 . . 120.1(3) ?
    C21 C22 C23 . . 120.6(3) ?
    C21 C22 H22 . . 119.7 ?
    C23 C22 H22 . . 119.7 ?
    C5 C6 C7 . . 119.3(3) ?
    C5 C6 H6 . . 120.3 ?
    C7 C6 H6 . . 120.3 ?
    C25 C26 C21 . . 120.7(3) ?
    C25 C26 H26 . . 119.6 ?
    C21 C26 H26 . . 119.6 ?
    C24 C23 C22 . . 120.1(3) ?
    C24 C23 H23 . . 120.0 ?
    C22 C23 H23 . . 120.0 ?
    C23 C24 C25 . . 119.7(3) ?
    C23 C24 H24 . . 120.2 ?
    C25 C24 H24 . . 120.2 ?
    C26 C25 C24 . . 120.0(4) ?
    C26 C25 H25 . . 120.0 ?
    C24 C25 H25 . . 120.0 ?
loop_
    _geom_hbond_atom_site_label_D
    _geom_hbond_atom_site_label_H
    _geom_hbond_atom_site_label_A
    _geom_hbond_site_symmetry_A
    _geom_hbond_distance_DH
    _geom_hbond_distance_HA
    _geom_hbond_distance_DA
    _geom_hbond_angle_DHA
    O3 H3 O4 2_666 0.84 1.89 2.728(3) 172.4
    C17 H17 O4 2_666 0.95 2.49 3.184(4) 129.6
    C6 H6 O3 1_645 0.95 2.45 3.265(4) 143.3
    C11 H11 O4 . 0.95 2.43 2.807(3) 103.1
_shelx_space_group_comment
;
The symmetry employed for this shelxl refinement is uniquely defined
by the following loop, which should always be used as a source of
symmetry information in preference to the above space-group names.
They are only intended as comments.
;
_shelx_estimated_absorpt_T_min     ?
_shelx_estimated_absorpt_T_max     ?
_shelx_hkl_file
;
  -6  -6   7    4.50   13.05   0
  -6  -4   5    9.55   10.08   0
  -6  10   2   -0.91    7.95   0
  -5  10   1   15.23    7.82   0
  -4  -7   5   -2.74   11.14   0
  -4  -6   4  640.76   14.89   0
  -4  -5   3   58.82    6.79   0
  -3  -3   1   55.68    4.91   0
  -3  12   1   -8.35    7.87   0
  -2 -11  10   13.73   16.82   0
  -2 -10   8    0.15   11.88   0
  -2  -5   2  617.79    8.50   0
  -2   7  -1   57.99    5.42   0
  -2  12   1   13.65   10.06   0
  -1 -11  10  -16.29   13.84   0
  -1 -10   8   -5.55   12.87   0
  -1  -5   2  168.25    5.22   0
  -1   5  -1   18.09    3.52   0
  -1  14   3   36.57   16.99   0
  -1  15   4   -6.41   16.70   0
   0  -9   7   30.79   10.02   0
   0  10   1   68.16   10.46   0
   1 -10  11   -8.88   11.16   0
   1   7   1  119.69    6.37   0
   1  11   3    0.61   12.75   0
   1  12   4    6.15   12.60   0
   1  13   5   -1.66   16.99   0
   2  -9  12    4.89    9.90   0
   2   4   2   26.51    4.01   0
   2   5   2  258.44    7.61   0
   3  -7  12    1.63    7.53   0
   3   6   5    5.28    6.22   0
   3   8   6  -14.89   11.18   0
   3   9   7    5.04   14.01   0
   3  10   8    6.16   14.66   0
   4  -3  12    3.07    2.94   0
   4   5   9   -4.99    8.92   0
   4   6  10   -1.51   11.36   0
  -6  -5   6   -4.87    9.38   0
  -6  -1   3    6.83    6.30   0
  -5  -8   8    5.32   15.47   0
  -4 -10  10   -6.78   16.93   0
  -4  -9   8   -3.50   14.25   0
  -4   1   0  371.83    4.01   0
  -4  12   1    2.62   10.11   0
  -3 -10   9   -8.10   14.60   0
  -3  -9   7   18.66   12.12   0
  -3   7  -1   30.12    4.88   0
  -3  14   2    0.46   15.50   0
  -3  15   3    9.93   12.98   0
  -2  -6   3  493.01   10.36   0
  -2  15   3    0.01   15.60   0
  -1  -6   3  265.85    6.49   0
  -1   6  -1  183.58    5.32   0
  -1  10   0    9.47    8.91   0
  -1  13   2  157.02   12.70   0
   0 -11  12    3.54   14.25   0
   0 -10   9    3.39    8.93   0
   0   8   0   29.74    7.77   0
   0  12   2  124.64   14.16   0
   0  13   3   66.99   12.20   0
   0  14   4    2.22   12.58   0
   1  -9   9  197.60   10.57   0
   1  -8   7   37.44    7.35   0
   1  10   2   43.63   11.27   0
   2   1   2  153.84    3.28   0
   2   8   3  517.95   12.07   0
   2  10   4   33.53   11.75   0
   2  11   5    4.36   15.00   0
   2  12   6    5.17   14.99   0
   3  -7  13   13.18    8.53   0
   3  -6  10    2.48    6.53   0
   3   3   4   -1.93    4.30   0
   3   7   5    8.89    9.00   0
   4  -1   9    4.67    2.23   0
   4   2   8    3.06    5.30   0
   4   3   8   -6.13    5.97   0
  -7  -1   5   -7.20    8.62   0
  -7   1   4    4.95    7.66   0
  -7   5   3    1.89    3.02   0
  -5  -7   7    1.62   14.81   0
  -5  -3   3    9.46    7.69   0
  -5   1   1   50.97    4.15   0
  -4  -8   7   21.22   12.70   0
  -4  -3   2   10.22    5.57   0
  -4  10   0    9.47    7.47   0
  -4  14   2   -3.36   12.63   0
  -3  -8   6   38.55   13.44   0
  -3  11   0   22.11    9.23   0
  -3  13   1    1.92   11.70   0
  -2 -11  11   -6.26   13.43   0
  -2  -9   7   17.13   11.65   0
  -2   8  -1  423.26    8.45   0
  -2  14   2   -3.12   10.79   0
  -1 -10   9   -9.55   12.05   0
  -1  -9   7    3.33   11.24   0
  -1   7  -1  253.15    7.62   0
  -1  12   1   44.55    9.66   0
   0 -11  13    2.05   15.14   0
   0  -8   6  475.87    9.91   0
   0  -4   2   72.23    3.90   0
   1 -10  12   -2.04   11.81   0
   1   8   1   -2.63    7.01   0
   1  13   4   14.68   15.29   0
   2   6   2  199.33    6.97   0
   2   9   3  -12.94   10.47   0
   3   2   4   23.97    3.49   0
   3   4   4   94.39    4.85   0
   3   5   4  424.26    9.82   0
   3   9   6   57.62   14.70   0
   3  10   7    6.86   15.35   0
   4   1   8   17.83    3.98   0
   4   4   8   17.78    7.24   0
   4   5   8   -2.97    9.06   0
   4   6   9   -2.99    9.89   0
  -7  -2   6   19.77   12.57   0
  -6  -6   8    6.82   16.31   0
  -6  -2   4   34.37    8.49   0
  -6   2   2   30.59    4.58   0
  -5  -8   9    0.43   17.92   0
  -5  -6   6   -5.73   12.67   0
  -5  -5   5  -14.52    9.98   0
  -5  -4   4   10.03    9.07   0
  -5  11   1   18.59    9.12   0
  -4  -9   9   -2.59   17.17   0
  -3 -10  10    1.56   17.67   0
  -3  -9   8   23.45   12.33   0
  -3  -7   5    4.53   10.82   0
  -3  -4   2   -0.86    4.57   0
  -3   8  -1   23.81    5.71   0
  -2 -11  12   17.25   19.66   0
  -2 -10   9   15.84   10.24   0
  -2  -3   1  212.47    5.83   0
  -2  13   1    1.57    9.15   0
  -1 -11  12   -0.04   12.14   0
  -1  -3   1 5647.05   15.12   0
  -1  14   2   23.59   14.85   0
  -1  15   3    4.45   18.43   0
   0  -9   8   11.97   10.16   0
   0   9   0    9.42    6.69   0
   0  11   1   17.78    8.06   0
   0  14   3   44.28   15.85   0
   1 -10  13   46.99   12.97   0
   1   9   1  178.15   10.54   0
   1  12   3    2.92    9.94   0
   1  14   5   -3.40   14.52   0
   2   7   2 1338.45   15.76   0
   2  12   5   17.38   15.00   0
   3   1   4    1.32    3.06   0
   3   6   4   80.17    8.42   0
   3   8   5   -7.13    9.51   0
   4   7   9    4.67   12.29   0
  -6  -5   7    6.51   13.33   0
  -6  -4   6   19.26   10.80   0
  -6  -3   5  -10.35    9.94   0
  -5  -1   2   46.93    5.72   0
  -5   7   0    6.39    3.72   0
  -4  -7   6   57.54   10.09   0
  -4  -6   5   70.14   10.98   0
  -4  -4   3  103.82    8.48   0
  -4  -1   1    3.35    3.84   0
  -4  13   1   16.92   12.67   0
  -3  -6   4  104.32    7.48   0
  -3  -5   3   40.62    5.76   0
  -3   9  -1   22.21    6.08   0
  -3  15   2   -5.79   16.73   0
  -2 -10  10    3.11   14.01   0
  -2  -1   0 1605.83    7.10   0
  -2   9  -1   13.47    4.72   0
  -2  12   0    4.95    9.42   0
  -2  15   2    9.41   15.18   0
  -1 -11  13   -7.02   12.66   0
  -1 -10  10    8.99   13.87   0
  -1  -1   0 4409.03    8.91   0
  -1   2  -1 6569.35    9.40   0
  -1   8  -1   15.20    5.05   0
  -1  11   0   48.40    8.27   0
  -1  13   1    2.51   14.07   0
   0 -10  11   14.35   13.03   0
   0  -6   4    4.85    4.39   0
   0  -5   3  351.75    6.00   0
   0  13   2   81.37   11.57   0
   0  15   4   -5.78   14.57   0
   1  -9  10   13.20    7.63   0
   1  -8   8   24.11    8.37   0
   1  -6   5   55.66    4.25   0
   1   4   0   -3.64    5.39   0
   1   5   0  509.19    8.66   0
   1  11   2    0.29    9.16   0
   2   8   2   14.24    8.59   0
   2  10   3   80.04   12.14   0
   2  11   4   -8.06   11.02   0
   2  13   6    8.58   14.06   0
   3  -6  11    2.08    7.05   0
   3  10   6   10.42   13.79   0
   3  11   7   12.88   16.15   0
   4   0   8   -0.04    3.12   0
   4   6   8   11.43    9.06   0
  -7   0   5   10.14    8.61   0
  -6   0   3   14.09    6.38   0
  -5  -7   8   -8.73   12.20   0
  -5  12   1   12.02    9.48   0
  -4  -9  10   -0.76   16.23   0
  -4  -8   8   -1.86   13.67   0
  -4  -5   4   -9.32    6.44   0
  -4  11   0   28.81    7.39   0
  -3 -10  11  -12.43   14.03   0
  -3  -8   7   -3.09   12.76   0
  -3  14   1   -2.58   13.63   0
  -2  -9   8   15.81    9.53   0
  -2  -4   2    3.38    5.86   0
  -2  14   1   14.73   15.29   0
  -1  -9   8   12.39    8.84   0
  -1   9  -1   11.46    7.52   0
   0 -10  12   20.25   13.32   0
   0  -8   7  312.62   10.73   0
   0   5  -1  440.05    7.73   0
   0   6  -1  337.43    7.55   0
   0  10   0    7.24    7.11   0
   0  12   1   54.91   10.38   0
   1  -9  11    2.67   10.40   0
   1   3   0  153.83    5.06   0
   1   6   0  139.89    5.75   0
   1  10   1   71.47   11.29   0
   1  13   3   -3.85   16.69   0
   1  14   4   -3.71   16.17   0
   3  -5   9   24.04    4.61   0
   3   7   4   68.31    7.20   0
   3   9   5   19.18    8.45   0
   4   2   7   73.71    5.68   0
   4   3   7   27.56    6.07   0
   4   4   7   19.21    6.79   0
   4   5   7    8.03    6.89   0
   4   7   8   20.19   12.69   0
  -7   2   4   -2.01    6.63   0
  -5  -6   7  153.33   15.82   0
  -5  -2   3    5.52    6.09   0
  -5   8   0   -1.54    4.52   0
  -4  -9  11   11.14   17.09   0
  -3 -10  12    0.04   19.74   0
  -3  -9   9   13.84   11.56   0
  -3  -2   1  560.90    6.23   0
  -3   0   0  177.05    3.44   0
  -3  10  -1   -4.78    7.36   0
  -2 -10  11   -0.11   14.48   0
  -2  -6   4   53.76    7.32   0
  -2  -5   3  509.73    9.28   0
  -1 -10  11    8.23   10.99   0
  -1  -6   4  252.66    7.91   0
  -1  -4   2   92.71    4.38   0
  -1  12   0    8.00    9.46   0
  -1  15   2   10.31   16.40   0
   0 -10  13   18.90   15.35   0
   0   4  -1  124.53    3.89   0
   0   7  -1   92.87    6.97   0
   0  14   2    6.93   17.90   0
   0  15   3   17.07   17.64   0
   1   7   0  164.61    6.49   0
   1  12   2   -3.88    9.66   0
   2  -8  12   -5.49    8.43   0
   2  -3   4   50.56    2.35   0
   2   9   2  139.92   12.36   0
   2  11   3    2.16   12.73   0
   2  12   4    6.96   11.90   0
   2  13   5    7.46   13.90   0
   3  -6  12    8.12    7.84   0
   3   8   4    6.34   10.14   0
   3  11   6    9.02   15.15   0
   4  -3  13   -6.13    3.69   0
   4   6   7    2.91    9.16   0
  -7  -1   6  -17.64   10.34   0
  -6  -5   8   28.61   13.97   0
  -6  -1   4   -7.27    7.03   0
  -5  -7   9  -29.31   17.50   0
  -5  -5   6   -8.54   11.58   0
  -5   9   0   -2.56    6.29   0
  -4  -8   9   16.73   15.80   0
  -4  -7   7   92.77   11.53   0
  -4   7  -1    3.43    4.25   0
  -4  12   0    9.45    9.21   0
  -4  14   1   -0.59   11.86   0
  -3  -9  10    4.46   14.66   0
  -3  -7   6   23.72    8.01   0
  -2 -10  12    1.94   18.41   0
  -2  -9   9    6.21   11.44   0
  -2  11  -1   -5.85    8.06   0
  -2  13   0    8.80    8.36   0
  -1 -10  12  -10.38   15.90   0
  -1  -9   9   12.29   13.05   0
  -1  -8   7   37.86   10.00   0
  -1  -5   3 4010.18   17.22   0
  -1  10  -1   -3.96    6.31   0
  -1  14   1   -2.89   11.64   0
   0 -10  14   -0.46   17.52   0
   0  -9  10   26.03   11.81   0
   0   8  -1  484.76   10.60   0
   0  11   0  399.31   13.26   0
   0  13   1    7.48   12.12   0
   1  -9  12    0.76    8.76   0
   1  -8   9    2.46    6.64   0
   1   8   0   96.16    7.70   0
   1  11   1    6.37   11.71   0
   1  14   3   14.02   16.30   0
   2  -8  13    7.80    9.62   0
   2  -8  14    3.85   10.62   0
   2  -4   5 1138.87    6.95   0
   2   4   1    6.57    5.37   0
   2   5   1    5.15    4.75   0
   2   6   1   64.03    7.44   0
   3   4   3   52.59    5.72   0
   3   5   3  142.62    7.61   0
   3   9   4    3.80   10.83   0
   3  10   5   17.52   10.50   0
   4   7   7    4.84   10.16   0
   4   8   8    5.31   11.54   0
  -7   6   3    3.83    3.23   0
  -6  -4   7    3.21   11.72   0
  -6  -3   6    7.37   10.77   0
  -6  -2   5   51.92    9.38   0
  -5  -4   5    9.39    7.02   0
  -5  -3   4    2.70    6.14   0
  -5  13   1   18.05   11.36   0
  -4  -6   6   47.38   11.09   0
  -4  -2   2   72.03    5.14   0
  -4   6  -1   -1.89    2.80   0
  -4   8  -1   18.54    5.45   0
  -3  -8   8   -3.28    9.64   0
  -3  -6   5   36.44    9.42   0
  -3  -3   2  119.29    6.61   0
  -3  11  -1   58.00    9.20   0
  -3  15   1   13.77   14.81   0
  -2 -10  13    3.54   20.07   0
  -2  15   1   14.11   13.61   0
  -1 -10  13   -9.14   16.41   0
  -1  11  -1   62.98    9.80   0
  -1  13   0   -1.31   12.57   0
   0  -8   8   31.33    9.45   0
   0   3  -1 4581.53   12.58   0
   0   9  -1    5.11    8.88   0
   1  -9  13   -3.48   11.94   0
   1  -9  14    4.02   13.14   0
   1   2   0  625.86    5.46   0
   1   9   0  140.85   10.55   0
   1  13   2   -4.28   14.10   0
   2   3   1  961.20    8.25   0
   2   7   1  190.47    7.29   0
   2  10   2    5.58    9.21   0
   2  12   3   20.48   16.39   0
   2  13   4  -10.43   16.53   0
   3  -6  13   -6.73    8.43   0
   3  -6  14    4.80    8.98   0
   3   3   3  134.16    5.16   0
   3   6   3   18.82    6.57   0
   3   7   3    1.85    8.53   0
   3  11   5   12.96   14.86   0
   4   1   7    4.19    3.91   0
   4   4   6   34.15    7.17   0
   4   5   6   -0.70    8.39   0
  -7   1   5    7.02    9.04   0
  -6  -5   9  -18.66   14.42   0
  -6   1   3   -4.74    6.94   0
  -6   8   1    1.70    3.74   0
  -5  -7  10    4.74   17.19   0
  -5  -6   8   23.53   13.37   0
  -5   0   2   16.72    5.23   0
  -5   2   1  345.41    5.19   0
  -5  10   0    5.19    6.72   0
  -4  -8  10   -1.65   15.63   0
  -4  -7   8   -9.23   13.41   0
  -4  -5   5  191.35   10.42   0
  -4  -4   4   15.87    7.86   0
  -4  -3   3   27.26    6.87   0
  -4   9  -1  126.85    6.94   0
  -4  13   0    1.23   10.73   0
  -3  -9  11    9.23   14.89   0
  -3  -5   4  136.80    6.78   0
  -3  -4   3  120.87    7.73   0
  -3  14   0    1.31   12.04   0
  -2  -9  10    8.22    9.67   0
  -2  -8   8   -6.17   10.42   0
  -2  12  -1    0.91   10.44   0
  -2  14   0    6.63   15.18   0
  -1 -10  14   10.98   14.08   0
  -1  -9  10   -6.62   11.99   0
  -1  15   1  -12.14   17.57   0
   0  -9  11   39.03   11.09   0
   0  -6   5   71.72    7.07   0
   0  12   0   16.76    9.28   0
   0  14   1   16.51   16.92   0
   0  15   2    3.26   13.27   0
   1  -8  10    9.28    8.74   0
   1  10   0   69.96   10.73   0
   1  12   1  -10.51   12.62   0
   2   0   2   15.54    1.74   0
   2   8   1  840.48   13.85   0
   2  11   2  -10.78   12.42   0
   3  -5  10    4.04    4.85   0
   3   0   4    3.18    2.00   0
   3   8   3    4.30    8.56   0
   3  10   4    3.61   13.76   0
   4   3   6   61.91    6.31   0
   4   6   6   -2.17    9.00   0
  -7   3   4    3.52    6.13   0
  -6   9   1   -6.17    5.09   0
  -5  -5   7    0.43   10.89   0
  -5  11   0  -14.34    8.93   0
  -4   2   0   27.92    2.18   0
  -4  10  -1    5.88    6.70   0
  -3  -9  12  -19.94   18.32   0
  -3  -8   9    3.01   11.95   0
  -3  -7   7    2.78    8.71   0
  -3  12  -1   22.85   10.22   0
  -2  -9  11   -9.70   13.72   0
  -2  -2   1  899.23    7.23   0
  -2   6  -2  390.78    6.15   0
  -2   7  -2   44.62    4.61   0
  -1  -9  11    3.23   12.20   0
  -1  -8   8   42.47    8.86   0
  -1   7  -2  155.19    6.85   0
  -1  12  -1  -22.72   12.06   0
  -1  14   0   51.63   16.38   0
   0  -9  12   37.15   13.64   0
   0  -5   4   69.90    5.71   0
   0  -3   2   87.25    4.28   0
   0  10  -1  117.71    8.67   0
   1  -7   8    5.95    6.93   0
   1  14   2    0.88   17.99   0
   2   9   1   64.20   10.96   0
   2  13   3   21.25   15.67   0
   3   2   3    1.82    3.44   0
   3  12   5   -1.92   16.53   0
   4   7   6   -4.14    9.31   0
   4   9   7   -2.91   14.94   0
  -7  -1   7   -0.86   13.03   0
  -7   0   6   -6.90    9.21   0
  -6  -4   8    3.85   12.47   0
  -6  10   1   -3.27    5.98   0
  -5  -7  11   -4.05   13.33   0
  -5  -6   9   21.72   16.29   0
  -4  -8  11  -10.82   13.03   0
  -4  -7   9    8.08   13.07   0
  -4  -6   7  178.11   13.97   0
  -4   0   1   71.71    3.92   0
  -4   5  -1   98.38    2.45   0
  -3  -9  13    5.14   20.69   0
  -2   9  -2 1063.70   13.10   0
  -2  13  -1    4.61   12.11   0
  -2  15   0   -1.39   14.99   0
  -1   6  -2  239.10    5.26   0
  -1   8  -2   26.50    5.24   0
  -1   9  -2  306.88    8.98   0
   0  -9  13   -9.22   14.65   0
   0  -7   7   38.35    5.88   0
   0  -4   3  103.69    5.40   0
   0  11  -1   77.46   12.59   0
   0  13   0   -3.97   10.02   0
   0  15   1   -1.33   17.34   0
   1  11   0   68.99   10.07   0
   1  13   1   -5.05   14.21   0
   2   2   1    3.34    3.49   0
   2  10   1   48.29   12.89   0
   2  12   2   67.01   16.27   0
   3  -5  11   -3.67    6.53   0
   3   9   3    5.56    8.39   0
   3  11   4   -0.85   12.31   0
   4   2   6    5.82    5.06   0
   4   8   6   13.92   10.55   0
  -6  -3   7   13.89   11.68   0
  -6   0   4   13.04    7.40   0
  -5  -4   6   -1.33    7.38   0
  -5  -3   5    5.26    9.49   0
  -5  -2   4    4.88    7.26   0
  -5  -1   3   10.52    5.88   0
  -5  12   0   30.91    9.60   0
  -4  -8  12   -0.79   14.06   0
  -4  11  -1   -8.55    6.97   0
  -4  14   0   -2.59   10.99   0
  -3  -8  10   19.30   10.87   0
  -3  -7   8   11.26   11.66   0
  -3  -6   6    2.73    7.36   0
  -3  13  -1   16.04   12.34   0
  -3  15   0   -3.52   13.06   0
  -2  -9  12   -0.63   12.61   0
  -2  -9  13    7.09   15.39   0
  -2  -8   9   58.53   10.13   0
  -2  -5   4    4.23    4.96   0
  -2  -4   3  190.76    7.22   0
  -2  -3   2 1398.65   10.48   0
  -2   5  -2 1127.22    7.42   0
  -2  10  -2  370.64   10.53   0
  -1  -8   9   38.87   11.33   0
  -1  -2   1 3757.78   10.92   0
  -1   5  -2  187.49    5.16   0
  -1  10  -2   63.77    8.98   0
  -1  13  -1   19.89   15.45   0
  -1  15   0    7.23   15.15   0
   0  -9  14   13.83   12.23   0
   0  -8  10  160.00   11.35   0
   0  14   0   23.99   14.50   0
   1  -8  12   10.21   10.29   0
   1   5  -1  268.60    8.04   0
   1   6  -1  172.01    6.04   0
   1   7  -1   11.29    5.00   0
   1   8  -1  141.79    9.33   0
   1  12   0    9.71   13.59   0
   1  15   2  -14.74   20.22   0
   2  14   3    6.02   17.25   0
   3   5   2   19.50    6.54   0
   3   6   2   36.20    8.08   0
   3   7   2  279.28   11.69   0
   3  10   3   -5.69   11.49   0
   3  12   4   11.85   16.43   0
   4   5   5   59.22    8.46   0
   4   6   5  -11.49    9.32   0
   4   9   6  -12.10   13.57   0
  -7   2   5    0.26    9.53   0
  -6  -4   9    5.21   14.03   0
  -6  -2   6   22.31   10.21   0
  -6  -1   5   -4.87    8.88   0
  -5  -6  10   73.90   18.47   0
  -5  -5   8   47.19   15.07   0
  -4  -7  10  -12.56   16.13   0
  -4  -5   6    3.57    7.15   0
  -4  12  -1   -5.49    9.01   0
  -3  -8  11  -11.72   16.17   0
  -3  -5   5    0.28    8.43   0
  -3  -1   1    1.16    3.77   0
  -3   7  -2    0.65    3.96   0
  -3   8  -2   25.25    5.03   0
  -3   9  -2  144.86    7.33   0
  -2  -9  14   16.15   19.58   0
  -2  -8  10    7.30   11.74   0
  -2  11  -2   20.84    8.71   0
  -2  14  -1   25.86   13.74   0
  -1  -9  14   13.01   16.44   0
  -1  -5   4   35.98    4.68   0
   0   7  -2  141.35    7.34   0
   0   8  -2  510.27   11.00   0
   0  12  -1   27.71   10.48   0
   1  -8  13   12.80   11.17   0
   1  -8  14   23.51   11.97   0
   1  -7   9   84.42    6.97   0
   1   9  -1   44.44    7.58   0
   1  14   1  -12.35   12.39   0
   2   5   0  926.70   10.71   0
   2   6   0   20.18    5.28   0
   2   7   0  262.25    8.21   0
   2   8   0   18.23    9.42   0
   2  11   1   11.72   10.55   0
   2  13   2   -7.94   15.10   0
   3  -5  12   23.91    7.90   0
   3  -3   7   59.85    2.80   0
   3   4   2   49.77    5.65   0
   3   8   2   67.71    9.57   0
   3  11   3   -3.11   14.64   0
   4   4   5   27.01    6.99   0
   4   7   5   13.55    7.70   0
   4   8   5    6.39   10.60   0
   4  10   6   35.79   14.89   0
  -4  -6   8    4.61   10.11   0
  -4  -4   5   21.59    8.44   0
  -4  -1   2   48.96    5.09   0
  -3  -8  12    5.31   14.53   0
  -3  -4   4   12.45    6.93   0
  -3  10  -2   56.89    6.07   0
  -3  14  -1  -15.18   12.82   0
  -1  -8  10  193.86   11.89   0
  -1  -4   3   47.59    4.22   0
  -1  -3   2  753.83    6.74   0
  -1  11  -2   51.64    7.75   0
  -1  14  -1   13.47   14.32   0
   0  -8  11   80.93   12.28   0
   0  -7   8   68.29    6.81   0
   0   2  -1   11.41    2.37   0
   0   6  -2  119.10    5.15   0
   0   9  -2  104.53    7.68   0
   0  13  -1   17.28   13.56   0
   0  15   0  -13.43   16.73   0
   1  -8  15    3.67   10.61   0
   1   4  -1  361.79    6.11   0
   1  10  -1  114.69    8.66   0
   1  13   0   -9.67   16.25   0
   2   9   0   -4.39    9.92   0
   2  12   1    6.70   15.35   0
   3  -5  13    7.53    8.58   0
   3  -4   9   14.14    4.92   0
   3   9   2   -6.51    8.05   0
   4  -2  11    0.80    2.91   0
   4   3   5   -3.30    5.28   0
   4   9   5   20.05   11.77   0
  -7   0   7    0.64   12.00   0
  -7   1   6   -2.67    9.65   0
  -7   4   4    2.01    6.29   0
  -6  -4  10    0.51   14.97   0
  -6  -3   8   -9.82   13.68   0
  -6   2   3   16.22    6.66   0
  -5  -6  11   35.25   13.57   0
  -5  -5   9   15.97   13.01   0
  -5  -4   7   -9.16   10.50   0
  -5   1   2   36.89    5.22   0
  -4  -7  11   10.49   12.35   0
  -4  -3   4   18.03    5.24   0
  -4  -2   3   41.51    5.94   0
  -4  13  -1   19.08   11.77   0
  -3  -8  13    0.72   17.19   0
  -3  -7   9    4.97    9.32   0
  -3  -6   7    8.75    8.81   0
  -3  -3   3   27.60    6.53   0
  -3  -2   2  181.29    6.00   0
  -3   6  -2    8.09    3.06   0
  -3  11  -2   19.08    7.85   0
  -2  -8  11   14.47   11.76   0
  -1  -7   8    7.32   10.30   0
  -1   4  -2  837.50    6.33   0
  -1  12  -2   85.25   12.12   0
   0  -8  12    8.56   11.70   0
   0   5  -2    7.04    6.12   0
   0  10  -2   51.90    8.07   0
   1  -7  10   32.39    6.94   0
   1  11  -1    2.71    8.37   0
   1  15   1    4.05   15.88   0
   2   4   0  245.67    6.62   0
   2  10   0   26.48   11.32   0
   2  14   2   11.85   14.64   0
   3  -5  14    7.94    9.10   0
   3   1   3   22.66    2.77   0
   3   3   2   34.88    4.52   0
   3  10   2   39.98   12.15   0
   3  12   3    9.58   16.23   0
   4   0   7   34.76    2.46   0
   4  10   5   -2.06   13.23   0
  -6  -2   7    4.18   10.41   0
  -6   4   2   -1.27    3.82   0
  -5  -6  12   12.16   17.13   0
  -5  -3   6   40.28   10.30   0
  -4  -7  12   19.00   16.10   0
  -4  -6   9   -7.18   10.09   0
  -4  -5   7  129.67   10.07   0
  -3  -8  14   -5.03   19.99   0
  -3  -7  10   -9.52   11.61   0
  -3  12  -2   -4.19    9.45   0
  -3  15  -1   -0.23   15.13   0
  -2  -8  12   -5.98   15.97   0
  -2  -5   5   19.53    7.52   0
  -2   0   0  655.38    4.07   0
  -2  13  -2   -0.70   11.48   0
  -1  -8  12    4.10   13.23   0
  -1  13  -2  108.86   14.21   0
  -1  15  -1    4.04   14.44   0
   0  -8  13   59.21   15.33   0
   0  -7   9   70.38   10.22   0
   0  -5   5  243.18    7.19   0
   0  11  -2   16.94    8.26   0
   0  14  -1   18.54   14.62   0
   1  -6   8   26.17    6.14   0
   1  -5   6   47.38    5.23   0
   1   1   0 5590.32   10.45   0
   1  12  -1   47.31   15.41   0
   1  14   0   -7.03   12.55   0
   2  -5   8  138.52    6.08   0
   2  -4   6   64.89    3.61   0
   2  11   0   -2.93   11.72   0
   2  13   1   23.56   12.96   0
   3  11   2   15.05   15.82   0
   4   1   6    8.18    3.43   0
   4   5   4   29.26    7.59   0
   4   6   4    8.52    6.98   0
   4   7   4   -5.72    8.72   0
   4   8   4   -2.75   11.85   0
  -7   7   3    3.89    3.98   0
  -6  -3   9   -2.48   13.23   0
  -6  -1   6   21.06    8.87   0
  -6   1   4   43.84    7.39   0
  -5  -5  10    6.03   15.65   0
  -5  -2   5   11.24    7.99   0
  -5   0   3   69.35    7.07   0
  -4  -7  13   -3.40   17.22   0
  -4  14  -1   -3.43   10.95   0
  -3  -6   8    2.16   11.46   0
  -3  -5   6  116.92   10.10   0
  -3  13  -2    9.52   11.31   0
  -2  -8  13   12.38   14.91   0
  -2  -7   9   11.22    8.01   0
  -1  -8  13   23.65   16.70   0
  -1  -7   9   12.43   11.26   0
   0  -8  14   -0.54   10.94   0
   0  -8  15   -0.15   15.39   0
   0  12  -2  -12.12   10.06   0
   1  -7  12   21.42   10.00   0
   1   3  -1 6093.02   16.41   0
   1  13  -1   25.38   14.82   0
   2  12   0   33.19   14.88   0
   2  14   1   -5.00   17.08   0
   3   6   1   92.82    7.92   0
   3   7   1    7.58    6.57   0
   3   8   1   56.02    7.81   0
   3   9   1   11.18   11.07   0
   3  12   2   -7.87   14.46   0
   4   2   5   -3.74    4.92   0
   4   4   4   43.11    6.70   0
   4   9   4    4.93   12.48   0
  -7   3   5    7.17    8.41   0
  -6   0   5   41.31    8.87   0
  -5  -4   8   22.77    9.26   0
  -5  -1   4   28.26    7.22   0
  -5   3   1   36.60    3.29   0
  -4  -6  10   18.39   11.83   0
  -4  -5   8   21.08   13.39   0
  -4  -4   6    6.79    6.69   0
  -3  -7  11    6.33   11.24   0
  -2  -8  14    9.01   13.36   0
  -2  -8  15  -11.01   18.25   0
  -2  -7  10    7.76   11.42   0
  -2  -4   4  350.44    8.39   0
  -2   9  -3  347.11    8.90   0
  -2  10  -3   23.87    7.55   0
  -2  14  -2   63.28   11.35   0
  -1  -8  14   11.97   12.21   0
  -1  -8  15    9.78   18.18   0
  -1  -5   5   15.96    4.61   0
  -1   8  -3  423.17    9.40   0
  -1   9  -3  284.90    9.25   0
  -1  10  -3  108.36    9.95   0
  -1  14  -2    1.39   13.99   0
   0  -7  10  279.52   12.40   0
   0   4  -2   61.03    5.21   0
   0  13  -2   -3.70   13.96   0
   0  15  -1   16.32   13.08   0
   1   7  -2   39.42    5.56   0
   1   8  -2   51.75    7.03   0
   1   9  -2    5.25    7.13   0
   1  10  -2    4.14   10.18   0
   1  15   0    4.29   15.36   0
   2   1   1  241.94    3.56   0
   2   3   0   -3.26    3.01   0
   2   7  -1   42.18    7.94   0
   2   8  -1   30.79    9.06   0
   2   9  -1   -2.19   10.33   0
   3  -4  10   45.46    4.93   0
   3   5   1   50.05    5.06   0
   3  10   1   -7.50   13.84   0
   4  -2  12   -0.16    4.22   0
   4  10   4    6.35   13.30   0
  -7   1   7   -0.76   11.42   0
  -7   2   6  -12.43    8.89   0
  -6  -3  10    1.63   15.17   0
  -6  -2   8   -1.23   11.39   0
  -5  -5  11   24.95   15.57   0
  -5  10  -1    9.49    5.92   0
  -5  11  -1    1.63    7.58   0
  -4  -6  11  -11.48   16.32   0
  -4  -3   5  -10.95    8.11   0
  -4   1   1   18.73    3.52   0
  -4   9  -2   89.02    6.25   0
  -4  10  -2   23.79    6.43   0
  -4  11  -2   10.54    7.61   0
  -3  -7  12    4.21   14.94   0
  -3  -6   9    1.71   11.61   0
  -3  -4   5   10.07    7.54   0
  -3   1   0  238.47    3.03   0
  -3   5  -2    6.18    2.36   0
  -3  14  -2   -6.01   10.89   0
  -2   8  -3   48.61    5.32   0
  -2  11  -3   13.27    9.32   0
  -2  15  -2   15.63   17.68   0
  -1  -7  10  119.86   13.01   0
  -1  11  -3  -14.37    9.17   0
   0  -7  11    0.44    9.43   0
   0  -4   4    9.80    3.98   0
   1  -7  14    6.82    9.37   0
   1  -7  15   13.97   11.79   0
   1  -6   9    9.08    7.12   0
   1   6  -2   12.65    4.76   0
   1  11  -2   73.51   11.71   0
   1  14  -1   16.38   15.70   0
   2   6  -1   12.10    5.15   0
   2  10  -1   11.28    8.63   0
   2  13   0    4.43   12.31   0
   3   2   2   36.00    3.91   0
   3   4   1  225.14    6.63   0
   3  11   1   10.92   13.70   0
   3  13   2   14.09   16.37   0
   4  -2  13   -0.78    4.59   0
   4   6   3  126.93    9.97   0
   4   7   3   77.80   10.99   0
   4   8   3    0.01   11.36   0
   4   9   3    9.93   13.12   0
   5   4   9    9.53    7.89   0
  -7   5   4    6.61    6.93   0
  -5  -5  12    2.41   17.24   0
  -5  -4   9   -1.16   11.54   0
  -5  -3   7    2.40    7.95   0
  -5   9  -1    6.45    4.96   0
  -5  12  -1    1.03    8.90   0
  -4  -6  12   20.17   17.57   0
  -4  -5   9   20.20   12.41   0
  -4   8  -2   17.49    5.27   0
  -4  12  -2   13.63    9.21   0
  -3  -7  13   10.64   13.21   0
  -3  -7  14   42.70   20.22   0
  -3  -5   7   29.97   10.42   0
  -2  -7  11   11.21    8.90   0
  -2  -3   3  436.97    6.76   0
  -2   7  -3    4.35    4.75   0
  -2  12  -3    7.87    9.27   0
  -1  -7  11  125.70   13.18   0
  -1  -4   4  873.75    9.39   0
  -1  12  -3   18.37    7.82   0
  -1  15  -2   12.00   12.32   0
   0  -7  12   30.52   10.67   0
   0  -6   8   17.52    7.85   0
   0   8  -3   44.54    5.70   0
   0   9  -3   16.58    7.33   0
   0  10  -3   17.26    7.96   0
   0  11  -3    7.37   11.01   0
   0  14  -2   25.54   12.22   0
   1  -4   5 1023.05    8.15   0
   1   5  -2  160.73    7.40   0
   1  12  -2    1.86   12.63   0
   2  -3   5   -0.17    2.13   0
   2   5  -1 1263.28   12.30   0
   2  11  -1    0.93    8.89   0
   2  14   0    8.71   19.67   0
   3  -4  11   -1.22    6.61   0
   3  -2   6  665.47    3.70   0
   3  12   1   -0.43   17.15   0
   4   3   4  144.03    6.27   0
   4   5   3   24.52    7.07   0
   4  10   3   40.06   15.57   0
   5   5   8    3.25    9.51   0
  -6  -3  11   15.62   18.45   0
  -6  -1   7    5.75   11.83   0
  -6   3   3    3.77    6.22   0
  -5  -2   6   29.64    8.94   0
  -4  -6  13   -1.10   18.43   0
  -4  -4   7   21.93    7.18   0
  -4  -2   4   40.29    6.55   0
  -4  13  -2   71.46   12.11   0
  -3  -6  10   23.05   13.38   0
  -3  -3   4   43.01    6.55   0
  -3  10  -3   13.66    7.05   0
  -3  11  -3    6.25    8.15   0
  -2  -7  12   10.23   10.03   0
  -2  -2   2    9.30    3.39   0
  -2  -1   1   31.35    2.78   0
  -2  13  -3   54.21   12.18   0
  -1  -7  12   78.56   13.12   0
  -1  -6   8   22.62    8.55   0
  -1  13  -3   25.24   10.89   0
   0  -7  13   -0.22   12.75   0
   0  -7  16   -7.67   14.98   0
   0  -5   6   22.39    4.76   0
   0  -3   3   51.05    4.51   0
   0   7  -3   83.57    5.76   0
   0  12  -3   41.00   14.09   0
   0  15  -2    2.33   18.54   0
   1  -6  10    0.69    8.21   0
   1  13  -2   20.14   13.86   0
   1  15  -1    2.13   15.34   0
   2  12  -1   -1.64   10.76   0
   3  -4  12   -1.01    7.17   0
   3   7   0  152.70   10.53   0
   3   8   0  122.93    8.39   0
   3   9   0    7.42   10.78   0
   3  10   0   25.26   13.33   0
   3  13   1   -8.36   15.56   0
   4  11   3  -17.52   16.85   0
   5   4   8    2.83    7.94   0
   5   6   7   16.02    9.93   0
  -6  -2   9  -12.64   10.23   0
  -6   0   6   56.42    9.97   0
  -5  -4  10  -12.57   10.87   0
  -5  -3   8    0.75   12.09   0
  -5   8  -1   88.61    4.30   0
  -4  -6  14   31.55   15.59   0
  -4  -5  10   -5.87   14.42   0
  -4  -1   3    4.91    4.73   0
  -4   0   2   15.31    3.82   0
  -4  14  -2   -9.77   10.88   0
  -3  -6  11   36.72   13.16   0
  -3  -2   3  233.58    6.59   0
  -3  12  -3   14.91    9.48   0
  -2  -7  13    4.12   11.42   0
  -2  -7  14   15.27   16.21   0
  -2  -7  15    7.33   19.09   0
  -2   6  -3   -0.11    3.66   0
  -2  14  -3   -3.40   13.95   0
  -1  -7  13  107.83   17.90   0
  -1  -7  14   96.88   15.63   0
  -1  -7  16   30.14   17.72   0
  -1  -5   6   27.82    5.38   0
  -1  -3   3  489.40    7.20   0
  -1  14  -3  -13.51   15.01   0
   0  -7  14    4.80    9.85   0
   0  -7  15   -6.73   11.64   0
   0  -6   9   16.59    8.43   0
   0   6  -3   27.06    6.15   0
   0  13  -3    4.83   14.13   0
   1  -6  11   29.06    8.71   0
   1  14  -2   -2.39   17.43   0
   2  13  -1  -17.85   13.11   0
   3  -4  13   11.53    7.70   0
   3  -4  14   12.87    8.67   0
   3   6   0  260.26    8.10   0
   3  11   0  -29.35   14.82   0
   4   4   3  298.63    8.91   0
   4   7   2   85.13   10.31   0
   4   8   2   13.00   11.02   0
   4   9   2   -5.11   12.39   0
   5   3   9   -0.97    5.70   0
   5   5   7    0.29   10.26   0
  -7   2   7    7.10   11.36   0
  -7   4   5   12.24    8.14   0
  -6   1   5    6.32    7.79   0
  -6   2   4   -2.61    6.50   0
  -5  -4  11   13.79   15.72   0
  -5  -1   5   35.49    8.53   0
  -5   2   2   56.69    5.25   0
  -4  -4   8   21.71   12.52   0
  -4  -3   6   92.32    9.85   0
  -3  -6  12    9.83   13.98   0
  -3  -5   8   -2.61    8.43   0
  -3  -4   6   -0.35    6.28   0
  -3  -1   2  234.52    5.68   0
  -3   0   1  115.70    3.73   0
  -2  -4   5   90.46    5.68   0
  -2  15  -3   14.28   14.94   0
  -1  -7  15   10.01   11.89   0
  -1  -6   9   40.60   10.34   0
  -1  15  -3   14.68   16.34   0
   0   3  -2   83.47    4.34   0
   0  14  -3    9.99   16.24   0
   1  -6  12   28.85    9.43   0
   1  -6  16   22.45   13.62   0
   1   4  -2   89.94    6.29   0
   1   8  -3   51.73    9.44   0
   1   9  -3    6.97    7.37   0
   1  10  -3   68.48    8.52   0
   1  11  -3  259.28   15.81   0
   2   2   0   17.28    3.59   0
   2   4  -1  832.27    8.46   0
   2   7  -2  261.85    9.94   0
   2   8  -2   -1.05    7.72   0
   2   9  -2    9.67    7.75   0
   2  10  -2   13.43    9.12   0
   2  11  -2   17.55   12.90   0
   2  14  -1    8.43   16.66   0
   3   3   1    9.57    3.37   0
   3   5   0  150.62    8.14   0
   3  12   0   -1.30   14.89   0
   4   6   2    2.44    8.47   0
   4  10   2    1.43   12.98   0
   5   6   6    0.40    9.14   0
   5   7   6    6.41   11.47   0
  -7   3   6    4.09    9.70   0
  -6  -2  10    6.35   11.46   0
  -6  -1   8    2.31   11.40   0
  -5  -4  12    4.24   16.79   0
  -5  -3   9   -8.54   10.37   0
  -5   0   4    1.04    6.78   0
  -5   1   3    1.66    5.11   0
  -4  -5  11   25.21   11.18   0
  -4   7  -2  113.04    4.05   0
  -3  -6  13    7.23   17.05   0
  -3  14  -3   -7.72   13.04   0
  -2  -6  10   53.63    9.16   0
  -1  10  -4  136.54   10.48   0
  -1  11  -4   60.87   10.70   0
   0  -6  10   -2.41    9.48   0
   0  -2   2 1067.91    5.66   0
   1  -6  13   13.12   10.55   0
   1  -6  14   18.57   12.25   0
   1  -6  15   35.22   12.05   0
   1   2  -1 3367.16   10.56   0
   1   7  -3  102.23    7.90   0
   1  12  -3   -2.50    9.63   0
   1  15  -2   -7.89   15.59   0
   2  12  -2   28.20   13.62   0
   3  13   0    3.01   17.30   0
   4   2   4   69.41    4.90   0
   4  11   2   10.76   12.96   0
   5   4   7    2.87    6.82   0
  -6  -2  11    0.98   17.80   0
  -6   5   2   17.58    4.07   0
  -5  -4  13  -10.17   16.83   0
  -5  -2   7    5.62    7.92   0
  -4  -5  12   35.42   13.15   0
  -4  -5  13   14.62   17.70   0
  -4  -4   9   24.70   12.02   0
  -4  -2   5   -1.11    7.02   0
  -3  -6  14   -3.70   13.09   0
  -3  -6  15    7.60   14.46   0
  -3  -5   9   70.39    9.83   0
  -3  15  -3   10.10   15.71   0
  -2  -6  11   13.83    9.33   0
  -2  11  -4   16.47   10.01   0
  -2  12  -4    8.12    9.91   0
  -1  -6  10  160.19   10.48   0
  -1  -4   5  188.78    7.09   0
  -1  -2   2 4066.67   12.28   0
  -1   8  -4  519.37    9.63   0
  -1   9  -4    8.74    6.22   0
  -1  12  -4  -10.27    8.48   0
  -1  13  -4   21.60   11.64   0
   0  -6  11    5.84    9.78   0
   0  -4   5   57.80    4.48   0
   0   5  -3  305.99    6.04   0
   0   9  -4  192.01   10.75   0
   0  10  -4   17.45   10.32   0
   0  11  -4   -1.20   12.09   0
   0  15  -3   -4.93   13.97   0
   1  13  -3    7.72   10.96   0
   2   6  -2  135.85    6.30   0
   2  13  -2   -2.62   16.14   0
   3   7  -1  644.39   13.97   0
   3   8  -1    7.34    7.07   0
   3   9  -1   20.19    8.85   0
   3  10  -1   25.41   10.47   0
   3  11  -1   32.95   15.05   0
   4   1   5   32.73    3.07   0
   4   3   3   91.30    5.57   0
   4   5   2  -12.63    5.51   0
   4   8   1   12.70   10.76   0
   4   9   1   -7.07   12.44   0
   5   3   8    5.85    5.84   0
   5   5   6   10.96    8.62   0
   5   7   5    8.30   11.18   0
   5   8   5  -20.36   13.07   0
  -7   6   4    4.02    7.01   0
  -6  -1   9   -3.39   13.79   0
  -6   0   7  115.60   11.88   0
  -6  10   0    2.76    3.95   0
  -5  -3  10    6.02   12.88   0
  -4  -5  14   26.31   14.63   0
  -4  -3   7   57.60   10.02   0
  -3  -5  10    7.99   12.41   0
  -3  -4   7  134.04    8.23   0
  -3  -3   5    6.44    5.38   0
  -3   7  -3  114.51    4.95   0
  -2  -6  13   23.80   14.52   0
  -2  -6  16   10.65   18.12   0
  -2  -3   4   46.98    4.75   0
  -2  13  -4  -12.26   12.56   0
  -1  -6  11   54.37    9.40   0
  -1  -1   1  195.25    3.62   0
  -1  14  -4   38.29   15.72   0
   0  -6  12    4.56   10.57   0
   0  -6  15   -7.54   13.46   0
   0  -6  16    8.10   17.55   0
   0   8  -4  230.79    9.66   0
   0  12  -4   50.45   10.43   0
   0  13  -4   -1.02   14.46   0
   1  -5   9    3.76    6.66   0
   1  -4   6  347.01    5.51   0
   1   6  -3  253.74    6.79   0
   1  14  -3   -6.89   12.95   0
   2  14  -2   -6.45   17.70   0
   3  -3   9    3.91    3.76   0
   3   4   0   52.13    4.71   0
   3  12  -1   66.72   15.69   0
   4   7   1  -10.12   10.02   0
   4  10   1    9.98    9.89   0
   4  11   1   -1.34   17.79   0
   5   6   5    0.96    9.05   0
  -7   2   8   -1.43    9.07   0
  -6   1   6   17.63    8.35   0
  -5  -3  11   -6.03   14.36   0
  -5  -2   8   -6.05   11.37   0
  -5  -1   6   12.04    8.64   0
  -4  -4  10   24.66   12.32   0
  -4  11  -3   44.62    8.16   0
  -4  12  -3   41.46    8.63   0
  -3  -5  11   -3.79   13.23   0
  -2  -6  15    5.08   13.74   0
  -2  -4   6  135.56    6.25   0
  -2  14  -4   -2.17   12.47   0
  -1  -6  12   32.12    9.96   0
  -1  -6  13    8.70   14.21   0
  -1  -6  14   -1.57   15.16   0
  -1  -6  15   17.35   16.22   0
  -1  -6  16   -4.12   15.56   0
  -1   7  -4    2.06    6.56   0
  -1  15  -4   -4.89   17.40   0
   0  -6  14   21.47    9.95   0
   0  14  -4    6.22   16.24   0
   1  10  -4    0.99   10.74   0
   1  15  -3   12.94   18.95   0
   2   3  -1  159.08    4.78   0
   2   5  -2  685.62    9.13   0
   2   9  -3   14.89   11.37   0
   2  10  -3   -1.37    9.09   0
   2  11  -3    5.42   13.28   0
   3   1   2    7.02    2.65   0
   3   6  -1  435.09    9.38   0
   3  13  -1    7.79   13.66   0
   4   4   2   -1.07    5.91   0
   4   6   1   14.37    8.85   0
   5   4   6    5.21    7.33   0
   5   8   4   17.71   12.99   0
  -7   3   7   -4.18   11.72   0
  -7   5   5    1.91    8.64   0
  -6  -1  10   -7.46   13.21   0
  -6   0   8  -10.59   10.70   0
  -5  -3  12   19.86   15.08   0
  -4  -4  11    0.43   14.20   0
  -4  -1   4  153.53    5.73   0
  -4   3   0    5.92    1.97   0
  -4  10  -3    8.00    6.69   0
  -4  13  -3   18.30    9.40   0
  -4  14  -3   13.64   10.67   0
  -3  -5  12   -5.10   14.75   0
  -3  -4   8  319.09   12.82   0
  -3  -2   4  521.16    9.21   0
  -3  11  -4   12.32    8.04   0
  -3  12  -4    8.87    7.92   0
  -2  15  -4   -5.66   14.41   0
   0   7  -4   65.67    5.79   0
   0  15  -4    5.69   19.22   0
   1  -5  10   23.15    8.16   0
   1   5  -3 4364.41   19.28   0
   1   9  -4   36.26    7.88   0
   1  11  -4   43.78    9.71   0
   1  12  -4    5.45    9.43   0
   1  13  -4   12.02   13.76   0
   2  -4   9   62.45    6.16   0
   2  -3   6    0.32    3.42   0
   2   8  -3   -0.46    7.58   0
   2  12  -3   -6.03   11.24   0
   2  13  -3    2.14   17.78   0
   3  -3  10   15.64    5.37   0
   3   0   3   99.62    2.08   0
   3   2   1   -0.97    3.90   0
   3   9  -2   29.20   11.69   0
   3  10  -2    2.08   14.08   0
   3  11  -2   55.16   13.60   0
   5   3   7   -1.74    5.28   0
   5   5   5    1.80    8.57   0
   5   7   4    3.58   10.19   0
  -7   4   6    6.36    9.56   0
  -6  -1  11   -4.21   17.41   0
  -6   2   5    0.12    6.93   0
  -6   3   4    7.09    7.67   0
  -6   4   3   36.15    6.20   0
  -5  -3  13   22.91   15.72   0
  -5  -2   9  -22.64   12.00   0
  -5   0   5   45.21    8.15   0
  -5  12  -2    4.34    8.70   0
  -4  -4  12   12.55   14.36   0
  -4  -3   8  201.19    9.70   0
  -4  -2   6   78.08    9.35   0
  -4   0   3    3.81    4.27   0
  -3  -5  13  -11.33   11.74   0
  -3  -5  14    1.37   15.21   0
  -3  -5  15    1.20   17.81   0
  -3  -5  16   -5.76   14.92   0
  -3  -3   6   11.73    7.83   0
  -3  10  -4   76.03    8.05   0
  -3  13  -4   20.45   10.70   0
  -2  -2   3  151.53    4.85   0
  -1  -5   9   72.57    9.34   0
  -1  -4   6  880.05   10.99   0
  -1  -3   4   26.14    5.29   0
   0  -3   4    7.18    4.87   0
   0   4  -3   88.52    5.53   0
   1  -5  15   35.92   12.69   0
   1  -5  16   34.36   11.72   0
   1   3  -2  668.95    6.57   0
   1   8  -4   79.86    7.68   0
   1  14  -4   -0.39   17.14   0
   2   7  -3   -5.31    6.59   0
   2  14  -3    0.92   19.87   0
   3  -3  11    1.52    6.81   0
   3  -3  14    3.76    9.44   0
   3   5  -1   81.60    5.90   0
   3   8  -2  473.46   14.31   0
   3  12  -2   21.27   14.75   0
   4   5   1   11.28    7.33   0
   4   8   0   -5.58    9.97   0
   4   9   0    5.05    8.93   0
   4  10   0   -5.59   10.62   0
   4  11   0    1.81   14.74   0
   4  12   0    9.78   17.43   0
   5   6   4   11.55    9.01   0
   5   9   3   -2.28   12.62   0
  -5  -1   7   17.93    9.09   0
  -5  11  -2    1.88    6.22   0
  -4  -4  13   -2.73   13.13   0
  -4  -4  14   10.74   16.01   0
  -4  -4  15    4.83   18.10   0
  -4  -3   9   13.25   11.60   0
  -4   9  -3    7.87    5.52   0
  -3  -4   9  156.49   12.17   0
  -2  -5  11    7.37   11.82   0
  -2  -3   5  239.57    7.85   0
  -2   3  -2  116.73    2.10   0
  -2   7  -4    7.24    4.78   0
  -1   4  -3   -2.24    2.68   0
  -1   6  -4  344.24    7.28   0
  -1  10  -5  172.46   11.19   0
  -1  11  -5   -0.51    7.73   0
  -1  12  -5   41.91    9.09   0
  -1  13  -5    9.65   13.61   0
   0   6  -4    9.51    6.30   0
   0  10  -5   10.79   10.43   0
   0  11  -5   21.88   12.74   0
   0  12  -5    5.29   14.24   0
   1  -5  13    5.10   10.21   0
   1  -5  14    7.51    8.48   0
   1  -4   7   17.39    3.64   0
   1   7  -4    7.90    7.36   0
   1  15  -4   25.18   20.09   0
   2   4  -2   10.12    6.02   0
   2   6  -3  465.51   10.71   0
   3  -3  12   -2.12    6.87   0
   3  -3  13   -0.45    7.57   0
   3   3   0   99.45    5.22   0
   3   7  -2  221.53   11.23   0
   3  13  -2   24.09   14.67   0
   4  -1  10    3.15    3.12   0
   4   7   0    3.99    6.99   0
   5   7   3   -8.73   10.25   0
   5   8   3    2.19   12.34   0
  -6   0   9   -8.12    9.92   0
  -6   1   7   42.63   10.04   0
  -5  -2  10    5.73    9.23   0
  -5   1   4   69.86    6.63   0
  -5   4   1  107.60    4.07   0
  -4   1   2    0.61    3.82   0
  -4   2   1   14.27    3.10   0
  -3  -4  10  138.55   12.95   0
  -3  -1   3   54.23    5.34   0
  -3   6  -3   70.62    4.02   0
  -3   9  -4   -5.62    6.44   0
  -2  -5  12   -9.35    9.69   0
  -2  -5  13  -15.31   13.00   0
  -2  -5  14    2.16   14.67   0
  -2  -5  15    1.18   17.22   0
  -2  -5  16   -4.40   13.89   0
  -2  11  -5   -0.37    9.43   0
  -2  13  -5   -0.98   12.24   0
  -1  -5  10   52.58    7.99   0
  -1  -5  17   26.52   17.09   0
  -1   9  -5 1145.34   15.42   0
  -1  14  -5   32.65   13.52   0
  -1  15  -5    9.49   16.33   0
   0  -5  11   16.35    9.36   0
   0  -5  16   -8.39   14.34   0
   0   9  -5   -3.53    8.91   0
   0  13  -5    1.58   10.99   0
   0  14  -5   -6.79   16.73   0
   1  -2   3  840.50    4.73   0
   2   9  -4   14.09   10.33   0
   2  10  -4   27.05   11.77   0
   2  11  -4   14.74   12.25   0
   2  12  -4    0.55   15.48   0
   4  -1  13   -5.33    5.45   0
   4   2   3   54.04    4.25   0
   4   3   2   28.01    5.58   0
   4   6   0    4.43    8.78   0
   5   4   5   13.01    7.02   0
   5   5   4   -0.46    7.93   0
  -7   4   7   -9.72   11.04   0
  -6   0  10   16.01   14.70   0
  -5  -2  11    1.72   13.11   0
  -5  -1   8   11.60   10.56   0
  -5   2   3    4.64    5.26   0
  -5   3   2  206.25    6.37   0
  -5  10  -2   -1.87    4.82   0
  -4  -3  10    9.88   12.17   0
  -4  -2   7  348.16   12.34   0
  -4  -1   5    7.96    6.63   0
  -3  -4  11   69.96   13.47   0
  -3  -3   7   76.92    9.04   0
  -2  -1   2   71.45    4.17   0
  -2  14  -5    3.12   10.62   0
  -2  15  -5    8.48   13.16   0
  -1  -5  11   21.87    8.61   0
  -1  -5  12    8.20   12.62   0
  -1  -5  14    0.73   14.97   0
  -1  -5  16    0.16   12.13   0
  -1  -4   7   -0.13    7.27   0
   0  -5  12   70.64   10.88   0
   0  -5  13   10.80   11.40   0
   0  -5  14   -0.12   12.06   0
   0  -5  15  -14.81   10.81   0
   0  -4   7   -3.03    6.57   0
   0   8  -5    1.06    7.42   0
   0  15  -5    8.28   16.65   0
   1   4  -3   42.59    6.41   0
   1   6  -4  231.00    8.48   0
   1  10  -5  -26.13   11.84   0
   1  11  -5   72.06   10.95   0
   1  12  -5   -1.81   12.12   0
   1  13  -5  -15.92   16.42   0
   2   8  -4   22.93    9.63   0
   2  13  -4   31.34   14.21   0
   2  14  -4   25.44   20.34   0
   3   4  -1   30.18    6.15   0
   3   6  -2   29.29    6.40   0
   3   9  -3   -2.97   12.92   0
   3  10  -3   21.13   12.99   0
   3  11  -3   -3.71   10.90   0
   3  12  -3   -1.79   17.37   0
   4  -1  11   10.23    4.26   0
   4  -1  12   -3.19    5.02   0
   4   4   1  -13.35    6.16   0
   4   8  -1    0.28   10.87   0
   4   9  -1   18.06   10.06   0
   4  10  -1   25.82   11.81   0
   4  11  -1    1.33   13.70   0
   4  12  -1    7.15   16.69   0
   5   3   6    5.94    5.75   0
   5   6   3    2.65    9.08   0
   5   8   2  -11.00   11.93   0
   5   9   2    3.86   12.72   0
  -7   5   6   -0.15    9.88   0
  -6   0  11    5.94   16.72   0
  -6   1   8    3.06   11.52   0
  -6   2   6   15.94    8.08   0
  -5  -2  12   11.33   12.08   0
  -5  -2  13   18.05   17.41   0
  -5  -2  14   -4.87   17.48   0
  -5   0   6   19.20    6.81   0
  -4  -3  11    9.06   12.17   0
  -4   6  -2   25.61    2.33   0
  -3  -4  12  223.58   16.10   0
  -3  -4  13  146.38   18.82   0
  -3  -4  14   11.07   14.85   0
  -3  -4  15    0.27   18.07   0
  -3  -4  16   -1.42   17.72   0
  -3  -2   5   11.48    5.16   0
  -3   8  -4    0.31    5.67   0
  -2   9  -5  115.61    7.96   0
  -1   8  -5   14.30    4.81   0
   1   9  -5    8.66    7.17   0
   1  14  -5    5.40   13.04   0
   2   1   0 1545.67    7.22   0
   2   5  -3  448.11    9.54   0
   3   8  -3   81.34   12.66   0
   3  13  -3   -0.94   13.86   0
   4   5   0   -8.31    7.17   0
   4   7  -1    7.62    8.53   0
   5   2   8    3.28    3.43   0
   5   7   2   -4.05    9.83   0
  -7   6   5    4.52    8.47   0
  -6   0  12   14.85   18.74   0
  -6   3   5  221.43   10.42   0
  -5  -1   9    7.33   11.85   0
  -4  -3  12   15.82   10.99   0
  -4  -3  13   11.18   14.47   0
  -4  -3  14   22.58   18.22   0
  -4  -3  15  -18.88   16.59   0
  -4  -2   8   -5.71   10.11   0
  -4   8  -3   24.55    4.20   0
  -4  13  -4   43.65   10.63   0
  -3  -3   8  194.95   11.59   0
  -3   0   2   13.47    4.11   0
  -2  -4  17    3.00   17.72   0
  -2  -3   6   61.49    6.81   0
  -1  -3   5  -10.81    4.37   0
  -1  -2   3   27.48    3.76   0
   0   2  -2 1514.17    7.18   0
   0   5  -4   83.11    4.85   0
   0   7  -5   47.46    7.18   0
   1  -4   9  130.38    7.36   0
   1  -4  16    1.35   12.16   0
   1   8  -5   17.53    9.60   0
   2   2  -1  684.04    6.29   0
   2   7  -4    6.98    7.13   0
   3   5  -2   98.06    7.91   0
   3   7  -3  203.16   10.95   0
   4   1   4   49.15    3.05   0
   5   4   4   23.65    7.99   0
   5   5   3    9.18    7.70   0
   5   9   1    9.80   12.65   0
  -6   1   9   11.97   12.93   0
  -6   6   2    1.07    4.62   0
  -5  -1  10   24.19   10.95   0
  -5   0   7   32.53    9.38   0
  -5   1   5  207.83    9.53   0
  -4   0   4    3.70    5.69   0
  -4  12  -4   -0.74    8.93   0
  -3   4  -2   82.82    1.67   0
  -3  12  -5   13.85    9.38   0
  -3  13  -5   40.78    9.14   0
  -3  14  -5   -6.79   11.99   0
  -2  -4  16   11.94   18.29   0
  -2  -2   4   56.62    4.72   0
  -1  -4  17   -0.31   18.51   0
  -1   5  -4   51.03    5.17   0
  -1   7  -5  154.53    7.64   0
  -1  11  -6    7.73   10.28   0
  -1  12  -6    8.76   11.08   0
  -1  13  -6    6.77   10.27   0
  -1  14  -6    1.97   15.75   0
   0  -4  17  -14.11   14.65   0
   0  -3   5  676.51    8.02   0
   0  11  -6    1.83   11.24   0
   0  12  -6   11.71   10.46   0
   0  13  -6   32.85   12.39   0
   0  14  -6   -2.50   17.63   0
   1  -4  14    2.02   10.35   0
   1  -4  15   -1.58   11.41   0
   2  -3  16   -0.42   12.50   0
   2   3  -2 1295.43   10.37   0
   2  10  -5    3.03   12.86   0
   2  11  -5   -1.31   11.30   0
   2  12  -5    2.56   12.63   0
   2  13  -5   20.46   15.78   0
   2  14  -5    2.89   17.87   0
   3  11  -4    4.54   15.64   0
   3  12  -4    9.41   15.75   0
   4   6  -1    6.10    8.47   0
   4   9  -2  -29.31   12.56   0
   4  10  -2   16.90   11.08   0
   4  11  -2    5.48   13.28   0
   4  12  -2    9.32   13.69   0
   5   6   2   10.33    9.00   0
   5   8   1   -3.84   12.50   0
  -6   1  10   -8.64   12.29   0
  -6   2   7    7.40    8.74   0
  -6   4   4   18.48    7.17   0
  -6   5   3    8.01    6.23   0
  -5  -1  11   56.93   13.75   0
  -5   9  -2    8.04    3.55   0
  -4  -2   9   -2.55    8.58   0
  -4  -1   6   50.79    6.52   0
  -4  11  -4    4.14    7.39   0
  -3  -3   9   72.78    8.44   0
  -3  -2   6  189.61    8.92   0
  -3  11  -5    0.95    7.33   0
  -2  -4  11   42.05    9.28   0
  -2  -4  12   24.35   12.51   0
  -2  -4  13   19.63   13.08   0
  -2  -4  14   13.49   12.72   0
  -2  -4  15    8.73   12.66   0
  -2   0   1  107.03    3.04   0
  -2   8  -5   -3.83    6.07   0
  -2  13  -6   -0.41   11.27   0
  -1  -4  16    8.27   15.62   0
  -1  15  -6   -8.10   13.05   0
   0  -4   9   28.39    7.85   0
   0  -2   3  194.60    3.59   0
   0  10  -6   36.90    8.58   0
   0  15  -6  -11.05   13.63   0
   1  -4  11   15.06    8.28   0
   1  -4  12  102.43   11.27   0
   1  -4  13   11.97   10.98   0
   1   5  -4   56.41    5.16   0
   1   7  -5    7.82    5.68   0
   1  11  -6   64.54   13.44   0
   1  12  -6    2.81   12.89   0
   1  13  -6   -7.20   16.22   0
   1  14  -6   -4.73   15.83   0
   2  -3  15   51.27   12.78   0
   2   0   1   52.21    1.92   0
   2   6  -4   53.39    8.40   0
   2   9  -5   34.01   11.20   0
   3  -2  14    1.88    9.53   0
   3   2   0  302.41    5.87   0
   3   3  -1   48.01    5.26   0
   3   6  -3  482.70   11.81   0
   3   9  -4    4.21   13.19   0
   3  10  -4    3.04   10.10   0
   3  13  -4    4.65   14.56   0
   4   3   1   -2.29    5.27   0
   4   8  -2  112.76   11.87   0
   5   3   5   19.95    6.31   0
   5   7   1   16.12   10.75   0
  -6   1  11    7.63   14.67   0
  -5  -1  12   21.46   14.75   0
  -5  -1  13   59.63   17.87   0
  -4  -2  10   16.46   12.08   0
  -3  -3  10   -5.09    8.02   0
  -3  -3  16  -15.70   17.79   0
  -3  -1   4  171.29    5.43   0
  -3   1   1  526.71    4.98   0
  -2   4  -3   85.92    3.14   0
  -2  11  -6    1.02    8.97   0
  -2  12  -6   -9.22    9.98   0
  -2  14  -6    9.94   10.12   0
  -1  -4  11   11.70   10.00   0
  -1  -4  15   -0.54   11.85   0
  -1  -3   6  298.96    7.47   0
  -1   9  -6  785.87   14.16   0
   0  -4  10   30.74    8.37   0
   0  -4  14   58.32   12.90   0
   0  -4  15    2.72    9.97   0
   0   3  -3   49.87    3.40   0
   0   9  -6   16.62    7.08   0
   1  -3   6  148.23    4.83   0
   1   1  -1  204.64    3.90   0
   1   2  -2 4756.14   13.66   0
   1  10  -6   10.96   10.14   0
   2   4  -3  188.09    7.41   0
   2   8  -5   34.37   10.44   0
   3   8  -4  155.85   13.70   0
   4   2   2    0.33    4.77   0
   4   4   0    2.93    6.42   0
   4   7  -2   15.51   10.25   0
   4  11  -3   21.53   15.06   0
   5   2   7    2.49    3.53   0
   5   5   2    4.03    7.73   0
   5   9   0   -7.83   14.42   0
   5  10   0    7.97   11.81   0
  -6   1  12   -5.01   16.83   0
  -6   2   8  -15.89   11.85   0
  -6   3   6   36.31    8.82   0
  -5   0   8    3.28    8.16   0
  -5   2   4   37.80    6.95   0
  -5  12  -3   22.00    7.67   0
  -4  -2  11  -12.50   10.01   0
  -4  -2  12   -5.06   14.27   0
  -4  -2  13    6.95   13.88   0
  -4  -2  14   16.61   17.59   0
  -4  -2  15    7.54   16.20   0
  -4  -1   7  247.48   11.22   0
  -4   1   3   37.43    4.84   0
  -4  10  -4   -2.50    6.63   0
  -3  -3  11   33.01    9.44   0
  -3  -3  12   73.69   13.00   0
  -3  -3  13   -1.94   13.70   0
  -3  -3  14   23.97   14.67   0
  -3  -3  15   -0.37   12.21   0
  -3   7  -4   16.49    4.72   0
  -2  -3  17    5.95   18.03   0
  -1  -4  12    8.93    8.92   0
  -1  -4  13    3.08    9.78   0
   0  -4  11  126.51    8.51   0
   0  -4  12  126.37   10.00   0
   0  -4  13    7.19    7.86   0
   0   6  -5   62.61    5.43   0
   0   8  -6  554.22   11.86   0
   1   3  -3  470.71    7.29   0
   1   9  -6   27.73    8.49   0
   2  -3   9    7.85    5.11   0
   2  12  -6    6.31   14.67   0
   3  -2   9   78.25    5.58   0
   3  -2  13   -7.50    7.79   0
   3   1   1  101.16    3.39   0
   3   4  -2    0.26    4.80   0
   4   5  -1    7.61    7.73   0
   4   9  -3   56.34   12.75   0
   4  10  -3   65.25   12.89   0
   4  12  -3    0.36   13.51   0
   5   4   3   12.23    6.75   0
   5   6   1   13.13    9.60   0
   5   8   0    1.96   10.81   0
  -5   0   9  -13.39   11.03   0
  -5   1   6    9.69    7.82   0
  -4   0   5   22.53    6.80   0
  -3  -2   7  175.05    7.63   0
  -2  -3  16   -9.91   15.81   0
  -2  -2   5  316.21    8.06   0
  -2   7  -5  249.80    6.26   0
  -2  10  -6   -2.94    7.58   0
  -1   2  -2 2910.74    6.94   0
  -1   6  -5   73.27    6.30   0
   0  -3  17  -18.61   15.03   0
   0   4  -4   20.63    5.79   0
   0  12  -7   72.72   15.81   0
   0  13  -7    7.06   15.83   0
   0  14  -7   -7.29   16.23   0
   1   6  -5   96.98    6.09   0
   1   8  -6   16.40   10.09   0
   2  -2   5   39.13    2.64   0
   2   5  -4   -2.67    7.12   0
   2   7  -5   10.07    7.47   0
   2  10  -6   45.19   13.52   0
   2  11  -6   33.42   11.57   0
   2  13  -6  -12.84   13.95   0
   2  14  -6    2.65   14.77   0
   3  -2  11   22.67    6.30   0
   3  -2  12   17.05    7.09   0
   3   5  -3   49.38    8.08   0
   3   7  -4  254.53   10.02   0
   3  10  -5  -19.90   13.84   0
   3  11  -5   -5.47   11.09   0
   3  12  -5   -6.00   12.38   0
   3  13  -5  -11.60   14.47   0
   4   6  -2   42.68    9.16   0
   4   8  -3   37.76   11.21   0
   5   7   0    6.97   11.44   0
   5  10  -1   -8.54   16.04   0
  -6   2   9   -2.37    8.96   0
  -5   0  10   -0.56   12.06   0
  -5   3   3   91.88    6.43   0
  -4  -1   8   48.20   10.22   0
  -3  -2   8  517.38   12.69   0
  -3   2   0   37.21    2.20   0
  -3   9  -5  142.84    7.33   0
  -3  14  -6    9.42   11.23   0
  -2  -3  15   -5.91   15.62   0
  -2  -1   3   44.30    4.88   0
  -1  -3   7   10.57    5.89   0
  -1  -3  17   21.40   13.33   0
  -1  -2   4   17.86    4.02   0
  -1  -1   2 3512.15   10.57   0
  -1   3  -3 2754.80    9.30   0
  -1   8  -6  101.80    6.31   0
  -1  12  -7   19.09   11.73   0
  -1  14  -7   -6.94   12.10   0
   0  11  -7  159.69   11.93   0
   1  -3   7  504.02    7.53   0
   1  -3  15   -0.22   12.62   0
   1   4  -4  883.41   10.17   0
   1  12  -7    8.99   15.59   0
   1  13  -7   32.94   16.41   0
   1  14  -7   17.83   19.61   0
   2  -2  16    8.09   10.99   0
   2   9  -6    6.23   12.16   0
   3   9  -5   19.52   13.65   0
   4  11  -4   20.81   15.72   0
   4  12  -4   26.55   16.99   0
   5   3   4   60.54    6.15   0
   5   9  -1   10.77   12.69   0
  -6   2  10    6.05   12.43   0
  -6   2  11    8.83   13.91   0
  -6   3   7   15.33    9.96   0
  -6   4   5   36.28    7.59   0
  -5   0  11   10.47    9.63   0
  -5   0  12   -4.92   16.05   0
  -5   0  13   -1.85   16.73   0
  -5   0  14    0.69   18.13   0
  -5   1   7   59.01   10.62   0
  -5  11  -3    6.32    5.77   0
  -4  -1   9    2.48   10.42   0
  -4  13  -5   -0.63    9.96   0
  -3  -2  16    7.99   19.42   0
  -3  -1   5   15.30    4.70   0
  -3   0   3   54.24    5.02   0
  -3  12  -6   70.81    9.36   0
  -2  -3  12   47.08   12.56   0
  -2  -3  14   -3.73    9.95   0
  -2   9  -6   30.22    7.41   0
  -1  -3  16   15.49   12.29   0
   0  -3   7  733.64    9.82   0
   0  -3  16  -13.38   11.10   0
   0   7  -6  105.16    8.50   0
   0  10  -7   22.88    8.52   0
   1  -3  14    5.04   11.25   0
   1  10  -7   19.59   12.02   0
   1  11  -7    5.68   10.49   0
   2   6  -5   10.09    8.31   0
   3   6  -4  138.75   10.08   0
   3   8  -5   23.60   12.44   0
   4   0  13    1.43    7.08   0
   4   4  -1   -0.48    5.93   0
   4   7  -3   89.68   11.63   0
   4  10  -4   24.89   14.54   0
   5   2   6   18.84    3.73   0
   5   4   2    4.94    6.78   0
   5   5   1  -16.18    8.09   0
   5   6   0  -13.06    8.88   0
   5   8  -1    6.58   11.84   0
  -6   2  12    2.54   14.36   0
  -5   2   5  483.69   11.45   0
  -4  -1  10  -10.57   12.73   0
  -4  -1  14   -0.14   15.07   0
  -4  -1  15  -13.60   16.15   0
  -4   0   6  126.72    8.28   0
  -4   2   2  106.56    4.39   0
  -4   9  -4   -0.40    5.24   0
  -4  12  -5    6.95    8.96   0
  -3  -2   9   10.12    8.09   0
  -3  -2  10   66.94   11.82   0
  -3  -2  14    6.16   14.58   0
  -3  -2  15   13.64   12.86   0
  -3   5  -3    1.83    2.36   0
  -2  -2   6    7.86    6.60   0
  -2   1   0  186.53    2.26   0
  -2  12  -7   11.25   10.44   0
  -2  14  -7   -8.65   11.22   0
  -1  -3   8   20.17    5.38   0
  -1  -3  15   41.65   11.65   0
  -1   4  -4    6.28    3.97   0
  -1  10  -7    8.15    8.20   0
   0  -3  15  -11.63   12.02   0
   0   5  -5  193.79    5.78   0
   0   9  -7   12.62   10.37   0
   1  -3  13   30.00   10.13   0
   1  -2  17    8.12   14.26   0
   1   5  -5   16.91    6.90   0
   1   7  -6   -2.04    7.35   0
   2  -2  15   58.40   12.32   0
   2   8  -6   18.49    7.86   0
   2  12  -7    7.81   16.58   0
   2  13  -7    1.74   17.36   0
   3  -1  15   19.81    7.45   0
   3  11  -6   -1.50   16.42   0
   3  12  -6   -2.34   15.69   0
   3  13  -6    4.21   18.09   0
   4   1   3   54.13    3.20   0
   4   3   0    0.63    5.45   0
   4   5  -2    4.52    8.57   0
   4   9  -4   36.95   11.18   0
   5   7  -1   32.95   11.14   0
   5   9  -2   -7.18   13.49   0
   5  10  -2   -1.68   14.72   0
  -6   3   8   -2.88   11.08   0
  -6   5   4    4.38    7.45   0
  -5   1   8   24.92    9.54   0
  -5   4   2  163.10    6.21   0
  -4  -1  11    3.21   10.07   0
  -4  -1  12  -13.83   10.78   0
  -4  -1  13   -5.24   11.51   0
  -4   1   4   -2.26    5.11   0
  -4   7  -3   14.48    2.81   0
  -3  -2  11   31.44    9.55   0
[truncated: 242,989 more chars]
