# Supplementary material for: Crystal structures of (E)-3-(4-hy­droxy­benzyl­idene)chroman-4-one and (E)-3-(3-hy­droxy­benzyl­idene)-2-phenyl­chroman-4-one
Source: Acta Crystallogr E Crystallogr Commun. 2019 Nov 22;75(Pt 12):1907–13. doi: 10.1107/S2056989019015639 (PMC6895947; doi:10.1107/S2056989019015639)
Supplement: Supplementary file 2 [file e-75-01907-Isup4.hkl]

data_I                                                                          
_shelx_title ' AAG11'                                                           
_shelx_refln_list_code          4                                               
_shelx_F_calc_maximum      142.41                                               
_exptl_crystal_F_000       527.94                                               
_reflns_d_resolution_high  0.7965                                               
                                                                                
loop_                                                                           
 _space_group_symop_operation_xyz                                               
 'x, y, z'                                                                      
 '-x, y+1/2, -z+1/2'                                                            
 '-x, -y, -z'                                                                   
 'x, -y-1/2, z-1/2'                                                             
                                                                                
_cell_length_a     3.8510                                                       
_cell_length_b    22.2541                                                       
_cell_length_c    13.7837                                                       
_cell_angle_alpha  90.000                                                       
_cell_angle_beta   96.766                                                       
_cell_angle_gamma  90.000                                                       
                                                                                
_shelx_F_squared_multiplier     1.000                                           
                                                                                
loop_                                                                           
 _refln_index_h                                                                 
 _refln_index_k                                                                 
 _refln_index_l                                                                 
 _refln_F_squared_calc                                                          
 _refln_F_squared_meas                                                          
 _refln_F_squared_sigma                                                         
 _refln_observed_status                                                         
   1   0   0       9629.91       8997.75       224.25 o                         
   2   0   0         43.19         35.42         9.81 o                         
   3   0   0        964.13       1010.54        29.10 o                         
   4   0   0         37.03         15.74        13.76 o                         
   1   1   0       2496.28       2359.87        14.92 o                         
   2   1   0          9.13         18.94         4.82 o                         
   3   1   0        197.13        210.83         9.99 o                         
   4   1   0          5.95          0.00        10.85 o                         
   1   2   0      17469.98      17078.02        79.15 o                         
   2   2   0        393.48        351.58         6.85 o                         
   3   2   0         44.44         50.97         6.22 o                         
   4   2   0          5.79         13.88         8.50 o                         
   1   3   0       5794.79       5479.16        56.53 o                         
   2   3   0         65.08         61.45         4.53 o                         
   3   3   0         23.20         14.12         5.39 o                         
   4   3   0        190.74        197.89        10.54 o                         
   0   4   0       3467.15       3076.47        12.18 o                         
   1   4   0       6061.29       5912.12        43.63 o                         
   2   4   0         40.03         49.68         4.49 o                         
   3   4   0          3.76          6.41         6.63 o                         
   4   4   0         10.45          0.00        10.21 o                         
   1   5   0          1.79          3.64         1.98 o                         
   2   5   0       1023.45       1021.10        13.67 o                         
   3   5   0         82.56         89.14         6.57 o                         
   4   5   0          1.60          5.31         7.86 o                         
   0   6   0        483.36        482.44         8.59 o                         
   1   6   0       1062.37       1045.83        13.85 o                         
   2   6   0        772.82        805.22        14.08 o                         
   3   6   0         60.85         80.77         6.91 o                         
   4   6   0          1.22         10.73         9.71 o                         
   1   7   0       1441.62       1538.71        28.37 o                         
   2   7   0       2465.36       2478.49        25.49 o                         
   3   7   0        122.52        109.76         7.11 o                         
   4   7   0         35.11         34.02         9.05 o                         
   0   8   0        882.75        870.53         6.25 o                         
   1   8   0        487.94        511.85         7.86 o                         
   2   8   0          0.15          0.85         4.05 o                         
   3   8   0        150.66        164.60         9.89 o                         
   4   8   0          1.41          0.58         8.33 o                         
   1   9   0          6.45          8.76         2.93 o                         
   2   9   0        288.55        299.14         5.66 o                         
   3   9   0        235.79        228.04        24.27 o                         
   4   9   0          4.15         14.69        10.57 o                         
   0  10   0       3046.96       3071.20        12.03 o                         
   1  10   0        287.38        346.77         7.87 o                         
   2  10   0        441.93        446.24         4.66 o                         
   3  10   0         55.80         65.82         8.83 o                         
   4  10   0        575.06        621.43        20.22 o                         
   1  11   0       1547.99       1524.40        77.75 o                         
   2  11   0         74.05         73.90         5.38 o                         
   3  11   0        367.75        378.02         8.01 o                         
   4  11   0          9.70          5.76         8.64 o                         
   0  12   0       1782.50       1926.92        36.41 o                         
   1  12   0        541.55        550.88         8.87 o                         
   2  12   0         21.31         20.11         4.28 o                         
   3  12   0        130.41        134.20         7.21 o                         
   4  12   0         39.15         27.62         8.55 o                         
   1  13   0        101.99        104.50         7.81 o                         
   2  13   0        100.30         89.33         6.02 o                         
   3  13   0        201.82        189.49         7.51 o                         
   4  13   0          1.28          6.51         7.59 o                         
   0  14   0         16.97         30.21         6.80 o                         
   1  14   0         76.13         53.12        10.90 o                         
   2  14   0        221.68        199.03        12.98 o                         
   3  14   0          6.63          6.02         6.88 o                         
   4  14   0        177.04        158.74        11.32 o                         
   1  15   0        192.26        221.53         8.16 o                         
   2  15   0        115.02        117.40        11.50 o                         
   3  15   0         27.39         25.62         6.94 o                         
   4  15   0         21.12         16.64         9.43 o                         
   0  16   0         54.35         49.23         4.46 o                         
   1  16   0         16.21         17.86         8.06 o                         
   2  16   0        254.70        246.68        11.74 o                         
   3  16   0        191.71        193.41         2.97 o                         
   1  17   0         85.77         67.58         8.22 o                         
   2  17   0         53.56         55.15         8.93 o                         
   3  17   0         56.98         60.23        20.56 o                         
   0  18   0         53.06         57.53         5.15 o                         
   1  18   0         14.66         16.98         7.04 o                         
   2  18   0         74.28         75.26        11.03 o                         
   3  18   0         20.37         10.73        15.93 o                         
   1  19   0        186.04        178.67        10.60 o                         
   2  19   0          4.72          0.00        10.00 o                         
   3  19   0         36.59         31.90        13.16 o                         
   0  20   0         66.56         78.59         5.33 o                         
   1  20   0          9.13         11.38         7.52 o                         
   2  20   0         88.44        104.60        10.15 o                         
   3  20   0        125.82        120.26        16.36 o                         
   1  21   0          0.00          0.00         7.57 o                         
   2  21   0         11.86          5.34        10.79 o                         
   3  21   0          5.40          5.69        18.33 o                         
   0  22   0         59.50         58.29        11.73 o                         
   1  22   0         33.17         26.25         8.61 o                         
   2  22   0          5.99          2.19        12.37 o                         
   1  23   0         16.62         14.75         9.64 o                         
   2  23   0         72.13         67.72        11.24 o                         
   0  24   0          5.22         12.12         5.16 o                         
   1  24   0          3.18          4.55         9.64 o                         
   2  24   0          6.15         14.36        14.26 o                         
   1  25   0         14.43         27.99        10.10 o                         
   2  25   0         44.48         37.28        14.19 o                         
   0  26   0         34.89         41.72         4.99 o                         
   1  26   0         89.16        100.64        11.68 o                         
   1  27   0          5.34          0.00        10.41 o                         
  -4   1   1          6.95         13.70         9.23 o                         
  -3   1   1         46.58         33.83         5.81 o                         
  -2   1   1        243.39        226.31        13.08 o                         
  -1   1   1        254.92        268.75         3.95 o                         
   1   1   1        809.35        710.41        17.05 o                         
   2   1   1         72.38         68.64         9.13 o                         
   3   1   1          0.14          0.00         5.42 o                         
   4   1   1          5.99          0.00         8.73 o                         
  -4   2   1          5.14          0.00         9.19 o                         
  -3   2   1         42.80         23.88         7.77 o                         
  -2   2   1       2061.41       1992.19        26.22 o                         
  -1   2   1       3420.68       3085.73        50.43 o                         
   1   2   1       1572.44       1464.23        49.02 o                         
   2   2   1         34.30         26.67         4.67 o                         
   3   2   1          0.14          0.00         6.30 o                         
   4   2   1          5.53          3.65         9.79 o                         
  -4   3   1        176.01        168.02        10.74 o                         
  -3   3   1        499.85        530.50         9.06 o                         
  -2   3   1        447.69        430.50        15.17 o                         
  -1   3   1       3169.07       3022.93        28.57 o                         
   1   3   1        701.15        724.01        11.46 o                         
   2   3   1         14.98         15.09         4.33 o                         
   3   3   1        117.52        119.35         7.13 o                         
   4   3   1          0.11         19.78         9.69 o                         
  -4   4   1         70.61         71.32         9.24 o                         
  -3   4   1        356.00        356.65         8.07 o                         
  -2   4   1        297.33        279.95         4.98 o                         
  -1   4   1        301.14        285.40         4.11 o                         
   0   4   1        683.69        632.31        11.85 o                         
   1   4   1       4456.95       4404.15       116.84 o                         
   2   4   1        268.89        309.12         5.54 o                         
   3   4   1         99.48        119.22         8.52 o                         
   4   4   1          3.38          0.00         9.11 o                         
  -4   5   1          0.07          0.00         8.32 o                         
  -3   5   1          8.66          4.01         7.10 o                         
  -2   5   1       1338.07       1316.50         9.26 o                         
  -1   5   1        888.60        832.88        10.07 o                         
   0   5   1       2120.05       2015.18        19.80 o                         
   1   5   1       1815.44       1815.22        25.18 o                         
   2   5   1       1561.62       1633.31        20.47 o                         
   3   5   1        118.58        105.41         8.03 o                         
   4   5   1         10.01         18.49         8.85 o                         
  -4   6   1          6.53          4.91        10.81 o                         
  -3   6   1         15.17          6.64         6.69 o                         
  -2   6   1        547.76        529.73         8.97 o                         
  -1   6   1        450.48        434.91         8.20 o                         
   0   6   1         35.75         22.76         1.68 o                         
   1   6   1        540.06        550.83         4.92 o                         
   2   6   1       1221.29       1198.72         8.91 o                         
   3   6   1        100.47         98.17         8.33 o                         
   4   6   1          0.83          0.00         8.77 o                         
  -4   7   1         21.74          0.00         9.94 o                         
  -3   7   1         78.04         91.15        24.25 o                         
  -2   7   1        126.65        132.21         4.53 o                         
  -1   7   1       1041.08       1035.04         8.15 o                         
   0   7   1        856.78        841.69         8.55 o                         
   1   7   1          3.96          0.00         2.81 o                         
   2   7   1        394.08        364.12         9.02 o                         
   3   7   1         18.70         24.74         6.92 o                         
   4   7   1         33.73         57.99        11.32 o                         
  -4   8   1          0.32          0.00         8.91 o                         
  -3   8   1        436.19        362.57        21.33 o                         
  -2   8   1          0.62          6.16         3.57 o                         
  -1   8   1        152.49        149.93         6.76 o                         
   0   8   1        826.24        816.79         9.12 o                         
   1   8   1        602.73        546.45         3.95 o                         
   2   8   1        184.27        197.48         5.83 o                         
   3   8   1         47.21         49.39         8.75 o                         
   4   8   1          4.51          2.27         8.88 o                         
  -4   9   1          0.24         29.16        10.29 o                         
  -3   9   1        440.03        419.96         8.74 o                         
  -2   9   1         25.06         21.59         3.42 o                         
  -1   9   1         55.09         60.00         5.40 o                         
   0   9   1       2942.75       2957.33        30.47 o                         
   1   9   1        170.01        200.13         6.13 o                         
   2   9   1        478.39        483.68        14.68 o                         
   3   9   1        437.13        428.45        10.84 o                         
   4   9   1        107.43        107.95         9.46 o                         
  -4  10   1        245.38        207.62        12.02 o                         
  -3  10   1          0.01          0.27         5.98 o                         
  -2  10   1          0.01          7.71         3.82 o                         
  -1  10   1       1835.62       1937.75        25.04 o                         
   0  10   1         13.78         11.31         2.40 o                         
   1  10   1        110.33        100.86         2.83 o                         
   2  10   1        117.90        125.14         6.06 o                         
   3  10   1         10.07         17.23         6.28 o                         
   4  10   1          7.84         11.11        10.81 o                         
  -4  11   1        221.07        232.43        10.25 o                         
  -3  11   1         16.71         12.40         5.20 o                         
  -2  11   1         32.02         32.02         3.28 o                         
  -1  11   1        405.61        384.21        13.56 o                         
   0  11   1        144.95        144.18         3.14 o                         
   1  11   1        399.15        393.53         3.46 o                         
   2  11   1        132.41        120.10         8.34 o                         
   3  11   1        447.92        473.42        21.04 o                         
   4  11   1         33.69         31.24         9.04 o                         
  -4  12   1          3.76          4.63         7.71 o                         
  -3  12   1         63.68         86.49         5.65 o                         
  -2  12   1          3.01          1.70         3.11 o                         
  -1  12   1         58.57         55.62         9.10 o                         
   0  12   1        848.07        887.90        19.44 o                         
   1  12   1         23.29         26.62         1.97 o                         
   2  12   1         11.07         16.73         6.28 o                         
   3  12   1         88.27         92.93         7.41 o                         
   4  12   1        175.41        119.19        10.27 o                         
  -4  13   1          7.75         12.71         7.93 o                         
  -3  13   1        695.67        712.60         6.93 o                         
  -2  13   1         16.49         28.91        13.12 o                         
  -1  13   1         75.44         68.57         7.22 o                         
   0  13   1        159.23        187.28         3.56 o                         
   1  13   1         97.99         90.20         4.83 o                         
   2  13   1        487.78        470.97         6.09 o                         
   3  13   1         98.29         95.98         8.79 o                         
   4  13   1        128.64         91.14        12.11 o                         
  -4  14   1        107.85        118.47        10.95 o                         
  -3  14   1        361.72        380.31         7.54 o                         
  -2  14   1        181.63        192.91        11.06 o                         
  -1  14   1        222.80        236.09         9.32 o                         
   0  14   1          0.32          0.00         2.75 o                         
   1  14   1        241.96        220.16         6.20 o                         
   2  14   1        422.74        421.93         9.22 o                         
   3  14   1         46.05         43.52         7.23 o                         
   4  14   1         14.45         34.09        12.34 o                         
  -4  15   1        319.69        283.46        10.67 o                         
  -3  15   1        151.10        152.31         5.22 o                         
  -2  15   1         27.33         36.45        11.80 o                         
  -1  15   1         28.90         13.88         8.27 o                         
   0  15   1          0.32          4.00         2.87 o                         
   1  15   1        667.41        652.45        10.05 o                         
   2  15   1        623.64        619.85        14.48 o                         
   3  15   1        350.17        374.20         7.89 o                         
   4  15   1         24.77         29.70        10.50 o                         
  -3  16   1          2.25          2.60        15.86 o                         
  -2  16   1         24.96         22.13         9.09 o                         
  -1  16   1        323.22        336.75        43.88 o                         
   0  16   1        324.51        330.01         4.25 o                         
   1  16   1        510.60        492.29        23.96 o                         
   2  16   1       1412.26       1352.17        28.72 o                         
   3  16   1        196.63        209.95         6.24 o                         
  -3  17   1         44.33         45.84        16.21 o                         
  -2  17   1         54.86         51.10        10.42 o                         
  -1  17   1          0.40          3.83        10.23 o                         
   0  17   1          6.09         18.18         4.69 o                         
   1  17   1         63.09         40.61         6.76 o                         
   2  17   1        409.21        409.16        12.58 o                         
   3  17   1         16.05         14.87        26.79 o                         
  -3  18   1          1.23          1.38        14.93 o                         
  -2  18   1        173.80        180.59        10.98 o                         
  -1  18   1        145.77        137.66         9.04 o                         
   0  18   1         90.55         88.04         4.21 o                         
   1  18   1         77.37         79.08         7.86 o                         
   2  18   1         60.82         57.76         9.71 o                         
   3  18   1         89.63         46.76        13.78 o                         
  -3  19   1         47.00         32.24        15.35 o                         
  -2  19   1          0.07          0.00        10.22 o                         
  -1  19   1        113.06         99.81         7.93 o                         
   0  19   1          2.64          4.79         4.04 o                         
   1  19   1          0.78          0.00         8.36 o                         
   2  19   1         77.48         62.11         9.94 o                         
   3  19   1         73.06         68.96        16.07 o                         
  -3  20   1          0.37          0.00        14.76 o                         
  -2  20   1         40.41         41.74         9.53 o                         
  -1  20   1         62.27         61.22         8.02 o                         
   0  20   1          2.93          3.69         4.41 o                         
   1  20   1          4.66          1.99         7.91 o                         
   2  20   1          0.09          3.85        11.49 o                         
   3  20   1        114.28        120.22        24.50 o                         
  -3  21   1         30.54         28.47        20.60 o                         
  -2  21   1         14.73          7.28        11.28 o                         
  -1  21   1         54.56         49.30         7.69 o                         
   0  21   1        342.38        333.51        10.05 o                         
   1  21   1        216.76        206.12         9.50 o                         
   2  21   1         22.98          1.00        11.97 o                         
   3  21   1         33.00         18.52        12.54 o                         
  -2  22   1          1.49          0.00        11.32 o                         
  -1  22   1        179.30        189.85        11.57 o                         
   0  22   1         20.41         12.87         4.26 o                         
   1  22   1         49.97         42.40         9.44 o                         
   2  22   1          0.22          0.00        10.42 o                         
  -2  23   1         28.57         36.51        15.70 o                         
  -1  23   1         15.74         29.55         9.01 o                         
   0  23   1         16.77          9.30         3.62 o                         
   1  23   1        317.73        318.53        13.38 o                         
   2  23   1         15.30         26.45        11.97 o                         
  -2  24   1        154.52        164.92        12.89 o                         
  -1  24   1         12.64         14.57        10.01 o                         
   0  24   1         24.27         23.07         4.14 o                         
   1  24   1        162.83        179.64        10.26 o                         
   2  24   1         89.27        100.58        12.80 o                         
  -2  25   1          6.21          5.34        11.99 o                         
  -1  25   1         30.93         17.72        10.50 o                         
   0  25   1        140.75        136.17         4.05 o                         
   1  25   1          0.55          0.00         9.93 o                         
   2  25   1         26.40         39.47        13.53 o                         
  -1  26   1         24.61          0.00        11.10 o                         
   0  26   1         25.61         18.76         4.17 o                         
   1  26   1         29.67         30.23        11.41 o                         
  -1  27   1          0.23          0.83        10.23 o                         
   0  27   1        127.05        133.94        11.26 o                         
   1  27   1          3.19         33.21        12.88 o                         
  -4   0   2        167.04        160.81        30.97 o                         
  -3   0   2         94.26         88.75         9.50 o                         
  -2   0   2       2594.52       2734.21        14.50 o                         
  -1   0   2      20281.01      20547.77        98.78 o                         
   1   0   2       1284.23       1219.17         7.24 o                         
   2   0   2        590.23        657.58        42.08 o                         
   3   0   2         42.27         52.51        22.11 o                         
   4   0   2         15.54          9.63        24.55 o                         
  -4   1   2        315.71        320.94        15.13 o                         
  -3   1   2        355.90        355.99         7.29 o                         
  -2   1   2        244.09        243.98        11.68 o                         
  -1   1   2      13114.36      12575.76        15.08 o                         
   1   1   2         46.17         52.82         5.52 o                         
   2   1   2         10.17          1.91         4.71 o                         
   3   1   2         14.60         11.54         6.30 o                         
   4   1   2          0.12          0.90        10.08 o                         
  -4   2   2          1.15          0.00         9.40 o                         
  -3   2   2          0.19          0.00         6.22 o                         
  -2   2   2        740.04        759.72        10.77 o                         
  -1   2   2       7496.48       7448.83        13.44 o                         
   1   2   2       1646.91       1592.84        18.07 o                         
   2   2   2        573.24        566.19         7.29 o                         
   3   2   2          9.01          7.37         6.67 o                         
   4   2   2         13.68          5.32         9.68 o                         
  -4   3   2          6.10          0.00         9.12 o                         
  -3   3   2         13.79         11.37         6.54 o                         
  -2   3   2       5447.78       5377.76        77.65 o                         
  -1   3   2       2544.81       2402.37        36.81 o                         
   0   3   2       3915.61       3607.24        54.99 o                         
   1   3   2        116.24         87.33         4.46 o                         
   2   3   2          4.24          5.00         4.12 o                         
   3   3   2          3.52         13.73         7.08 o                         
   4   3   2         17.99         17.35        10.96 o                         
  -4   4   2         27.12         30.37         9.20 o                         
  -3   4   2          3.24          5.84         6.31 o                         
  -2   4   2         91.01         90.72         4.68 o                         
  -1   4   2       1022.73        902.19        19.03 o                         
   0   4   2       1187.59       1112.22        16.58 o                         
   1   4   2         36.93         16.56         4.25 o                         
   2   4   2         29.13         28.61         7.50 o                         
   3   4   2          5.18          0.65         7.90 o                         
   4   4   2         21.38         20.44         8.84 o                         
  -4   5   2          5.30          0.00         9.39 o                         
  -3   5   2        321.26        317.95        10.19 o                         
  -2   5   2         26.76         29.07         4.63 o                         
  -1   5   2       1580.15       1503.78        24.13 o                         
   0   5   2         10.75         12.35         2.42 o                         
   1   5   2         32.04         19.09         4.01 o                         
   2   5   2         42.45         51.17         4.61 o                         
   3   5   2        105.44        102.72         7.86 o                         
   4   5   2         42.97         45.62         9.92 o                         
  -4   6   2         29.84         34.48         8.86 o                         
  -3   6   2         69.75         79.58         7.19 o                         
  -2   6   2        189.07        214.68         6.85 o                         
  -1   6   2         87.27         86.42         5.93 o                         
   0   6   2        366.94        352.74         5.97 o                         
   1   6   2       1246.84       1222.31         6.55 o                         
   2   6   2        231.47        227.99         4.93 o                         
   3   6   2        196.41        196.00         9.15 o                         
   4   6   2         14.13         23.81        10.30 o                         
  -4   7   2          2.69          1.27         8.95 o                         
  -3   7   2        171.11        164.55         8.78 o                         
  -2   7   2        161.73        178.35         4.69 o                         
  -1   7   2         26.20         31.10         1.83 o                         
   0   7   2        115.20        115.36         2.66 o                         
   1   7   2          2.78          0.00         3.44 o                         
   2   7   2        612.04        625.48        10.21 o                         
   3   7   2        261.72        249.27         8.23 o                         
   4   7   2         42.06         45.25         8.83 o                         
  -4   8   2          0.02          0.00         9.90 o                         
  -3   8   2        580.54        580.66        15.91 o                         
  -2   8   2        156.51        167.58         3.70 o                         
  -1   8   2       2736.27       2635.93        45.49 o                         
   0   8   2        261.84        294.60         3.74 o                         
   1   8   2          3.24          1.62         2.71 o                         
   2   8   2          5.69          5.62         5.46 o                         
   3   8   2        206.18        226.41         8.05 o                         
   4   8   2          4.62          3.48         9.94 o                         
  -4   9   2          0.00          0.56        10.64 o                         
  -3   9   2         11.54          0.00         6.11 o                         
  -2   9   2        300.10        320.02         4.62 o                         
  -1   9   2        169.24        178.81         9.75 o                         
   0   9   2         43.03         41.27         3.81 o                         
   1   9   2         19.99         15.26         2.66 o                         
   2   9   2         16.73         21.52         5.04 o                         
   3   9   2        231.07        233.85        13.37 o                         
   4   9   2         37.07         30.20         8.54 o                         
  -4  10   2         55.54         51.65         8.50 o                         
  -3  10   2         45.47         52.93         6.20 o                         
  -2  10   2         15.58         18.82         3.17 o                         
  -1  10   2        589.14        557.71        16.04 o                         
   0  10   2       1960.38       1979.95        22.12 o                         
   1  10   2         84.78         74.12         3.73 o                         
   2  10   2        154.42        162.08         6.44 o                         
   3  10   2        105.73        120.22        10.30 o                         
   4  10   2         64.06         88.16        12.30 o                         
  -4  11   2         93.99        108.92         9.13 o                         
  -3  11   2          5.37          2.32         7.06 o                         
  -2  11   2        325.53        319.66         3.82 o                         
  -1  11   2         12.26         20.76         5.50 o                         
   0  11   2       1551.72       1600.05         8.69 o                         
   1  11   2          2.67          0.97         4.00 o                         
   2  11   2         34.83         34.53         6.34 o                         
   3  11   2         44.88         41.85        10.04 o                         
   4  11   2         21.45          0.58        12.58 o                         
  -4  12   2        276.75        261.62         9.42 o                         
  -3  12   2          3.92          3.44         5.03 o                         
  -2  12   2         95.64         98.91         2.05 o                         
  -1  12   2       1621.80       1694.74        14.91 o                         
   0  12   2          1.09          3.93         3.00 o                         
   1  12   2         20.94         14.28         2.39 o                         
   2  12   2         23.22         31.77         7.62 o                         
   3  12   2        158.47        150.23         8.17 o                         
   4  12   2          1.58          0.00        11.63 o                         
  -4  13   2          2.20          0.00         7.49 o                         
  -3  13   2          1.99          2.55         4.65 o                         
  -2  13   2        394.74        408.09        12.12 o                         
  -1  13   2        312.71        309.45         7.37 o                         
   0  13   2         17.38         25.32         4.82 o                         
   1  13   2        495.90        488.92         8.35 o                         
   2  13   2          0.69          5.92         3.57 o                         
   3  13   2          2.85          3.39         7.46 o                         
   4  13   2         56.01         55.28        19.47 o                         
  -4  14   2         31.76         30.82         7.04 o                         
  -3  14   2        193.87        197.70         5.83 o                         
  -2  14   2         60.62         64.21        10.91 o                         
  -1  14   2          0.42          6.89         7.09 o                         
   0  14   2        151.58        189.95         4.30 o                         
   1  14   2         10.62         11.35         2.68 o                         
   2  14   2         36.60         35.19         6.46 o                         
   3  14   2         61.38         67.42         8.37 o                         
   4  14   2         36.88         25.09        11.11 o                         
  -4  15   2         56.57         48.39         8.60 o                         
  -3  15   2          2.49          3.27         6.13 o                         
  -2  15   2         15.59         21.87         9.37 o                         
  -1  15   2         66.95         61.71         8.75 o                         
   0  15   2         67.40         67.59         3.62 o                         
   1  15   2         74.98         89.77         2.89 o                         
   2  15   2          5.21          8.10         3.30 o                         
   3  15   2          5.02          6.34         4.85 o                         
  -3  16   2         26.88         11.18        15.70 o                         
  -2  16   2         15.67          7.54        21.33 o                         
  -1  16   2         14.70          0.00         7.01 o                         
   0  16   2        323.49        332.80         4.43 o                         
   1  16   2          8.76          9.86         4.25 o                         
   2  16   2         92.37        108.49         7.42 o                         
   3  16   2        240.77        241.98         5.66 o                         
  -3  17   2         81.92         83.02        16.40 o                         
  -2  17   2          1.68          0.00         9.87 o                         
  -1  17   2         49.90         64.22         7.38 o                         
   0  17   2         15.07         20.60         3.75 o                         
   1  17   2        132.06        130.75         4.91 o                         
   2  17   2         46.16         47.39        10.70 o                         
   3  17   2        172.23        182.66         5.88 o                         
  -3  18   2          0.05          0.00        13.05 o                         
  -2  18   2         63.97         57.22        29.86 o                         
  -1  18   2          9.87         14.98        10.16 o                         
   0  18   2         12.78         25.86         5.53 o                         
   1  18   2        194.50        197.34         5.62 o                         
   2  18   2         69.80         62.25        12.67 o                         
   3  18   2        277.02        260.45        26.93 o                         
  -3  19   2         41.45         41.82        13.78 o                         
  -2  19   2          0.55          0.00        11.02 o                         
  -1  19   2          8.87          4.83         8.45 o                         
   0  19   2        136.88        137.21         4.89 o                         
   1  19   2         54.95         46.13         8.45 o                         
   2  19   2        185.55        178.40        13.65 o                         
   3  19   2        264.28        286.91        15.70 o                         
  -3  20   2          2.71          0.00        16.06 o                         
  -2  20   2         29.87         19.27         9.25 o                         
  -1  20   2          0.08          5.72         7.36 o                         
   0  20   2          8.58          6.39         4.55 o                         
   1  20   2          0.22         11.35         8.86 o                         
   2  20   2          1.03          0.53        13.05 o                         
   3  20   2          1.10          5.90        13.06 o                         
  -3  21   2          5.26          0.00        19.13 o                         
  -2  21   2         59.09         70.93        14.63 o                         
  -1  21   2          0.04          8.24         8.42 o                         
   0  21   2        158.80        164.87         5.22 o                         
   1  21   2         13.02          0.00         9.18 o                         
   2  21   2        143.05        182.03        14.55 o                         
   3  21   2          2.91          0.00        14.65 o                         
  -2  22   2         24.71         15.84        10.61 o                         
  -1  22   2         60.08         48.87         8.82 o                         
   0  22   2         26.24         26.82         3.83 o                         
   1  22   2         44.82         33.93         9.95 o                         
   2  22   2          7.17         10.00        11.71 o                         
  -2  23   2         38.11         31.77        12.04 o                         
  -1  23   2         10.38         15.11        11.05 o                         
   0  23   2         32.40         26.69         4.79 o                         
   1  23   2         16.54         14.27         9.18 o                         
   2  23   2         52.03         31.30        11.49 o                         
  -2  24   2          1.37          0.00        13.42 o                         
  -1  24   2        224.57        202.13        10.85 o                         
   0  24   2          0.51          3.57         5.44 o                         
   1  24   2          0.05          0.53         9.45 o                         
   2  24   2          4.51          7.42        12.71 o                         
  -2  25   2          8.23          2.80        13.10 o                         
  -1  25   2          2.51          3.59        17.76 o                         
   0  25   2         82.90         63.50         6.13 o                         
   1  25   2         11.62          2.67        10.52 o                         
   2  25   2          1.43          0.00        13.28 o                         
  -1  26   2         79.12         68.48        10.94 o                         
   0  26   2          0.45          7.76         4.34 o                         
   1  26   2          3.63          8.13        10.97 o                         
  -1  27   2          0.08          1.35        10.66 o                         
   0  27   2         32.91         39.95         4.68 o                         
   1  27   2          0.61          2.01        12.23 o                         
  -4   1   3        224.11        231.03        10.26 o                         
  -3   1   3         87.98        112.47         7.73 o                         
  -2   1   3        479.84        451.76         7.14 o                         
  -1   1   3       1001.27       1015.05        15.70 o                         
   0   1   3        266.98        238.16         3.72 o                         
   1   1   3          0.63          0.91         3.05 o                         
   2   1   3         31.07         48.92         5.39 o                         
   3   1   3         40.19         43.05         7.81 o                         
   4   1   3         31.92         25.67        11.77 o                         
  -4   2   3         43.20         47.17         9.54 o                         
  -3   2   3        328.93        306.67         7.36 o                         
  -2   2   3       1524.43       1454.78        42.52 o                         
  -1   2   3       1916.75       1919.43        25.48 o                         
   0   2   3         16.34         17.11         2.78 o                         
   1   2   3        326.59        322.63         4.52 o                         
   2   2   3         21.08         42.47         8.03 o                         
   3   2   3         17.08         14.22         7.92 o                         
   4   2   3         43.60         35.06         9.73 o                         
  -4   3   3         63.68         59.24        12.67 o                         
  -3   3   3        197.31        187.78         7.12 o                         
  -2   3   3        459.49        483.09        10.01 o                         
  -1   3   3         89.67         88.42         3.21 o                         
   0   3   3        769.29        694.17         8.31 o                         
   1   3   3        219.34        201.71         4.45 o                         
   2   3   3        163.54        173.16         5.29 o                         
   3   3   3         31.76         33.70         6.54 o                         
   4   3   3         85.56         88.24         9.97 o                         
  -4   4   3          9.01          8.29         8.60 o                         
  -3   4   3        147.21        139.33         6.17 o                         
  -2   4   3        482.98        537.31         7.74 o                         
  -1   4   3         68.93         81.70         3.87 o                         
   0   4   3         21.61         21.95         2.24 o                         
   1   4   3         35.25         43.59         3.42 o                         
   2   4   3          2.91          0.00         4.72 o                         
   3   4   3          6.35          0.00         6.86 o                         
   4   4   3         36.03         24.96        11.15 o                         
  -4   5   3          1.08          0.00         8.51 o                         
  -3   5   3         80.39         89.77         7.50 o                         
  -2   5   3       1247.73       1239.66        20.08 o                         
  -1   5   3        521.98        452.63        17.27 o                         
   0   5   3        457.46        434.64         4.70 o                         
   1   5   3        125.19        173.45        15.12 o                         
   2   5   3        608.34        611.52        13.23 o                         
   3   5   3          1.74          7.92         8.62 o                         
   4   5   3          1.47          2.73         9.70 o                         
  -4   6   3         31.69         42.21         9.37 o                         
  -3   6   3          0.76          8.57         7.82 o                         
  -2   6   3        742.69        751.18        11.12 o                         
  -1   6   3       1135.60       1051.68        39.24 o                         
   0   6   3          0.96          8.59         2.61 o                         
   1   6   3        421.94        475.93         9.07 o                         
   2   6   3        317.37        334.17         7.02 o                         
   3   6   3          0.84          0.00         8.93 o                         
   4   6   3         82.21         99.14         9.26 o                         
  -4   7   3          0.81          1.59         8.64 o                         
  -3   7   3        206.07        239.83        24.62 o                         
  -2   7   3         27.22         27.64         3.75 o                         
  -1   7   3        146.68        151.46         4.78 o                         
   0   7   3         47.11         37.73         2.94 o                         
   1   7   3        716.33        773.07        18.19 o                         
   2   7   3         26.75         28.57         7.57 o                         
   3   7   3        123.15        118.55         8.17 o                         
   4   7   3          3.13          0.46         9.97 o                         
  -4   8   3         57.06         71.34         8.41 o                         
  -3   8   3          1.47         24.67        17.63 o                         
  -2   8   3        657.15        674.27        13.48 o                         
  -1   8   3       2333.32       2423.99         7.50 o                         
   0   8   3         74.89         63.33         2.94 o                         
   1   8   3        332.34        323.31         3.87 o                         
   2   8   3          0.00          7.39         7.01 o                         
   3   8   3          9.15         24.78        10.29 o                         
   4   8   3         12.86         43.92        10.44 o                         
  -4   9   3         38.55         43.14         9.92 o                         
  -3   9   3         39.80         31.62         9.34 o                         
  -2   9   3        650.75        718.31         6.03 o                         
  -1   9   3        236.55        255.19         3.84 o                         
   0   9   3        379.04        336.45         3.72 o                         
   1   9   3         43.89         46.86         4.55 o                         
   2   9   3         15.02         18.23         5.90 o                         
   3   9   3          9.96          6.56         9.83 o                         
   4   9   3          2.28          0.00         9.42 o                         
  -4  10   3         51.86         53.96         9.16 o                         
  -3  10   3          0.02          5.70         5.61 o                         
  -2  10   3        159.41        175.50         4.41 o                         
  -1  10   3         87.69         81.99         2.16 o                         
   0  10   3        171.96        156.50         4.33 o                         
   1  10   3        248.70        250.62         4.85 o                         
   2  10   3        237.20        244.59         7.45 o                         
   3  10   3         75.28         75.73         9.93 o                         
   4  10   3        255.51        242.70        13.80 o                         
  -4  11   3         54.73         36.31        10.99 o                         
  -3  11   3          0.03          0.00         5.69 o                         
  -2  11   3         34.99         38.55         7.97 o                         
  -1  11   3        446.66        475.39         8.61 o                         
   0  11   3         10.57         15.23         2.84 o                         
   1  11   3          9.69          8.28         2.94 o                         
   2  11   3          0.57          0.00         5.32 o                         
   3  11   3        288.49        297.85        11.43 o                         
   4  11   3         34.63         57.85        12.69 o                         
  -4  12   3         40.76         41.50         8.24 o                         
  -3  12   3         36.17         64.84         8.30 o                         
  -2  12   3         14.34         15.59         3.88 o                         
  -1  12   3         74.48         90.44         7.45 o                         
   0  12   3          0.26          3.68         3.07 o                         
   1  12   3         75.86         60.38         4.06 o                         
   2  12   3         10.47          8.84         3.86 o                         
   3  12   3        123.80        124.11        10.23 o                         
   4  12   3          4.95         13.48        12.02 o                         
  -4  13   3         41.51         43.15         8.08 o                         
  -3  13   3         11.27          0.00         4.79 o                         
  -2  13   3        305.09        305.21        11.72 o                         
  -1  13   3         52.03         41.24         7.01 o                         
   0  13   3        233.66        220.68         3.25 o                         
   1  13   3         35.02         36.95         4.44 o                         
   2  13   3         19.37         11.27         4.31 o                         
   3  13   3         19.85         32.72         8.37 o                         
   4  13   3          0.42          0.00        11.43 o                         
  -4  14   3          8.17          6.34         6.87 o                         
  -3  14   3         46.56         43.53        11.10 o                         
  -2  14   3          1.52          0.00        10.74 o                         
  -1  14   3         15.37         25.20         7.40 o                         
   0  14   3         26.16         17.94         2.89 o                         
   1  14   3        780.16        759.46        21.90 o                         
   2  14   3        137.27        147.67         4.83 o                         
   3  14   3         67.48         76.97         8.45 o                         
  -4  15   3          2.18          0.00         6.45 o                         
  -3  15   3         17.39         16.84         4.52 o                         
  -2  15   3         77.72         84.88        11.45 o                         
  -1  15   3          0.06          0.62        15.77 o                         
   0  15   3         11.60         12.69         3.56 o                         
   1  15   3         43.73         33.62         3.24 o                         
   2  15   3       1016.98       1052.44        15.40 o                         
   3  15   3          8.52          8.55         5.84 o                         
  -3  16   3         14.54         22.15        18.12 o                         
  -2  16   3          7.51          7.26        16.06 o                         
  -1  16   3          1.31         13.34         7.16 o                         
   0  16   3       1535.84       1533.13         7.83 o                         
   1  16   3        490.74        479.26         5.91 o                         
   2  16   3         26.32         37.42         4.04 o                         
   3  16   3          2.97          4.64         5.80 o                         
  -3  17   3          2.05          0.00        14.78 o                         
  -2  17   3          7.14         10.81        10.29 o                         
  -1  17   3          0.58          6.93         7.38 o                         
   0  17   3        392.06        364.25         5.26 o                         
   1  17   3       2262.21       2199.01        33.04 o                         
   2  17   3         20.06         23.43         3.46 o                         
   3  17   3          1.82          1.06         5.57 o                         
  -3  18   3          4.11         13.83        11.95 o                         
  -2  18   3          4.19          9.82         9.24 o                         
  -1  18   3         37.78         33.39         8.70 o                         
   0  18   3        163.32        167.31         4.86 o                         
   1  18   3       1454.91       1444.25        15.26 o                         
   2  18   3        134.41        126.28         4.61 o                         
   3  18   3          6.18          4.64         6.63 o                         
  -3  19   3        106.52        107.43        16.36 o                         
  -2  19   3         42.80         46.25        11.64 o                         
  -1  19   3          0.90          6.55         8.05 o                         
   0  19   3         83.00         87.90         4.21 o                         
   1  19   3          5.03          3.14         4.11 o                         
   2  19   3        173.69        154.64        12.29 o                         
   3  19   3         24.03         23.21        11.20 o                         
  -3  20   3          6.88          0.00        17.80 o                         
  -2  20   3         10.99          0.00        11.47 o                         
  -1  20   3         60.11         37.57         8.89 o                         
   0  20   3       1130.24       1108.52         9.93 o                         
   1  20   3         11.51         12.20         3.54 o                         
   2  20   3         45.30         59.65        14.27 o                         
   3  20   3         84.68         88.85        15.82 o                         
  -3  21   3         16.77          6.18        17.74 o                         
  -2  21   3        102.90         70.22        12.46 o                         
  -1  21   3        405.61        394.80         9.81 o                         
   0  21   3        415.21        391.51         7.90 o                         
   1  21   3         27.80         31.81         3.05 o                         
   2  21   3          3.61          0.00        12.55 o                         
  -2  22   3         32.16         27.03        11.76 o                         
  -1  22   3         98.65        108.59         9.90 o                         
   0  22   3          3.85         10.84         5.08 o                         
   1  22   3          3.19          5.92         9.82 o                         
   2  22   3        326.84        392.13        17.45 o                         
  -2  23   3         17.36         19.19        12.51 o                         
  -1  23   3         35.33         16.76        11.53 o                         
   0  23   3         45.54         41.06         5.38 o                         
   1  23   3         13.28         25.11        13.57 o                         
   2  23   3        126.27        153.09        13.02 o                         
  -2  24   3         14.68         23.10        14.56 o                         
  -1  24   3        207.96        242.92        10.14 o                         
   0  24   3         11.71         22.08         6.65 o                         
   1  24   3          0.42          0.00        10.23 o                         
   2  24   3         69.43         83.75        14.33 o                         
  -2  25   3         87.93         98.94        15.29 o                         
  -1  25   3          2.26          0.28        10.06 o                         
   0  25   3          1.55          0.00         5.35 o                         
   1  25   3          6.36          5.11        13.00 o                         
  -1  26   3          6.13         14.73        11.08 o                         
   0  26   3          9.79         14.86         4.59 o                         
   1  26   3        206.18        214.78        29.10 o                         
  -1  27   3          0.15          0.00        10.78 o                         
   0  27   3         12.33         11.18         4.44 o                         
  -4   0   4          1.75          3.28        20.47 o                         
  -3   0   4         10.19         26.28         9.56 o                         
  -2   0   4       1142.45       1182.61        10.22 o                         
  -1   0   4         41.40         43.40         4.38 o                         
   0   0   4       4024.25       3559.06        13.52 o                         
   1   0   4        682.27        690.93        22.72 o                         
   2   0   4        139.11        130.98         8.61 o                         
   3   0   4        145.88        129.84         9.64 o                         
   4   0   4          0.29          6.30        14.69 o                         
  -4   1   4          0.65          8.82         8.27 o                         
  -3   1   4        131.00        117.89         6.16 o                         
  -2   1   4         50.80         68.67         5.28 o                         
  -1   1   4       2833.78       2889.14        29.89 o                         
   0   1   4       1022.58        856.08        27.19 o                         
   1   1   4         66.48         50.85         5.27 o                         
   2   1   4         76.00         82.80         6.32 o                         
   3   1   4         21.96          0.00         9.12 o                         
   4   1   4         24.89         35.34        10.24 o                         
  -4   2   4          0.07          0.00         8.89 o                         
  -3   2   4          3.60          0.00         7.04 o                         
  -2   2   4         46.53         50.49         5.06 o                         
  -1   2   4         41.50         55.61         3.01 o                         
   0   2   4        139.67        148.10         3.60 o                         
   1   2   4        167.86        172.37         7.09 o                         
   2   2   4          0.95          0.00         5.12 o                         
   3   2   4        117.01        110.94         7.83 o                         
   4   2   4         39.79         42.84        10.19 o                         
  -4   3   4         75.18         84.85         9.44 o                         
  -3   3   4        441.94        470.02        19.99 o                         
  -2   3   4       1995.25       1969.65        10.33 o                         
  -1   3   4        457.61        392.77         6.00 o                         
   0   3   4         63.87         54.98         3.39 o                         
   1   3   4        414.41        380.50         9.06 o                         
   2   3   4         47.48         57.18         5.33 o                         
   3   3   4         25.54         22.33         8.68 o                         
   4   3   4          3.11          0.00        10.65 o                         
  -4   4   4          0.07          0.00         9.00 o                         
  -3   4   4         12.08         10.68         6.06 o                         
  -2   4   4        567.62        567.72        14.50 o                         
  -1   4   4          1.33          7.42         6.18 o                         
   0   4   4        545.04        470.33        20.73 o                         
   1   4   4        738.83        715.13        31.13 o                         
   2   4   4        621.14        598.01         8.97 o                         
   3   4   4         24.12         17.63         6.57 o                         
   4   4   4         11.92         14.21        10.70 o                         
  -4   5   4        143.78        135.92        10.37 o                         
  -3   5   4        399.90        381.85        21.21 o                         
  -2   5   4         50.52         56.88         4.32 o                         
  -1   5   4          5.54          0.00         3.81 o                         
   0   5   4       3937.91       3895.70        11.25 o                         
   1   5   4       3320.03       3418.78        33.95 o                         
   2   5   4        939.96       1018.76        20.57 o                         
   3   5   4        165.46        161.12        12.92 o                         
   4   5   4         77.68         78.45        10.01 o                         
  -4   6   4          0.77          3.78         8.82 o                         
  -3   6   4        383.68        345.55        11.20 o                         
  -2   6   4        833.38        816.83        24.26 o                         
  -1   6   4         19.96         13.62         4.08 o                         
   0   6   4        154.69        147.40         5.59 o                         
   1   6   4          0.04          5.32         3.48 o                         
   2   6   4        215.87        202.15        11.11 o                         
   3   6   4          2.31         11.90         9.53 o                         
   4   6   4        338.15        358.36        11.21 o                         
  -4   7   4          0.09         10.39         9.44 o                         
  -3   7   4         16.82         10.60         8.59 o                         
  -2   7   4         44.57         41.82         5.37 o                         
  -1   7   4        128.49        143.30         5.15 o                         
   0   7   4        393.64        439.31         4.73 o                         
   1   7   4        920.75        989.14        15.93 o                         
   2   7   4       1228.37       1315.43        46.49 o                         
   3   7   4          0.47          2.36         7.39 o                         
   4   7   4          1.86          0.00        10.76 o                         
  -4   8   4          0.76          5.17         7.98 o                         
  -3   8   4          0.77          0.41         7.45 o                         
  -2   8   4        466.06        451.41         5.46 o                         
  -1   8   4        245.00        257.12         6.43 o                         
   0   8   4       1342.21       1356.54         6.61 o                         
   1   8   4         88.29         90.98         5.13 o                         
   2   8   4         11.15         27.36        13.15 o                         
   3   8   4          9.09          0.00        11.13 o                         
   4   8   4         90.24         91.01        16.14 o                         
  -4   9   4          0.17         17.19        16.68 o                         
  -3   9   4         13.08         21.85         6.89 o                         
  -2   9   4         21.36         15.89         4.62 o                         
  -1   9   4        251.21        257.01        11.19 o                         
   0   9   4         54.20         43.87         4.43 o                         
   1   9   4          0.43          0.00         3.44 o                         
   2   9   4          7.14         19.29         9.63 o                         
   3   9   4        560.90        592.80        11.93 o                         
   4   9   4          2.93          9.12        12.76 o                         
  -4  10   4          8.07          0.00         8.36 o                         
  -3  10   4          2.28          3.52         6.39 o                         
  -2  10   4        266.19        278.83         4.19 o                         
  -1  10   4          4.70          8.31         7.23 o                         
   0  10   4        220.00        224.01         4.47 o                         
   1  10   4        213.07        205.55         9.95 o                         
   2  10   4        549.34        539.98        11.42 o                         
   3  10   4         68.92         62.54         9.28 o                         
   4  10   4        157.63        139.88        14.02 o                         
  -4  11   4         25.80         19.25        10.21 o                         
  -3  11   4         28.57         16.53         5.41 o                         
  -2  11   4         21.14         19.37         3.30 o                         
  -1  11   4         13.18         11.79         4.29 o                         
   0  11   4        501.38        515.19         5.30 o                         
   1  11   4        161.90        167.88         6.88 o                         
   2  11   4         44.52         50.65         6.14 o                         
   3  11   4        398.02        404.97        26.00 o                         
   4  11   4         15.68          8.62        13.07 o                         
  -4  12   4         59.66         54.22         8.04 o                         
  -3  12   4         27.65         22.90         5.40 o                         
  -2  12   4         85.90         94.25         3.47 o                         
  -1  12   4        352.80        372.13        14.15 o                         
   0  12   4          1.48          0.00         3.61 o                         
   1  12   4        287.53        282.90         5.20 o                         
   2  12   4        149.95        162.16         5.52 o                         
   3  12   4        273.65        306.49        21.09 o                         
   4  12   4         34.91         52.67        13.73 o                         
  -4  13   4         25.67         19.04         7.59 o                         
  -3  13   4         62.51         48.22         4.85 o                         
  -2  13   4        234.21        242.94        11.54 o                         
  -1  13   4         70.58         71.24         2.59 o                         
   0  13   4          9.58         16.81         4.24 o                         
   1  13   4         16.24          8.47         4.10 o                         
   2  13   4        592.65        599.54        16.72 o                         
   3  13   4         65.31         60.80         9.83 o                         
  -4  14   4         22.32         17.67         7.40 o                         
  -3  14   4         40.71         46.58        10.20 o                         
  -2  14   4        184.75        188.68        10.51 o                         
  -1  14   4          0.54          3.41         2.26 o                         
   0  14   4         71.44         57.54         6.52 o                         
   1  14   4         21.70         17.62         8.08 o                         
   2  14   4        111.76        122.02         7.56 o                         
   3  14   4          3.99          8.55         7.24 o                         
  -4  15   4          4.07          0.00         6.28 o                         
  -3  15   4         27.95         33.34         4.86 o                         
  -2  15   4         71.92         89.47        11.87 o                         
  -1  15   4        198.81        213.98         3.81 o                         
   0  15   4          9.02          9.08         4.04 o                         
   1  15   4          0.04          0.00         4.66 o                         
   2  15   4       1312.47       1356.81        32.48 o                         
   3  15   4          6.20          0.00         6.29 o                         
  -3  16   4         33.36         18.17        12.86 o                         
  -2  16   4          0.21         24.29        15.10 o                         
  -1  16   4         15.62         16.30         7.17 o                         
   0  16   4        401.76        383.08         7.28 o                         
   1  16   4        665.09        662.33        31.36 o                         
   2  16   4        415.62        442.51         5.88 o                         
   3  16   4        153.02        150.56         7.23 o                         
  -3  17   4         49.27         77.31        14.52 o                         
  -2  17   4         23.85          6.09        10.72 o                         
  -1  17   4         60.91         45.28         7.48 o                         
   0  17   4        150.94        140.18         5.04 o                         
   1  17   4       1310.05       1299.76        24.93 o                         
   2  17   4        100.45        121.75         5.28 o                         
   3  17   4        212.82        204.97         7.07 o                         
  -3  18   4          5.62         13.77        13.40 o                         
  -2  18   4         62.53         52.17         8.31 o                         
  -1  18   4         41.78         58.02         9.06 o                         
   0  18   4          0.15          0.00         5.55 o                         
   1  18   4        187.75        199.07         9.04 o                         
   2  18   4        163.22        177.90         7.18 o                         
   3  18   4         22.19         21.56         5.93 o                         
  -3  19   4          4.17          3.23        14.68 o                         
  -2  19   4         57.69         38.69        11.91 o                         
  -1  19   4        512.61        475.19        13.26 o                         
   0  19   4        173.22        187.12         7.69 o                         
   1  19   4        253.32        235.35         5.20 o                         
   2  19   4         54.95         57.91         5.36 o                         
   3  19   4         11.39          8.35         5.10 o                         
  -3  20   4          4.85         16.14        16.53 o                         
  -2  20   4          2.16         17.72        12.23 o                         
  -1  20   4          7.68          0.00        11.77 o                         
   0  20   4        901.29        848.16        10.02 o                         
   1  20   4         24.23         11.38         5.37 o                         
   2  20   4          5.56          1.02         4.53 o                         
   3  20   4         46.93         53.07        16.35 o                         
  -3  21   4          1.13          8.28        17.17 o                         
  -2  21   4         48.16         11.63        15.00 o                         
  -1  21   4          3.73          0.00         8.27 o                         
   0  21   4         44.59         57.31         6.88 o                         
   1  21   4         49.35         66.97         5.01 o                         
   2  21   4         44.14         60.60         9.37 o                         
  -2  22   4         35.44         38.90        11.35 o                         
  -1  22   4        214.36        221.14        10.43 o                         
   0  22   4        128.25        133.64         5.61 o                         
   1  22   4          0.13          0.00         4.47 o                         
   2  22   4         16.53          0.00        15.90 o                         
  -2  23   4        135.80        129.83        12.29 o                         
  -1  23   4         64.41         75.04         9.78 o                         
   0  23   4         14.97         15.20         5.52 o                         
   1  23   4         41.83         46.38         4.14 o                         
   2  23   4          1.06          1.46        13.88 o                         
  -2  24   4         24.84          0.00        13.70 o                         
  -1  24   4        159.83        125.60        12.05 o                         
   0  24   4          0.00          3.92         6.18 o                         
   1  24   4         53.98         57.49         4.48 o                         
   2  24   4         41.32         12.09        14.62 o                         
  -1  25   4          9.29         23.64         9.44 o                         
   0  25   4          4.75         10.43         5.65 o                         
   1  25   4          4.55          8.48        12.58 o                         
  -1  26   4         73.50         71.36        11.29 o                         
   0  26   4          1.17          0.00         6.04 o                         
   1  26   4         27.47         27.60        15.76 o                         
   0  27   4          2.93          8.74         4.44 o                         
  -4   1   5         51.93         41.24         8.90 o                         
  -3   1   5         30.12         42.73         7.88 o                         
  -2   1   5          0.04          0.00         4.62 o                         
  -1   1   5         10.62          7.32         3.90 o                         
   0   1   5        315.93        318.20        12.42 o                         
   1   1   5         51.64         66.80        11.08 o                         
   2   1   5          4.66          8.89         4.97 o                         
   3   1   5        309.10        323.72        10.68 o                         
   4   1   5        609.22        626.81        13.49 o                         
  -4   2   5         85.97         77.35        10.25 o                         
  -3   2   5        557.38        593.11        17.05 o                         
  -2   2   5        367.96        415.19        12.19 o                         
  -1   2   5         11.69         24.57         4.56 o                         
   0   2   5       1174.13       1167.91         8.15 o                         
   1   2   5        392.86        410.04        15.91 o                         
   2   2   5        157.56        170.14         6.81 o                         
   3   2   5         47.00         38.00         7.92 o                         
   4   2   5         45.72         39.77        10.80 o                         
  -4   3   5         30.01         29.14        10.10 o                         
  -3   3   5       1545.65       1499.74        17.49 o                         
  -2   3   5        667.78        690.82         9.65 o                         
  -1   3   5        180.88        189.05         3.98 o                         
   0   3   5        139.62        137.59         3.81 o                         
   1   3   5       1733.15       1791.57        21.78 o                         
   2   3   5         92.52        104.63        11.38 o                         
   3   3   5          8.46          6.86         7.77 o                         
   4   3   5         34.37         19.65        11.08 o                         
  -4   4   5         17.85         16.96        10.48 o                         
  -3   4   5          0.13          0.48         6.71 o                         
  -2   4   5        554.00        555.45         7.38 o                         
  -1   4   5        180.82        203.20         5.46 o                         
   0   4   5         51.19         76.64         4.88 o                         
   1   4   5        272.09        291.40         4.65 o                         
   2   4   5        185.65        190.41         8.51 o                         
   3   4   5         53.02         65.10         9.49 o                         
   4   4   5         46.39         64.79        20.06 o                         
  -4   5   5        555.86        533.54        11.45 o                         
  -3   5   5        596.66        607.29        11.45 o                         
  -2   5   5        342.01        342.91         6.77 o                         
  -1   5   5        803.66        783.40         6.30 o                         
   0   5   5       2576.99       2776.33        33.24 o                         
   1   5   5         25.74         30.75         3.45 o                         
   2   5   5         15.09         23.32         8.60 o                         
   3   5   5        166.08        175.79         7.53 o                         
   4   5   5        146.26        164.47        11.82 o                         
  -4   6   5         19.14          5.36        10.32 o                         
  -3   6   5          5.54         13.14         6.81 o                         
  -2   6   5        826.57        837.39         9.31 o                         
  -1   6   5         12.48         10.42         3.90 o                         
   0   6   5       1035.47       1121.25         7.38 o                         
   1   6   5        961.56        969.48        22.21 o                         
   2   6   5         27.86         21.46         8.89 o                         
   3   6   5          0.34          0.61         9.16 o                         
   4   6   5          2.66         13.58        10.60 o                         
  -4   7   5         33.25         24.56         9.94 o                         
  -3   7   5        704.78        769.99        11.90 o                         
  -2   7   5         21.42         15.02         5.08 o                         
  -1   7   5         29.56         25.38         4.07 o                         
   0   7   5        894.94        844.17         7.25 o                         
   1   7   5       2251.90       2438.93        46.00 o                         
   2   7   5         44.25         34.71        14.54 o                         
   3   7   5        110.90        117.61         9.84 o                         
   4   7   5          0.54          5.75        13.27 o                         
  -4   8   5         38.48         30.50         8.99 o                         
  -3   8   5        191.41        183.45        10.19 o                         
  -2   8   5        396.52        405.30         5.51 o                         
  -1   8   5          3.99          3.10         3.98 o                         
   0   8   5        172.87        180.94         5.11 o                         
   1   8   5        133.15        126.97         8.26 o                         
   2   8   5          2.55          0.00         8.32 o                         
   3   8   5         53.82         74.04        11.33 o                         
   4   8   5        333.76        367.83        19.81 o                         
  -4   9   5          2.96          6.66        10.40 o                         
  -3   9   5          0.39          0.00         7.15 o                         
  -2   9   5        261.04        277.09         5.10 o                         
  -1   9   5         20.73         26.95         4.07 o                         
   0   9   5       1526.63       1752.91        23.35 o                         
   1   9   5        466.24        429.58         5.31 o                         
   2   9   5          2.85          0.00         7.47 o                         
   3   9   5        149.08        169.10        13.11 o                         
   4   9   5        112.74        102.09        13.87 o                         
  -4  10   5         60.88         46.67         8.78 o                         
  -3  10   5         90.16         95.94         6.51 o                         
  -2  10   5         70.36         82.03         7.02 o                         
  -1  10   5          0.06         11.60         4.28 o                         
   0  10   5         52.02         39.01         4.75 o                         
   1  10   5         24.53         37.41         4.34 o                         
   2  10   5         17.80          9.39         6.90 o                         
   3  10   5        294.51        274.95        13.32 o                         
   4  10   5         23.49         16.14        16.08 o                         
  -4  11   5         51.17         38.72         9.19 o                         
  -3  11   5          4.47         16.58         6.03 o                         
  -2  11   5         97.86         93.64         4.11 o                         
  -1  11   5         74.67         63.41         3.20 o                         
   0  11   5        224.49        245.74         4.98 o                         
   1  11   5         20.30         20.39         6.58 o                         
   2  11   5        594.49        590.61        24.81 o                         
   3  11   5        179.29        157.09        10.94 o                         
   4  11   5        130.86        124.54        15.34 o                         
  -4  12   5          8.68          0.00        10.15 o                         
  -3  12   5          0.00          0.00         5.26 o                         
  -2  12   5          7.94         11.78         5.15 o                         
  -1  12   5         30.93         30.58         3.19 o                         
   0  12   5          3.98         10.26         4.46 o                         
   1  12   5          2.65          0.00         5.14 o                         
   2  12   5          4.62          3.83         4.54 o                         
   3  12   5         21.75         16.83        10.08 o                         
  -4  13   5         14.12         11.02         8.03 o                         
  -3  13   5         43.13         28.86         6.24 o                         
  -2  13   5         64.70         65.30         6.00 o                         
  -1  13   5       1581.70       1558.13         7.79 o                         
   0  13   5         43.85         40.72         4.70 o                         
   1  13   5         20.72         32.34         4.83 o                         
   2  13   5        670.87        652.41         7.17 o                         
   3  13   5         25.38         15.78        11.01 o                         
  -4  14   5         24.84         25.07         7.02 o                         
  -3  14   5        111.15        116.06         6.20 o                         
  -2  14   5        246.63        258.23         6.15 o                         
  -1  14   5          2.21          1.96         3.25 o                         
   0  14   5        182.68        190.61         5.07 o                         
   1  14   5       1124.55       1089.67        33.51 o                         
   2  14   5        249.23        241.58        11.71 o                         
   3  14   5          9.54          1.05         6.79 o                         
  -3  15   5         18.58         14.37         4.93 o                         
  -2  15   5          0.25          7.88        10.76 o                         
  -1  15   5          0.09          0.00         2.90 o                         
   0  15   5        228.06        225.46         5.35 o                         
   1  15   5        548.27        537.62        26.57 o                         
   2  15   5         49.44         45.71         6.24 o                         
   3  15   5          8.09         13.62         6.43 o                         
  -3  16   5         61.73         44.90        12.95 o                         
  -2  16   5         10.12          0.00         9.72 o                         
  -1  16   5        108.34        100.52         3.10 o                         
   0  16   5         40.27         37.75         7.90 o                         
   1  16   5          0.77          0.00         5.68 o                         
   2  16   5        245.35        242.76         8.04 o                         
   3  16   5        173.34        176.44         7.73 o                         
  -3  17   5         48.68         44.26        14.90 o                         
  -2  17   5          0.09          9.54        10.71 o                         
  -1  17   5         85.97         89.43         3.31 o                         
   0  17   5        231.14        240.58         6.92 o                         
   1  17   5        220.57        225.59        14.08 o                         
   2  17   5         38.60         28.63         6.28 o                         
   3  17   5          5.14          5.54         6.62 o                         
  -3  18   5          2.39          0.00        14.84 o                         
  -2  18   5         84.11         61.15        10.08 o                         
  -1  18   5        407.93        386.29         9.59 o                         
   0  18   5       1149.99       1145.96         8.76 o                         
   1  18   5         11.62         20.19         5.96 o                         
   2  18   5        180.87        185.40         5.91 o                         
   3  18   5         68.46         84.11        11.45 o                         
  -3  19   5         60.72         54.92        14.41 o                         
  -2  19   5          0.78          0.00        11.59 o                         
  -1  19   5         56.45         55.79         8.28 o                         
   0  19   5        292.55        279.86         6.57 o                         
   1  19   5        228.91        216.86         7.07 o                         
   2  19   5         72.60         72.88         6.37 o                         
   3  19   5          0.01          0.00         6.77 o                         
  -3  20   5         46.35         45.64        17.60 o                         
  -2  20   5        184.06        177.23        13.40 o                         
  -1  20   5        664.62        603.82        23.84 o                         
   0  20   5          0.14          2.26         6.94 o                         
   1  20   5         88.37         83.18         6.01 o                         
   2  20   5        169.12        192.30         7.22 o                         
  -3  21   5          0.18          6.62        19.46 o                         
  -2  21   5         42.57         20.88        12.99 o                         
  -1  21   5        326.76        356.81        23.64 o                         
   0  21   5         73.89         84.84         6.26 o                         
   1  21   5         32.56         22.67         5.14 o                         
   2  21   5        131.72        150.62         5.28 o                         
  -2  22   5          6.18          4.56        10.71 o                         
  -1  22   5          1.27         15.87        12.74 o                         
   0  22   5        147.54        155.10        11.49 o                         
   1  22   5         30.37         31.73         5.34 o                         
   2  22   5         31.83         25.22         3.30 o                         
  -2  23   5        181.86        151.54        12.76 o                         
  -1  23   5         66.35         49.60         9.37 o                         
   0  23   5         36.29         42.64         6.23 o                         
   1  23   5          0.31          0.56         5.66 o                         
   2  23   5         18.01          0.87        13.44 o                         
  -2  24   5         64.13         64.68        12.53 o                         
  -1  24   5         45.46         56.59         9.38 o                         
   0  24   5          0.30          0.00         6.16 o                         
   1  24   5          5.89          0.07         4.64 o                         
  -1  25   5         22.51         17.27        10.90 o                         
   0  25   5          2.15          0.00         4.35 o                         
   1  25   5        190.28        212.39         5.85 o                         
  -1  26   5         19.36         14.03        11.27 o                         
   0  26   5          8.96         10.28         4.93 o                         
  -4   0   6        119.70        131.30        22.89 o                         
  -3   0   6        101.08        120.16        10.75 o                         
  -2   0   6       1000.52       1106.42        10.65 o                         
  -1   0   6        111.93        117.63        10.28 o                         
   0   0   6         95.59         99.41         7.72 o                         
   1   0   6         67.11         55.16         9.54 o                         
   2   0   6        255.80        258.40        11.71 o                         
   3   0   6          0.71          6.79        13.21 o                         
   4   0   6         89.65         75.38        16.78 o                         
  -4   1   6         62.32         73.88         8.67 o                         
  -3   1   6         92.51         93.32         8.65 o                         
  -2   1   6         68.04         74.20         4.59 o                         
  -1   1   6        975.68       1057.41        17.71 o                         
   0   1   6         86.38         83.98        13.51 o                         
   1   1   6        406.75        420.10        39.00 o                         
   2   1   6        783.60        842.78        54.02 o                         
   3   1   6          8.79         17.91         8.33 o                         
   4   1   6          3.89          6.06         9.61 o                         
  -4   2   6         24.97         30.52         8.78 o                         
  -3   2   6         43.71         45.22         7.46 o                         
  -2   2   6       1140.93       1174.89         8.03 o                         
  -1   2   6        341.01        345.52         5.87 o                         
   0   2   6        605.05        611.10        13.68 o                         
   1   2   6       1047.94       1054.95        19.48 o                         
   2   2   6        110.17        134.66        10.11 o                         
   3   2   6        780.24        831.54        22.83 o                         
   4   2   6         58.69         67.13        12.30 o                         
  -4   3   6         34.60         28.47         9.69 o                         
  -3   3   6          3.84          0.00         6.79 o                         
  -2   3   6        169.08        157.54         5.83 o                         
  -1   3   6        242.07        225.17         4.05 o                         
   0   3   6        751.46        740.66         6.62 o                         
   1   3   6        809.40        882.75        17.79 o                         
   2   3   6        262.78        262.95        21.45 o                         
   3   3   6          7.89         13.75         7.21 o                         
   4   3   6         84.50         87.84        10.45 o                         
  -4   4   6        188.58        189.68        13.01 o                         
  -3   4   6        329.35        323.58         8.57 o                         
  -2   4   6         25.15         15.83         4.80 o                         
  -1   4   6        856.97        926.12        15.83 o                         
   0   4   6       2461.86       2563.65        23.15 o                         
   1   4   6       1208.01       1180.66        67.06 o                         
   2   4   6         31.32         42.88        19.72 o                         
   3   4   6         53.45         51.37         9.72 o                         
   4   4   6        168.46        174.31        13.69 o                         
  -4   5   6         47.59         37.70         8.71 o                         
  -3   5   6         54.19         63.36         7.99 o                         
  -2   5   6         24.35         22.22         5.78 o                         
  -1   5   6        507.46        506.51         5.51 o                         
   0   5   6        191.65        206.95         6.25 o                         
   1   5   6         12.18          6.96         6.07 o                         
   2   5   6         93.97        104.42        13.88 o                         
   3   5   6        426.16        443.99        21.33 o                         
   4   5   6         20.19          9.86        14.32 o                         
  -4   6   6        173.08        149.65         9.80 o                         
  -3   6   6         57.88         68.66         7.70 o                         
  -2   6   6          0.32          8.25         6.70 o                         
  -1   6   6        597.27        618.12         5.13 o                         
   0   6   6        214.15        231.75         6.54 o                         
   1   6   6        424.08        445.65         8.79 o                         
   2   6   6          0.03          4.52         8.75 o                         
   3   6   6          7.42         25.65        11.45 o                         
   4   6   6        153.69        168.91        20.09 o                         
  -4   7   6        219.02        236.74        12.13 o                         
  -3   7   6        174.73        190.53        12.50 o                         
  -2   7   6        179.86        171.83         6.72 o                         
  -1   7   6          7.76         20.56         6.91 o                         
   0   7   6        457.82        517.83         7.71 o                         
   1   7   6        636.37        657.20         8.67 o                         
   2   7   6         30.80         10.86         9.30 o                         
   3   7   6         36.41         48.60        13.68 o                         
   4   7   6        138.99        136.72        18.62 o                         
  -4   8   6          0.05          0.00         8.10 o                         
  -3   8   6        692.02        756.38        12.34 o                         
  -2   8   6          0.49          0.00         5.53 o                         
  -1   8   6       3005.39       3053.51        22.51 o                         
   0   8   6        897.15        969.44         7.28 o                         
   1   8   6        137.52        150.08         4.93 o                         
   2   8   6        182.85        204.88         9.55 o                         
   3   8   6         30.86         27.05        16.47 o                         
   4   8   6         78.29         39.69        18.16 o                         
  -4   9   6          1.01          0.00        10.40 o                         
  -3   9   6          1.63          2.40         8.35 o                         
  -2   9   6        231.90        221.62         7.11 o                         
  -1   9   6        480.41        453.37         8.31 o                         
   0   9   6        160.52        188.20         7.14 o                         
   1   9   6        295.49        319.58         7.86 o                         
   2   9   6         30.01         17.30         6.07 o                         
   3   9   6        193.81        193.43        17.47 o                         
   4   9   6          6.07         23.48        14.65 o                         
  -4  10   6         39.42         24.17        10.56 o                         
  -3  10   6         12.17         14.68         5.87 o                         
  -2  10   6          4.76          3.88         5.88 o                         
  -1  10   6          9.81          2.31         5.27 o                         
   0  10   6        859.12        901.14        12.20 o                         
   1  10   6         70.42         64.16         8.05 o                         
   2  10   6        602.61        598.97         9.78 o                         
   3  10   6        120.05        156.56        15.61 o                         
  -4  11   6         10.45         11.22         9.17 o                         
  -3  11   6         14.18         12.64         5.88 o                         
  -2  11   6       1230.44       1222.89        10.48 o                         
  -1  11   6         27.33         37.42         3.62 o                         
   0  11   6          9.06         14.38         4.37 o                         
   1  11   6        751.01        711.70         9.70 o                         
   2  11   6         98.38         90.65         5.25 o                         
   3  11   6         19.12         18.45         9.61 o                         
  -4  12   6          5.34          4.72         7.79 o                         
  -3  12   6         30.33         21.99         6.21 o                         
  -2  12   6          0.65          0.37         7.99 o                         
  -1  12   6        943.04        983.81        20.52 o                         
   0  12   6        296.56        272.11         6.77 o                         
   1  12   6         71.66         60.59         5.81 o                         
   2  12   6         67.13         64.15         6.57 o                         
   3  12   6        181.11        170.89        10.80 o                         
  -4  13   6         73.34         82.51         8.30 o                         
  -3  13   6          9.25          8.78         5.29 o                         
  -2  13   6        283.02        330.72        16.97 o                         
  -1  13   6        437.11        409.16        11.79 o                         
   0  13   6         16.47         14.88         4.53 o                         
   1  13   6        142.99        152.31         6.10 o                         
   2  13   6         60.50         54.08         6.05 o                         
   3  13   6         20.31         15.33         6.43 o                         
  -4  14   6         18.73         14.55         7.55 o                         
  -3  14   6         37.24         33.61         5.08 o                         
  -2  14   6          2.89         22.54        14.38 o                         
  -1  14   6        289.22        275.25         5.19 o                         
   0  14   6         30.60         33.48         4.96 o                         
   1  14   6        983.03        971.42        11.67 o                         
   2  14   6        142.82        155.99        10.58 o                         
   3  14   6          0.13         14.31         6.57 o                         
  -3  15   6        347.17        341.28        15.89 o                         
  -2  15   6          3.26          1.75         4.80 o                         
  -1  15   6        453.29        429.12         4.67 o                         
   0  15   6        684.99        653.36         6.54 o                         
   1  15   6        802.83        816.08         9.86 o                         
   2  15   6        330.76        342.84         6.74 o                         
   3  15   6          6.26          0.00         7.23 o                         
  -3  16   6         16.30         10.97        13.48 o                         
  -2  16   6        197.55        211.44        17.53 o                         
  -1  16   6         16.40         16.23         5.44 o                         
   0  16   6        854.13        848.98        28.81 o                         
   1  16   6         34.13         39.63         7.22 o                         
   2  16   6        147.55        157.91         6.25 o                         
   3  16   6         57.92         64.95         8.65 o                         
  -3  17   6         71.30         93.86        15.27 o                         
  -2  17   6          3.40          0.28        10.72 o                         
  -1  17   6        472.38        477.34         6.93 o                         
   0  17   6         92.37         95.62         6.21 o                         
   1  17   6         56.52         56.49         7.17 o                         
   2  17   6        108.26        102.78         7.06 o                         
   3  17   6          1.62          5.71         7.91 o                         
  -3  18   6        164.48        195.30        16.54 o                         
  -2  18   6         21.89         36.83        16.45 o                         
  -1  18   6        288.25        268.23         8.48 o                         
   0  18   6       1670.12       1707.92        24.72 o                         
   1  18   6        371.57        377.58         8.80 o                         
   2  18   6         60.71         66.98         6.07 o                         
   3  18   6        132.80        111.25         8.24 o                         
  -3  19   6          9.37          0.00        16.32 o                         
  -2  19   6        396.98        394.91        15.79 o                         
  -1  19   6         24.27         29.51         4.27 o                         
   0  19   6        251.44        250.24         8.59 o                         
   1  19   6          0.34          3.02         6.26 o                         
   2  19   6          5.02          6.79         6.66 o                         
  -3  20   6          6.44          0.00        18.68 o                         
  -2  20   6         14.36         32.71        12.29 o                         
  -1  20   6        478.11        467.03        10.98 o                         
   0  20   6          8.17         11.67         7.14 o                         
   1  20   6        351.94        339.08        13.31 o                         
   2  20   6         37.19         42.17         7.33 o                         
  -2  21   6         39.59         27.60        13.45 o                         
  -1  21   6        430.32        402.35        43.88 o                         
   0  21   6         84.05         81.79         6.48 o                         
   1  21   6         25.13         23.86         6.54 o                         
   2  21   6         53.97         59.03         6.52 o                         
  -2  22   6         17.42         17.38        15.86 o                         
  -1  22   6         59.94         88.14         9.50 o                         
   0  22   6          0.29          0.00         8.47 o                         
   1  22   6        153.80        152.05         7.37 o                         
   2  22   6        158.25        168.32         7.05 o                         
  -2  23   6        123.89        113.16        12.45 o                         
  -1  23   6         12.31          6.73         9.64 o                         
   0  23   6         31.06         24.74         7.03 o                         
   1  23   6         52.83         71.75         9.22 o                         
  -2  24   6          3.57          7.31        12.93 o                         
  -1  24   6          0.98          0.00         9.58 o                         
   0  24   6        131.99        140.02         5.58 o                         
   1  24   6          3.16          0.00         6.65 o                         
  -1  25   6          1.42          0.00        11.46 o                         
   0  25   6          0.58          0.00         6.79 o                         
   1  25   6         61.34         53.95         7.11 o                         
   0  26   6          0.00          3.40         6.25 o                         
  -4   1   7          0.19          9.17        11.89 o                         
  -3   1   7         13.74         19.02         6.61 o                         
  -2   1   7         19.21         18.03        11.07 o                         
  -1   1   7        238.42        247.85         4.06 o                         
   0   1   7         17.93          9.98         6.76 o                         
   1   1   7          9.78         25.06         9.62 o                         
   2   1   7        175.14        202.22        15.23 o                         
   3   1   7        583.29        588.97        13.53 o                         
   4   1   7        125.19        134.84        12.30 o                         
  -4   2   7        134.15        152.92        10.36 o                         
  -3   2   7          0.12          0.00         6.03 o                         
  -2   2   7         50.45         72.84        14.94 o                         
  -1   2   7        166.78        156.85         4.37 o                         
   0   2   7       1014.63       1073.60        22.22 o                         
   1   2   7        194.27        194.58         8.33 o                         
   2   2   7        295.61        314.97        10.11 o                         
   3   2   7         66.50         64.75        12.17 o                         
   4   2   7         60.04         59.52        14.33 o                         
  -4   3   7        403.65        369.71        13.51 o                         
  -3   3   7         18.12         11.88         6.87 o                         
  -2   3   7         72.03         78.53         7.64 o                         
  -1   3   7          1.91          0.00         4.47 o                         
   0   3   7        599.81        636.74         7.13 o                         
   1   3   7        128.58        137.66         7.07 o                         
   2   3   7         75.29         93.87        10.10 o                         
   3   3   7         55.75         43.79        11.04 o                         
   4   3   7         36.87         23.04        15.19 o                         
  -4   4   7        197.40        204.44        10.08 o                         
  -3   4   7         19.78          0.00         6.70 o                         
  -2   4   7         86.59         86.20         7.52 o                         
  -1   4   7        901.28        970.67        13.63 o                         
   0   4   7          4.08          2.13         4.51 o                         
   1   4   7         75.26         78.11         5.72 o                         
   2   4   7         50.13         66.92         9.66 o                         
   3   4   7         60.09         43.69        13.58 o                         
   4   4   7         27.93         28.61        14.60 o                         
  -4   5   7        531.45        477.29        11.55 o                         
  -3   5   7        742.18        762.33        15.92 o                         
  -2   5   7         81.22         65.19         7.41 o                         
  -1   5   7         14.20         12.05         4.13 o                         
   0   5   7         58.52         43.14         4.01 o                         
   1   5   7         98.72        106.48         7.10 o                         
   2   5   7        113.79        112.65         7.63 o                         
   3   5   7        144.62        137.03        12.57 o                         
   4   5   7         52.70         40.98        15.11 o                         
  -4   6   7         22.05         27.29         8.69 o                         
  -3   6   7        142.60        133.27         7.57 o                         
  -2   6   7         12.40          8.86        19.26 o                         
  -1   6   7       1460.29       1524.49         8.92 o                         
   0   6   7        442.97        479.78        12.12 o                         
   1   6   7         24.99         29.08         5.48 o                         
   2   6   7         60.25         71.14         5.79 o                         
   3   6   7         25.20         31.78        10.39 o                         
   4   6   7         24.32          8.71        15.45 o                         
  -4   7   7        172.08        156.05        10.11 o                         
  -3   7   7          0.24          7.77         6.70 o                         
  -2   7   7          8.16          0.30         6.46 o                         
  -1   7   7          1.06          0.34         6.08 o                         
   0   7   7        466.91        540.37        20.49 o                         
   1   7   7        151.36        139.44         6.76 o                         
   2   7   7         55.53         63.29        10.18 o                         
   3   7   7         11.76          8.84         9.60 o                         
  -4   8   7         94.23         90.34         9.79 o                         
  -3   8   7        341.95        367.99        11.51 o                         
  -2   8   7         48.74         52.89         6.52 o                         
  -1   8   7          0.29          2.70         5.27 o                         
   0   8   7       1077.15       1091.71        11.50 o                         
   1   8   7         33.35         29.51         6.31 o                         
   2   8   7         21.54         13.94         7.22 o                         
   3   8   7         13.65          5.47        12.18 o                         
  -4   9   7         28.45         18.47        10.76 o                         
  -3   9   7          0.34          0.32         7.59 o                         
  -2   9   7        225.63        216.27         6.97 o                         
  -1   9   7          6.46          7.69        10.61 o                         
   0   9   7        105.84        108.19         4.09 o                         
   1   9   7         17.33         17.00         6.51 o                         
   2   9   7         13.83          6.42         4.91 o                         
   3   9   7        230.62        220.51        12.34 o                         
  -4  10   7          1.74          0.00        11.53 o                         
  -3  10   7        163.04        177.64         7.61 o                         
  -2  10   7        163.52        150.30         6.46 o                         
  -1  10   7         98.95        110.52         6.49 o                         
   0  10   7        170.91        188.79         5.89 o                         
   1  10   7         87.18         75.80         6.81 o                         
   2  10   7         86.81         78.00         5.65 o                         
   3  10   7         63.19         70.89        12.65 o                         
  -4  11   7         20.51          8.94         9.83 o                         
  -3  11   7         20.45         13.05         6.57 o                         
  -2  11   7         29.14          5.57         9.04 o                         
  -1  11   7         16.31         33.25        10.10 o                         
   0  11   7        273.05        292.24         6.27 o                         
   1  11   7          3.52         10.25         6.92 o                         
   2  11   7        159.37        167.82         7.40 o                         
   3  11   7        310.77        288.02         9.86 o                         
  -4  12   7          1.48          2.91         9.51 o                         
  -3  12   7         32.22         30.84         5.92 o                         
  -2  12   7        309.13        302.89        12.94 o                         
  -1  12   7        191.16        197.13         9.32 o                         
   0  12   7        294.08        287.33         7.76 o                         
   1  12   7        105.25        118.36         7.40 o                         
   2  12   7         84.04         72.70         5.97 o                         
   3  12   7         52.81         35.45         7.13 o                         
  -4  13   7         71.09         54.44         8.15 o                         
  -3  13   7        195.55        198.47         6.65 o                         
  -2  13   7        142.69        148.30        17.23 o                         
  -1  13   7       1122.51       1112.69        20.43 o                         
   0  13   7       1414.54       1415.95        19.90 o                         
   1  13   7        667.35        642.80        16.64 o                         
   2  13   7         43.44         40.29         5.92 o                         
   3  13   7         33.12         23.10         7.20 o                         
  -3  14   7          0.10          6.34         5.76 o                         
  -2  14   7        402.92        395.73        12.68 o                         
  -1  14   7        191.57        209.66         7.67 o                         
   0  14   7        386.21        374.01         7.27 o                         
   1  14   7        193.29        211.50        27.05 o                         
   2  14   7         16.59         32.60         8.98 o                         
   3  14   7          4.49          3.19         7.95 o                         
  -3  15   7          0.01         27.92        13.29 o                         
  -2  15   7         70.22         83.20        10.38 o                         
  -1  15   7         95.65         84.39         9.65 o                         
   0  15   7        888.28        884.84         9.91 o                         
   1  15   7        446.82        470.58        17.82 o                         
   2  15   7         76.00         84.48         7.38 o                         
   3  15   7          0.03          0.00         8.32 o                         
  -3  16   7         15.88          3.32         6.50 o                         
  -2  16   7         66.44         60.60         6.76 o                         
  -1  16   7         38.89         34.90         6.79 o                         
   0  16   7        971.82        994.82        33.28 o                         
   1  16   7        359.91        320.69        12.39 o                         
   2  16   7         51.80         56.71         7.12 o                         
   3  16   7         56.66         49.72         8.68 o                         
  -3  17   7          5.00          9.35        13.69 o                         
  -2  17   7          6.77          4.39         3.82 o                         
  -1  17   7        110.81        104.66         6.24 o                         
   0  17   7         11.51         15.46         6.01 o                         
   1  17   7          6.73          7.48        21.13 o                         
   2  17   7         10.87         11.28         7.09 o                         
   3  17   7          4.36          5.12         8.80 o                         
  -3  18   7          7.00          0.00        17.22 o                         
  -2  18   7        105.27        107.88        11.76 o                         
  -1  18   7        151.10        157.26         5.94 o                         
   0  18   7         32.21         31.54         8.46 o                         
   1  18   7        511.59        499.30        12.31 o                         
   2  18   7          4.99          7.53         7.21 o                         
  -3  19   7          1.06          0.00        15.06 o                         
  -2  19   7          1.55          0.00        10.89 o                         
  -1  19   7          3.87          0.65         4.07 o                         
   0  19   7        142.01        156.62         7.92 o                         
   1  19   7         29.93         23.66         8.66 o                         
   2  19   7         93.44         97.82         8.56 o                         
  -2  20   7          4.93          2.81        11.32 o                         
  -1  20   7         42.24         42.19         5.21 o                         
   0  20   7         33.61         34.86         6.79 o                         
   1  20   7        174.18        191.30        10.58 o                         
   2  20   7          0.24          5.10         7.22 o                         
  -2  21   7          4.58         11.86        16.46 o                         
  -1  21   7         17.51         13.87         5.04 o                         
   0  21   7         31.18         41.51         8.57 o                         
   1  21   7         18.16         14.41        10.74 o                         
   2  21   7          0.04          0.00         7.23 o                         
  -2  22   7         82.37         88.54        19.26 o                         
  -1  22   7         19.43         25.03        10.02 o                         
   0  22   7         36.64         36.34         5.55 o                         
   1  22   7        398.74        379.07        10.51 o                         
   2  22   7         58.22         51.46         7.56 o                         
  -2  23   7         42.86         27.38        12.93 o                         
  -1  23   7         94.32        102.33        13.76 o                         
   0  23   7         40.30         35.03         6.29 o                         
   1  23   7         93.44        101.94        10.54 o                         
  -1  24   7        136.00        143.44        16.05 o                         
   0  24   7        114.95        132.65         7.32 o                         
   1  24   7         43.46         56.44         9.81 o                         
  -1  25   7         22.12         26.56        13.14 o                         
   0  25   7         63.22         79.45         7.48 o                         
  -4   0   8         93.15         96.65        14.06 o                         
  -3   0   8        177.29        183.51        11.95 o                         
  -2   0   8         85.51         78.35        11.99 o                         
  -1   0   8        100.21        119.78         9.59 o                         
   0   0   8          2.89          0.00         8.13 o                         
   1   0   8         18.82         13.89        11.62 o                         
   2   0   8       1826.00       1890.64        25.83 o                         
   3   0   8        744.87        846.15        27.58 o                         
  -4   1   8          1.98         12.39         9.45 o                         
  -3   1   8         93.77        110.09         9.19 o                         
  -2   1   8          0.00          0.00         6.62 o                         
  -1   1   8          0.97         10.66         4.82 o                         
   0   1   8          0.47          0.84         6.53 o                         
   1   1   8         89.80         85.10         8.94 o                         
   2   1   8         44.47         46.35        11.12 o                         
   3   1   8          5.24          8.19        31.98 o                         
  -4   2   8          0.09          6.48        10.95 o                         
  -3   2   8         83.36        112.54        11.01 o                         
  -2   2   8         12.78         14.27         8.91 o                         
  -1   2   8        104.49        139.74         8.98 o                         
   0   2   8        784.22        800.36         8.27 o                         
   1   2   8        360.49        359.05         9.98 o                         
   2   2   8        831.20        842.31        13.71 o                         
   3   2   8        452.23        424.82        32.36 o                         
  -4   3   8         18.47          8.66         9.65 o                         
  -3   3   8          9.96         12.56         6.62 o                         
  -2   3   8         95.27         97.84        12.44 o                         
  -1   3   8          4.69         20.87         4.15 o                         
   0   3   8          1.93          0.00         4.97 o                         
   1   3   8         86.58         97.76         6.83 o                         
   2   3   8        154.28        138.93        12.11 o                         
   3   3   8         20.28         10.97        14.30 o                         
  -4   4   8         21.04         33.88        11.11 o                         
  -3   4   8          2.62          5.64         8.01 o                         
  -2   4   8         18.47         24.71        13.95 o                         
  -1   4   8        310.39        283.41         6.50 o                         
   0   4   8        251.37        269.17        10.52 o                         
   1   4   8          0.28          1.77         7.64 o                         
   2   4   8        413.76        413.15         7.38 o                         
   3   4   8         37.24         29.71        11.40 o                         
  -4   5   8         24.61         26.75         9.59 o                         
  -3   5   8          0.24          0.00         7.07 o                         
  -2   5   8         11.52         11.98         4.98 o                         
  -1   5   8         47.58         63.56         5.88 o                         
   0   5   8          6.29          8.95         5.51 o                         
   1   5   8          0.45          3.02         6.88 o                         
   2   5   8         20.38         29.51         6.49 o                         
   3   5   8         17.94         35.77        11.36 o                         
  -4   6   8        131.43        131.72        10.80 o                         
  -3   6   8         24.81         18.54         8.12 o                         
  -2   6   8         27.29         36.30         7.80 o                         
  -1   6   8          6.19          9.29         4.80 o                         
   0   6   8        144.75        150.37         7.04 o                         
   1   6   8         14.99         13.63         6.19 o                         
   2   6   8         17.04         29.78         6.11 o                         
   3   6   8         37.85         40.93         9.25 o                         
  -4   7   8         83.82         83.68        13.68 o                         
  -3   7   8          3.17          0.00         6.73 o                         
  -2   7   8         89.14         93.86         5.30 o                         
  -1   7   8         21.26         26.07        10.41 o                         
   0   7   8         38.25         35.46         4.27 o                         
   1   7   8         14.07          5.33         5.10 o                         
   2   7   8        161.50        168.09        10.15 o                         
   3   7   8         30.83         35.03        11.60 o                         
  -4   8   8         24.36         14.68         9.87 o                         
  -3   8   8        266.30        255.53         7.49 o                         
  -2   8   8        270.85        293.36         6.95 o                         
  -1   8   8        355.14        389.56        14.84 o                         
   0   8   8         23.03         13.97         6.53 o                         
   1   8   8         30.75         24.78         6.82 o                         
   2   8   8          0.02          3.80         7.85 o                         
   3   8   8          0.45          0.00         8.47 o                         
  -4   9   8        104.23         94.92        13.52 o                         
  -3   9   8          1.42          0.00         8.30 o                         
  -2   9   8        424.67        422.75         8.92 o                         
  -1   9   8         17.85         29.37         6.96 o                         
   0   9   8          9.89         16.59         5.49 o                         
   1   9   8         73.48         68.41         7.04 o                         
   2   9   8         49.73         57.46         5.95 o                         
   3   9   8         71.75         80.19         8.39 o                         
  -4  10   8          0.00          3.56        11.53 o                         
  -3  10   8         83.05         80.62         8.78 o                         
  -2  10   8        646.52        652.05        28.05 o                         
  -1  10   8        280.87        321.20        35.61 o                         
   0  10   8          0.23          0.00         5.68 o                         
   1  10   8         38.07         43.26         6.84 o                         
   2  10   8        179.79        186.18         9.27 o                         
   3  10   8         62.31         59.25        12.31 o                         
  -4  11   8          1.64          6.76         8.77 o                         
  -3  11   8         38.10         45.00         6.79 o                         
  -2  11   8         27.27         29.05         8.90 o                         
  -1  11   8        373.46        377.82         9.41 o                         
   0  11   8          5.89          0.00         4.89 o                         
   1  11   8          1.73          2.94         8.49 o                         
   2  11   8         12.37         10.57         7.82 o                         
   3  11   8          4.60          6.63         9.17 o                         
  -3  12   8        221.85        241.02         6.63 o                         
  -2  12   8          5.93         13.14         8.01 o                         
  -1  12   8          0.03          0.00         6.09 o                         
   0  12   8        139.20        155.14         5.98 o                         
   1  12   8        109.79         98.98         7.80 o                         
   2  12   8        112.85         98.60         9.09 o                         
   3  12   8         15.63         14.99         8.19 o                         
  -3  13   8         85.02         93.26         7.11 o                         
  -2  13   8        392.19        379.89        14.33 o                         
  -1  13   8        105.01         96.85         6.23 o                         
   0  13   8         20.93         14.39         6.01 o                         
   1  13   8        108.71         72.56         8.43 o                         
   2  13   8        127.14        135.76         7.46 o                         
   3  13   8          2.51          5.33         8.37 o                         
  -3  14   8          4.70          0.00         9.28 o                         
  -2  14   8        311.20        292.74        13.35 o                         
  -1  14   8         53.79         48.48         6.32 o                         
   0  14   8        167.44        183.91         6.67 o                         
   1  14   8         40.15         37.96        14.67 o                         
   2  14   8         64.10         63.04         7.49 o                         
   3  14   8          0.84          0.00         8.13 o                         
  -3  15   8         10.53         14.24         9.03 o                         
  -2  15   8         18.57         26.70         5.31 o                         
  -1  15   8        283.59        297.55         5.73 o                         
   0  15   8        136.56        113.54         6.82 o                         
   1  15   8        320.13        300.95        12.17 o                         
   2  15   8          1.40          0.00         7.48 o                         
   3  15   8          4.88          0.00         8.44 o                         
  -3  16   8         60.01         58.71         8.16 o                         
  -2  16   8        124.14        137.23         5.30 o                         
  -1  16   8         47.51         46.70         4.77 o                         
   0  16   8          0.48          0.47         8.05 o                         
   1  16   8          0.88          2.64         8.82 o                         
   2  16   8          0.65          3.33         8.00 o                         
  -3  17   8          9.41         12.33         4.63 o                         
  -2  17   8         16.20         16.63         4.86 o                         
  -1  17   8         86.57         85.37         6.29 o                         
   0  17   8        205.83        212.95         7.91 o                         
   1  17   8         62.01         54.13         9.42 o                         
   2  17   8          0.02          0.00         8.35 o                         
  -3  18   8         80.76         78.05        17.91 o                         
  -2  18   8         14.64         10.05         3.96 o                         
  -1  18   8         22.95         17.17         5.60 o                         
   0  18   8         10.87         16.78         6.86 o                         
   1  18   8          0.31          3.21         9.99 o                         
   2  18   8          4.02         13.50         8.20 o                         
  -2  19   8        101.21        126.35        12.72 o                         
  -1  19   8         41.44         39.34         4.97 o                         
   0  19   8        213.90        199.86         7.11 o                         
   1  19   8          1.04          0.00        17.78 o                         
   2  19   8          0.42         14.66         8.26 o                         
  -2  20   8        337.94        333.80        17.38 o                         
  -1  20   8        373.81        368.40         6.31 o                         
   0  20   8          4.30          8.55         5.86 o                         
   1  20   8        154.35        178.46        12.02 o                         
   2  20   8          0.59          5.55         8.44 o                         
  -2  21   8        398.19        418.64        18.18 o                         
  -1  21   8         75.14         78.19         5.32 o                         
   0  21   8         61.05         50.60         6.86 o                         
   1  21   8         15.11          9.76        10.29 o                         
  -2  22   8         25.13         10.28        13.34 o                         
  -1  22   8         18.29         18.22         4.40 o                         
   0  22   8          0.38         16.75         8.36 o                         
   1  22   8         93.57         82.34        10.16 o                         
  -1  23   8          2.52          0.00         4.86 o                         
   0  23   8         28.62         37.17         9.21 o                         
   1  23   8        129.26        123.81        11.58 o                         
  -1  24   8         78.27         68.82        17.33 o                         
   0  24   8         18.52         15.15         7.83 o                         
  -4   1   9          5.02          3.60        10.97 o                         
  -3   1   9          7.76          0.00         7.75 o                         
  -2   1   9        254.24        269.49         7.91 o                         
  -1   1   9        348.68        399.27        15.39 o                         
   0   1   9         12.16         21.86         8.94 o                         
   1   1   9          2.59          0.00         9.14 o                         
   2   1   9        377.82        362.51        46.27 o                         
   3   1   9        160.77        162.47        14.44 o                         
  -4   2   9          0.17          0.33        10.46 o                         
  -3   2   9          1.57          0.00         7.18 o                         
  -2   2   9        238.05        231.28         7.33 o                         
  -1   2   9        590.71        641.44         9.41 o                         
   0   2   9        186.69        214.51        11.11 o                         
   1   2   9        362.75        350.46         9.55 o                         
   2   2   9        197.39        199.81        11.34 o                         
   3   2   9         56.96         71.22        13.93 o                         
  -4   3   9         14.46         18.71        10.20 o                         
  -3   3   9         14.90          8.19         9.12 o                         
  -2   3   9         27.55         26.08         5.72 o                         
  -1   3   9        335.12        347.80         8.42 o                         
   0   3   9          0.59          4.98         9.25 o                         
   1   3   9        226.00        232.21         8.62 o                         
   2   3   9          3.34          0.00        12.78 o                         
   3   3   9         29.54         31.54        15.13 o                         
  -4   4   9          5.68          7.36         9.91 o                         
  -3   4   9          8.45         14.60         7.05 o                         
  -2   4   9          0.92          0.00         6.44 o                         
  -1   4   9        186.51        173.46        11.93 o                         
   0   4   9         66.53         57.91         7.87 o                         
   1   4   9          5.62          0.00         6.70 o                         
   2   4   9         27.35          7.08        12.42 o                         
   3   4   9        160.68        207.18        15.94 o                         
  -4   5   9          1.77          0.00        10.52 o                         
  -3   5   9        112.69        113.53        10.42 o                         
  -2   5   9        138.80        149.76         7.12 o                         
  -1   5   9         20.03         20.75        10.55 o                         
   0   5   9         12.27         17.47        10.71 o                         
   1   5   9          3.68          0.00         9.25 o                         
   2   5   9          0.85          0.00        13.16 o                         
   3   5   9         28.14         12.10        23.84 o                         
  -4   6   9         93.23         84.84        10.02 o                         
  -3   6   9         23.21          9.26         8.21 o                         
  -2   6   9         90.39         93.93         7.17 o                         
  -1   6   9        116.13         94.95         8.84 o                         
   0   6   9        430.68        442.11        23.07 o                         
   1   6   9         17.71          0.00         6.84 o                         
   2   6   9        114.74        125.51        10.48 o                         
   3   6   9          4.17          0.00         9.01 o                         
  -4   7   9         68.77         56.79        13.67 o                         
  -3   7   9         28.45         40.14         8.27 o                         
  -2   7   9         55.96         53.22         5.88 o                         
  -1   7   9         14.40         17.03        11.93 o                         
   0   7   9          5.28         18.65        14.19 o                         
   1   7   9         23.43         46.02         7.77 o                         
   2   7   9          0.47          0.00         7.92 o                         
   3   7   9          8.09         10.87         8.89 o                         
  -4   8   9         18.82         26.82        10.01 o                         
  -3   8   9         41.00         29.49         7.91 o                         
  -2   8   9          1.38         17.42         8.98 o                         
  -1   8   9        207.08        222.67        10.00 o                         
   0   8   9         13.32         29.75        15.36 o                         
   1   8   9        162.70        151.12        11.40 o                         
   2   8   9         93.64         72.89         8.78 o                         
   3   8   9          4.93          6.31         9.69 o                         
  -4   9   9          1.50          0.00        10.65 o                         
  -3   9   9         25.46         13.24         8.53 o                         
  -2   9   9        314.37        301.53         8.32 o                         
  -1   9   9         16.70          8.99         6.36 o                         
   0   9   9        195.64        175.57         6.64 o                         
   1   9   9        162.06        188.98        10.55 o                         
   2   9   9         41.52         36.97         8.88 o                         
   3   9   9         32.81         41.28         9.68 o                         
  -4  10   9          4.99         25.70        13.87 o                         
  -3  10   9        237.84        227.03        10.33 o                         
  -2  10   9        186.54        206.33        10.55 o                         
  -1  10   9         82.46         78.89         6.32 o                         
   0  10   9        100.52        106.52         6.46 o                         
   1  10   9        214.99        191.33        24.69 o                         
   2  10   9          9.43          7.10         8.06 o                         
   3  10   9          2.34         10.38         8.75 o                         
  -3  11   9          0.22          0.00         6.87 o                         
  -2  11   9         54.14         50.52        23.67 o                         
  -1  11   9        680.59        630.03         8.34 o                         
   0  11   9         45.19         40.63         4.48 o                         
   1  11   9         79.06         69.63         9.42 o                         
   2  11   9        102.47         84.50         8.86 o                         
   3  11   9          6.90          4.68         7.77 o                         
  -3  12   9          6.07          0.00         7.06 o                         
  -2  12   9        350.20        374.83        14.98 o                         
  -1  12   9        860.69        812.88        13.42 o                         
   0  12   9         92.67         90.51         5.53 o                         
   1  12   9          6.19          3.70         8.53 o                         
   2  12   9        335.69        321.62        11.10 o                         
   3  12   9          0.02          0.00        12.76 o                         
  -3  13   9         11.06          0.00        10.27 o                         
  -2  13   9        449.36        484.07         9.05 o                         
  -1  13   9        961.30        942.64        11.60 o                         
   0  13   9       1310.90       1205.14        41.04 o                         
   1  13   9         38.39         38.08        14.82 o                         
   2  13   9          1.04          1.29         8.27 o                         
   3  13   9          7.04          7.61         9.66 o                         
  -3  14   9         29.18         30.74         9.56 o                         
  -2  14   9          0.02         12.46         8.58 o                         
  -1  14   9        356.78        373.51         9.68 o                         
   0  14   9        295.92        301.50         6.07 o                         
   1  14   9        222.02        201.90        10.12 o                         
   2  14   9        129.46        112.60        11.48 o                         
   3  14   9         19.58          5.98        10.87 o                         
  -3  15   9          0.04          1.92         9.86 o                         
  -2  15   9         18.52         14.78         5.93 o                         
  -1  15   9        867.56        872.29         8.13 o                         
   0  15   9         23.61         23.49         4.91 o                         
   1  15   9          6.90          6.51         9.85 o                         
   2  15   9         10.45         32.30         8.53 o                         
  -3  16   9          0.83          2.69         8.59 o                         
  -2  16   9          0.16         12.19         6.62 o                         
  -1  16   9         99.53        101.98         6.72 o                         
   0  16   9          9.04         10.93         5.27 o                         
   1  16   9          2.25          8.64        10.32 o                         
   2  16   9         56.92         38.95         8.44 o                         
  -3  17   9         53.49         56.65        11.52 o                         
  -2  17   9         47.08         47.17         6.21 o                         
  -1  17   9        331.00        317.28         6.69 o                         
   0  17   9         23.07         14.37         6.91 o                         
   1  17   9          6.09         13.44        11.31 o                         
   2  17   9          1.59         14.49         8.92 o                         
  -2  18   9        115.90        106.43         6.43 o                         
  -1  18   9         27.44         20.01         5.56 o                         
   0  18   9         16.12         18.30        10.64 o                         
   1  18   9         77.25         89.11        11.42 o                         
   2  18   9         10.43         20.10         9.80 o                         
  -2  19   9         27.89         39.29         6.21 o                         
  -1  19   9         13.92         11.30         7.72 o                         
   0  19   9        356.15        362.53        18.93 o                         
   1  19   9          4.30          0.42        10.40 o                         
   2  19   9         78.42         66.45        11.87 o                         
  -2  20   9         81.22         94.25        16.72 o                         
  -1  20   9          2.52          0.00         7.86 o                         
   0  20   9          1.49         12.65         7.46 o                         
   1  20   9          4.16          9.30        11.59 o                         
  -2  21   9         62.29        101.95        15.70 o                         
  -1  21   9          4.45          4.74         5.84 o                         
   0  21   9         42.15         45.08         8.25 o                         
   1  21   9          6.18          0.00         8.43 o                         
  -1  22   9         74.85         94.57         5.62 o                         
   0  22   9         26.57         40.83         8.95 o                         
   1  22   9         31.05         41.94         9.46 o                         
  -1  23   9         66.45         66.45         5.43 o                         
   0  23   9          0.70          0.00         8.09 o                         
  -4   0  10         10.05          7.42        16.32 o                         
  -3   0  10          6.00          0.00        17.00 o                         
  -2   0  10        169.59        142.55        10.86 o                         
  -1   0  10         80.34        101.00         8.32 o                         
   1   0  10        120.51        133.93        15.53 o                         
   2   0  10        765.36        734.00        22.92 o                         
   3   0  10          0.76          0.00        24.63 o                         
  -4   1  10          2.39          4.45        11.38 o                         
  -3   1  10          0.00          0.00         9.41 o                         
  -2   1  10          9.54         12.77         6.58 o                         
  -1   1  10         32.00         26.83         9.01 o                         
   1   1  10        923.37        910.84        12.91 o                         
   2   1  10         19.42         16.57        11.53 o                         
   3   1  10          4.37         18.37        18.06 o                         
  -4   2  10         22.26         29.91        23.97 o                         
  -3   2  10          1.81         14.27         9.71 o                         
  -2   2  10         20.85         12.47         6.83 o                         
  -1   2  10          7.93         10.84         8.79 o                         
   1   2  10       3510.09       3486.44        47.67 o                         
   2   2  10        136.54        156.96        14.22 o                         
   3   2  10         37.15         24.54        15.93 o                         
  -4   3  10          7.49          0.00        10.29 o                         
  -3   3  10          1.91          0.00         8.13 o                         
  -2   3  10          1.04         15.10         6.66 o                         
  -1   3  10         49.84         60.90        11.97 o                         
   1   3  10        791.90        752.73        11.61 o                         
   2   3  10       1070.08       1092.88        37.03 o                         
   3   3  10          4.20          7.75        15.28 o                         
  -4   4  10          2.14          6.71         9.75 o                         
  -3   4  10         43.39         42.39         8.72 o                         
  -2   4  10         56.46         67.59         7.94 o                         
  -1   4  10         44.87         25.25         8.47 o                         
   1   4  10        429.65        430.23        13.32 o                         
   2   4  10        559.40        639.41        24.64 o                         
   3   4  10        117.59        135.93        18.49 o                         
  -4   5  10          0.31          0.20        10.69 o                         
  -3   5  10         18.87          8.84         8.38 o                         
  -2   5  10         42.95         37.45         7.66 o                         
  -1   5  10        151.15        148.13         7.47 o                         
   0   5  10         70.16         61.77        11.95 o                         
   1   5  10        164.61        187.66        10.44 o                         
   2   5  10         29.04         12.35        13.00 o                         
   3   5  10        301.82        251.73        18.57 o                         
  -4   6  10          1.57          3.42         9.55 o                         
  -3   6  10          1.54          0.00         7.49 o                         
  -2   6  10          5.31          0.00         6.15 o                         
  -1   6  10         22.63         24.24         7.23 o                         
   0   6  10         12.95          0.00         6.55 o                         
   1   6  10        301.84        280.18         8.43 o                         
   2   6  10        284.54        248.73        12.09 o                         
   3   6  10          3.18         18.09        15.81 o                         
  -4   7  10         27.26         23.00        10.62 o                         
  -3   7  10         73.38         74.17         8.80 o                         
  -2   7  10        129.46        121.52        10.37 o                         
  -1   7  10        249.29        246.54         8.21 o                         
   0   7  10         46.11         44.13         6.42 o                         
   1   7  10         24.69         13.28         6.61 o                         
   2   7  10        168.54        134.14        11.53 o                         
   3   7  10        214.94        212.66        18.94 o                         
  -3   8  10         32.78         31.62         8.38 o                         
  -2   8  10         24.71         43.03         8.45 o                         
  -1   8  10        377.39        401.86        11.33 o                         
   0   8  10         24.29         39.98         6.30 o                         
   1   8  10          5.41         11.69         7.85 o                         
   2   8  10        257.05        246.99         9.83 o                         
   3   8  10         14.50         25.52        33.42 o                         
  -3   9  10          1.49          5.66         8.06 o                         
  -2   9  10        115.81        136.59         8.94 o                         
  -1   9  10         44.05         40.92         6.88 o                         
   0   9  10          0.31          5.38         6.21 o                         
   1   9  10        277.94        251.61        13.18 o                         
   2   9  10         78.05         70.41         9.44 o                         
   3   9  10         17.23         31.38        11.73 o                         
  -3  10  10          3.10          6.31         9.32 o                         
  -2  10  10         27.03         21.16         8.34 o                         
  -1  10  10         33.13         32.08         7.12 o                         
   0  10  10         55.65         52.02         6.92 o                         
   1  10  10         79.21         74.14        16.93 o                         
   2  10  10         26.25         22.65         9.35 o                         
   3  10  10         51.15         42.09        12.82 o                         
  -3  11  10        107.04        102.27         9.10 o                         
  -2  11  10        166.29        199.64        11.74 o                         
  -1  11  10         44.42         35.57         7.71 o                         
   0  11  10        143.75        138.77         9.29 o                         
   1  11  10        103.47         91.23        10.14 o                         
   2  11  10          8.86         21.17         9.09 o                         
   3  11  10         10.99         12.66        10.96 o                         
  -3  12  10        274.70        279.58        11.03 o                         
  -2  12  10        108.16        125.61        11.87 o                         
  -1  12  10          0.68          3.30         6.67 o                         
   0  12  10         67.39         44.87         7.93 o                         
   1  12  10          6.43         10.97        15.49 o                         
   2  12  10         16.35          0.59        11.29 o                         
   3  12  10          4.51         12.50        12.21 o                         
  -3  13  10          1.07          0.00        11.81 o                         
  -2  13  10         42.48         44.33         8.76 o                         
  -1  13  10         17.79         20.15         6.28 o                         
   0  13  10        390.17        360.50         9.22 o                         
   1  13  10         35.91         44.08        11.17 o                         
   2  13  10          0.66          0.00         9.42 o                         
  -3  14  10          0.00          0.00        11.25 o                         
  -2  14  10          5.47          8.08         7.80 o                         
  -1  14  10         61.18         80.20         7.94 o                         
   0  14  10         97.63         90.74         7.38 o                         
   1  14  10        175.95        179.34        10.62 o                         
   2  14  10          1.53          0.00         9.24 o                         
  -3  15  10        199.51        204.95        11.32 o                         
  -2  15  10          1.32          0.00         6.70 o                         
  -1  15  10        106.28        138.26         9.90 o                         
   0  15  10          7.30          2.39         6.20 o                         
   1  15  10         81.11         64.23        22.35 o                         
   2  15  10          5.32          0.00        12.05 o                         
  -3  16  10          2.68          6.02        11.28 o                         
  -2  16  10          6.18         18.81         6.54 o                         
  -1  16  10         83.29         82.88        10.21 o                         
   0  16  10         23.09          0.00         7.56 o                         
   1  16  10         51.80         76.28        11.60 o                         
   2  16  10          0.31          0.00        11.36 o                         
  -2  17  10          1.95          9.32         6.72 o                         
  -1  17  10         36.20         38.47         6.38 o                         
   0  17  10         96.69         92.66         8.25 o                         
   1  17  10         11.27          8.49        11.50 o                         
   2  17  10         60.88         77.69        11.38 o                         
  -2  18  10        168.33        185.67         7.22 o                         
  -1  18  10          3.81          7.25         6.23 o                         
   0  18  10         12.58         29.67         7.47 o                         
   1  18  10         28.28         20.19        11.68 o                         
   2  18  10          0.05          2.11        10.48 o                         
  -2  19  10          1.87          9.43         6.00 o                         
  -1  19  10         16.18         11.16         6.43 o                         
   0  19  10          5.49          3.42        10.50 o                         
   1  19  10          1.73          1.26        14.50 o                         
  -2  20  10          8.10          6.95         5.76 o                         
  -1  20  10         18.94         18.13         9.09 o                         
   0  20  10         20.37         15.88        11.82 o                         
   1  20  10         26.21         28.62         9.60 o                         
  -1  21  10         53.48         55.83         6.82 o                         
   0  21  10          1.26          7.60        12.48 o                         
   1  21  10         24.18         33.62         9.82 o                         
  -1  22  10          8.87          0.00         6.69 o                         
   0  22  10          0.30          0.00        10.40 o                         
  -4   1  11          8.53          0.00        13.21 o                         
  -3   1  11        287.58        275.86         9.80 o                         
  -2   1  11        619.38        635.09        10.74 o                         
  -1   1  11        205.00        199.64         7.71 o                         
   1   1  11          0.51         12.61         7.85 o                         
   2   1  11          0.67          3.08        11.92 o                         
   3   1  11          1.65          0.00        17.03 o                         
  -4   2  11          0.02          0.00        12.27 o                         
  -3   2  11          5.73          0.00         9.02 o                         
  -2   2  11         77.21         78.22        10.02 o                         
  -1   2  11         33.04         40.72        18.15 o                         
   1   2  11        198.08        174.37         9.39 o                         
   2   2  11         44.07         31.17        18.96 o                         
   3   2  11         71.64         70.18        18.95 o                         
  -4   3  11          0.28          0.00        10.03 o                         
  -3   3  11          7.55          0.00         7.71 o                         
  -2   3  11         39.86         48.47         7.31 o                         
  -1   3  11        390.66        427.89         9.71 o                         
   0   3  11          2.47          8.24        12.14 o                         
   1   3  11        103.47        124.22        10.45 o                         
   2   3  11        489.94        540.55        30.37 o                         
   3   3  11          7.47          8.07        17.01 o                         
  -4   4  11         17.53         18.59        10.30 o                         
  -3   4  11         20.12          7.30         8.90 o                         
  -2   4  11         25.30         16.55         6.22 o                         
  -1   4  11        142.10        127.72        16.91 o                         
   0   4  11        223.31        229.43        13.61 o                         
   1   4  11         31.62         36.79        10.86 o                         
   2   4  11         87.83         91.47        11.15 o                         
   3   4  11         16.89         16.08        17.85 o                         
  -3   5  11         10.17          2.07         8.29 o                         
  -2   5  11         11.23          7.81         6.48 o                         
  -1   5  11        458.30        442.06        11.09 o                         
   0   5  11        362.27        351.97        23.29 o                         
   1   5  11         28.22         29.63         7.83 o                         
   2   5  11        198.45        185.15        10.01 o                         
   3   5  11         43.12         18.52        16.79 o                         
  -3   6  11          0.06          1.49         8.09 o                         
  -2   6  11        166.49        168.28        10.09 o                         
  -1   6  11         28.60         37.34        29.75 o                         
   0   6  11          2.97          0.00         6.56 o                         
   1   6  11         37.08         32.32        12.38 o                         
   2   6  11         46.75         62.24         8.88 o                         
   3   6  11         12.74          0.00        19.06 o                         
  -3   7  11         21.11         17.98         7.77 o                         
  -2   7  11        391.10        407.69         9.95 o                         
  -1   7  11        434.71        464.05        10.69 o                         
   0   7  11          1.57          1.50         5.22 o                         
   1   7  11        163.95        139.25         9.11 o                         
   2   7  11          4.09          9.71        10.43 o                         
   3   7  11        350.12        340.97        17.92 o                         
  -3   8  11        315.43        318.07        10.51 o                         
  -2   8  11          9.14         11.73         9.41 o                         
  -1   8  11          0.76          0.00         7.40 o                         
   0   8  11         80.54         60.81         6.96 o                         
   1   8  11         49.21         20.27         8.39 o                         
   2   8  11         38.37         41.43         8.18 o                         
   3   8  11         29.17         43.42        15.87 o                         
  -3   9  11        144.67        146.69        11.17 o                         
  -2   9  11         43.15         42.48        10.90 o                         
  -1   9  11         15.14         16.91         7.09 o                         
   0   9  11        343.67        314.46        15.75 o                         
   1   9  11        226.24        257.79         9.86 o                         
   2   9  11          2.22          3.16         9.98 o                         
   3   9  11          3.94          0.00        12.30 o                         
  -3  10  11         51.10         44.48         7.97 o                         
  -2  10  11        569.87        549.02        11.04 o                         
  -1  10  11        207.61        222.18        10.01 o                         
   0  10  11          9.91         12.46         5.72 o                         
   1  10  11         62.71         69.53        13.98 o                         
   2  10  11          6.18          0.98        10.57 o                         
  -3  11  11          0.45          0.00         8.79 o                         
  -2  11  11        757.26        751.96        15.03 o                         
  -1  11  11          6.46          1.50         6.80 o                         
   0  11  11         10.01          1.06         6.95 o                         
   1  11  11        228.13        232.48        12.09 o                         
   2  11  11          1.03         28.77        10.25 o                         
  -3  12  11        299.94        274.35        17.47 o                         
  -2  12  11        412.93        428.38        13.65 o                         
  -1  12  11        209.26        195.38         8.40 o                         
   0  12  11        155.19        134.92         6.86 o                         
   1  12  11         97.89         93.25        23.70 o                         
   2  12  11          3.47         30.68        14.00 o                         
  -3  13  11        162.97        183.63        14.53 o                         
  -2  13  11         89.10        104.15        10.88 o                         
  -1  13  11        181.51        166.70         8.23 o                         
   0  13  11        102.99         99.75         7.67 o                         
   1  13  11          0.07          0.00         9.17 o                         
   2  13  11         54.01         46.93        10.43 o                         
  -3  14  11         33.71         24.52        11.36 o                         
  -2  14  11         17.15         17.32         8.16 o                         
  -1  14  11         28.19         16.40         6.53 o                         
   0  14  11         34.38         30.11         6.68 o                         
   1  14  11        110.55        125.53        11.17 o                         
   2  14  11          8.84         16.09        10.02 o                         
  -3  15  11        130.00        131.57        12.26 o                         
  -2  15  11          4.75          0.00         7.92 o                         
  -1  15  11          0.18          0.00         9.84 o                         
   0  15  11          5.92         11.54         6.66 o                         
   1  15  11          7.29          0.00        17.40 o                         
   2  15  11          0.31          1.76        11.03 o                         
  -2  16  11         85.07         86.84         8.19 o                         
  -1  16  11          0.27          0.00         7.83 o                         
   0  16  11          2.25          0.00         8.76 o                         
   1  16  11          4.00          9.02        26.98 o                         
   2  16  11         26.32         28.44        11.60 o                         
  -2  17  11          5.21          0.00         7.84 o                         
  -1  17  11         21.06         35.13         7.74 o                         
   0  17  11          3.44          0.00         7.98 o                         
   1  17  11         16.33         21.03        13.48 o                         
  -2  18  11          0.12          6.28         7.51 o                         
  -1  18  11          0.80          0.00         7.04 o                         
   0  18  11          0.21          0.00         8.38 o                         
   1  18  11         54.87         94.83        13.53 o                         
  -2  19  11         11.05          0.00         7.51 o                         
  -1  19  11          0.03          0.00         7.96 o                         
   0  19  11          0.08          0.00         9.00 o                         
   1  19  11        127.50        113.07        39.37 o                         
  -1  20  11          1.02          0.00        13.53 o                         
   0  20  11          2.04          5.29        12.12 o                         
   1  20  11          0.08         25.49        12.94 o                         
  -1  21  11         46.91         48.36        10.60 o                         
   0  21  11        117.49        102.67        13.90 o                         
  -3   0  12         49.81         60.44        17.30 o                         
  -2   0  12        138.08        117.86        10.58 o                         
  -1   0  12        650.39        610.94        19.24 o                         
   1   0  12        756.31        724.81        13.99 o                         
   2   0  12         24.44         36.03        19.84 o                         
   3   0  12          7.74         11.99        25.99 o                         
  -3   1  12        241.05        250.44        15.01 o                         
  -2   1  12         51.63         53.66         7.90 o                         
  -1   1  12        307.64        335.61        10.16 o                         
   1   1  12        226.79        236.06        12.32 o                         
   2   1  12          9.13          0.00         8.85 o                         
   3   1  12          3.92          8.40        16.38 o                         
  -3   2  12         35.90         35.74         8.79 o                         
  -2   2  12          6.04         10.55         7.90 o                         
  -1   2  12         25.60         22.23         8.69 o                         
   1   2  12        322.38        303.19        10.79 o                         
   2   2  12          3.18         21.41         9.85 o                         
   3   2  12         43.63         39.70        21.03 o                         
  -3   3  12         10.29         15.10         8.38 o                         
  -2   3  12        129.29        111.55        11.06 o                         
  -1   3  12         59.59         54.85         7.33 o                         
   0   3  12       2119.69       2083.76        22.63 o                         
   1   3  12        107.79        103.91         7.82 o                         
   2   3  12          0.27         13.89         9.39 o                         
   3   3  12         93.35         70.55        20.53 o                         
  -3   4  12         10.20          0.00         8.62 o                         
  -2   4  12         67.02         72.27         8.21 o                         
  -1   4  12        621.82        615.20        19.26 o                         
   0   4  12        602.06        607.90        17.73 o                         
   1   4  12        681.69        684.45        11.35 o                         
   2   4  12        408.07        439.46        18.22 o                         
  -3   5  12          0.91          8.75        10.20 o                         
  -2   5  12         16.13         11.49         6.46 o                         
  -1   5  12       1475.84       1550.35        69.30 o                         
   0   5  12        175.23        174.74        18.23 o                         
   1   5  12        441.46        472.30        11.68 o                         
   2   5  12          2.38          6.29        10.68 o                         
  -3   6  12          6.40          9.47         8.54 o                         
  -2   6  12        152.36        160.52         8.71 o                         
  -1   6  12         31.78         49.91         9.95 o                         
   0   6  12       1240.58       1195.38        18.03 o                         
   1   6  12         98.55         75.82         8.60 o                         
   2   6  12        118.21         80.29        14.88 o                         
  -3   7  12          2.32          0.00         8.51 o                         
  -2   7  12        509.27        549.89        14.36 o                         
  -1   7  12          2.28          7.96        11.16 o                         
   0   7  12          0.08          0.00         8.38 o                         
   1   7  12        379.14        307.88         9.32 o                         
   2   7  12         21.04         33.92        12.30 o                         
  -3   8  12         51.77         64.07        11.15 o                         
  -2   8  12        100.32         81.20        10.44 o                         
  -1   8  12         76.33         75.30         7.71 o                         
   0   8  12         14.93          0.00         8.52 o                         
   1   8  12         31.50         13.99         8.14 o                         
   2   8  12        136.11        126.69        11.11 o                         
  -3   9  12        120.14        119.52         9.20 o                         
  -2   9  12        193.77        199.21        14.36 o                         
  -1   9  12        105.24        103.92         8.77 o                         
   0   9  12          3.80          0.00        12.98 o                         
   1   9  12         69.32         61.15         8.96 o                         
   2   9  12         59.63         60.56        14.01 o                         
  -3  10  12        389.00        392.73        10.40 o                         
  -2  10  12         26.92         24.17         8.92 o                         
  -1  10  12         41.83         21.35        10.64 o                         
   0  10  12         15.03          7.08         6.76 o                         
   1  10  12          8.72          9.74         9.18 o                         
   2  10  12         26.73         33.31        10.92 o                         
  -3  11  12         63.73         69.97        11.55 o                         
  -2  11  12         65.86         70.51         9.63 o                         
  -1  11  12         47.71         46.90         7.68 o                         
   0  11  12         41.08         48.65         7.82 o                         
   1  11  12        101.54        117.15        12.76 o                         
   2  11  12          0.87          2.36        11.06 o                         
  -3  12  12         88.40        109.92        18.22 o                         
  -2  12  12         10.12         14.04         9.24 o                         
  -1  12  12         37.81         45.20         7.60 o                         
   0  12  12          9.85         10.18         7.18 o                         
   1  12  12         80.31         72.53        11.19 o                         
   2  12  12          0.50          0.00        14.64 o                         
  -3  13  12         27.13         38.40        17.88 o                         
  -2  13  12         54.71         39.15        12.93 o                         
  -1  13  12          1.84          0.00         7.14 o                         
   0  13  12         25.18         44.02         7.52 o                         
   1  13  12          0.02          0.00         9.42 o                         
   2  13  12         26.73          8.05        11.77 o                         
  -2  14  12         50.67         49.47        17.00 o                         
  -1  14  12        158.14        166.20         8.35 o                         
   0  14  12        171.90        153.41        14.32 o                         
   1  14  12          0.34          0.00        10.46 o                         
   2  14  12          9.94         17.29        11.85 o                         
  -2  15  12          2.85          4.85         9.43 o                         
  -1  15  12         65.04         70.15         7.80 o                         
   0  15  12         64.67         34.29        11.09 o                         
   1  15  12          3.46          0.42        10.86 o                         
  -2  16  12        135.60        145.89         9.77 o                         
  -1  16  12          0.02         10.41         8.76 o                         
   0  16  12        117.75        128.60        12.40 o                         
   1  16  12         61.82         42.77        21.00 o                         
  -2  17  12         83.81         83.86         8.89 o                         
  -1  17  12        105.04        107.36         9.73 o                         
   0  17  12         14.78         24.07         9.15 o                         
   1  17  12         29.12         20.26        12.56 o                         
  -1  18  12         47.20         35.20         8.69 o                         
   0  18  12          0.79          0.00         9.68 o                         
   1  18  12         18.88          3.98        11.39 o                         
  -1  19  12          0.71          0.00         8.27 o                         
   0  19  12          6.80          0.00        10.07 o                         
   0  20  12         17.92         16.95        10.10 o                         
  -3   1  13        208.13        192.05        10.14 o                         
  -2   1  13          8.06          6.13         7.01 o                         
  -1   1  13         55.77         60.20        10.08 o                         
   0   1  13          0.05          0.00         9.28 o                         
   1   1  13         31.24         32.08         7.10 o                         
   2   1  13         14.22         17.18         9.96 o                         
  -3   2  13         88.40         61.40        12.08 o                         
  -2   2  13        192.54        161.60         8.86 o                         
  -1   2  13          0.35          9.84        12.24 o                         
   0   2  13         13.90         42.13        27.06 o                         
   1   2  13        143.57        139.93        11.12 o                         
   2   2  13          1.21          1.91        11.61 o                         
  -3   3  13         29.44         27.80         9.04 o                         
  -2   3  13         59.76         71.58         8.99 o                         
  -1   3  13         12.09         26.86        22.84 o                         
   0   3  13         27.65         25.61        20.85 o                         
   1   3  13         51.13         53.05         8.28 o                         
   2   3  13          8.29          7.53        10.67 o                         
  -3   4  13          0.08          8.05        10.88 o                         
  -2   4  13         87.92         89.82         9.65 o                         
  -1   4  13        113.40        106.13         9.42 o                         
   0   4  13         28.66         22.42         6.80 o                         
   1   4  13         58.10         55.22         8.74 o                         
   2   4  13         61.39         74.60        14.72 o                         
  -3   5  13         74.17         60.89         8.80 o                         
  -2   5  13        148.16        146.76        12.50 o                         
  -1   5  13        588.43        619.27        14.01 o                         
   0   5  13        285.91        256.67         8.08 o                         
   1   5  13         23.42         18.78         8.72 o                         
   2   5  13          4.77          4.07        12.94 o                         
  -3   6  13         52.36         57.73        12.03 o                         
  -2   6  13          7.85         23.52        10.28 o                         
  -1   6  13        151.95        158.87        10.59 o                         
   0   6  13         38.27         20.82         6.68 o                         
   1   6  13          2.16          0.00         7.99 o                         
   2   6  13        125.16        129.06        14.99 o                         
  -3   7  13         12.47          0.00         9.93 o                         
  -2   7  13          8.43         17.52         9.76 o                         
  -1   7  13        311.23        303.25        10.53 o                         
   0   7  13         83.08         60.16         7.49 o                         
   1   7  13         56.82         56.40         9.45 o                         
   2   7  13         15.03         16.77        12.43 o                         
  -3   8  13         14.42         12.54        17.85 o                         
  -2   8  13        142.58        157.68        13.79 o                         
  -1   8  13         88.05         95.45        10.56 o                         
   0   8  13          0.29          0.00         7.66 o                         
   1   8  13         69.08         61.14         9.43 o                         
   2   8  13         58.76         55.13        12.75 o                         
  -3   9  13         45.45         33.84         9.93 o                         
  -2   9  13          0.03          0.00        10.92 o                         
  -1   9  13          0.92          1.98         8.86 o                         
   0   9  13          2.98          4.24         6.86 o                         
   1   9  13          6.46         15.50         9.09 o                         
   2   9  13         93.26         92.59        15.53 o                         
  -3  10  13        256.72        214.33        14.65 o                         
  -2  10  13         10.52          0.00        13.08 o                         
  -1  10  13          8.05         28.83        12.18 o                         
   0  10  13        449.11        437.31         9.99 o                         
   1  10  13          4.67         20.93         8.29 o                         
   2  10  13          1.09          6.79        13.90 o                         
  -2  11  13          0.08          0.00        13.64 o                         
  -1  11  13         80.93         88.53        11.00 o                         
   0  11  13         13.46         17.99         7.10 o                         
   1  11  13         49.76         47.01         8.75 o                         
   2  11  13          2.77         13.37        12.19 o                         
  -2  12  13          3.77          8.68        12.31 o                         
  -1  12  13         53.88         61.53         8.02 o                         
   0  12  13         18.45         16.05         8.02 o                         
   1  12  13          0.54          0.00         9.81 o                         
  -2  13  13          2.99         36.55        13.08 o                         
  -1  13  13          0.50          4.84         7.65 o                         
   0  13  13         42.09         47.70         9.97 o                         
   1  13  13         10.35          7.67         8.67 o                         
  -2  14  13          1.64          6.68        10.36 o                         
  -1  14  13          0.27          1.64         7.79 o                         
   0  14  13         15.71          7.16        10.31 o                         
   1  14  13         73.87         44.73        13.87 o                         
  -2  15  13          3.97          7.84        10.64 o                         
  -1  15  13          7.22         21.26         7.24 o                         
   0  15  13         24.51          5.30        12.58 o                         
   1  15  13         32.66         21.41         9.05 o                         
  -2  16  13          0.01          0.00         9.03 o                         
  -1  16  13         70.86         99.62        10.40 o                         
   0  16  13         45.17         57.20        10.41 o                         
   1  16  13          0.10          2.26         8.68 o                         
  -1  17  13          1.67          0.00        12.44 o                         
   0  17  13         48.77         49.61        16.69 o                         
  -1  18  13         14.10         20.83        10.27 o                         
   0  18  13        123.19        157.62        11.68 o                         
  -3   0  14          1.46          0.00        23.86 o                         
  -2   0  14        218.81        234.11        15.13 o                         
  -1   0  14         25.26         21.02        18.52 o                         
   0   0  14         41.36         44.08        16.50 o                         
   1   0  14          1.74          0.00        15.43 o                         
   2   0  14         73.42         70.80        15.59 o                         
  -3   1  14         22.91         18.89         9.98 o                         
  -2   1  14          0.12          0.00         8.95 o                         
  -1   1  14         18.06         10.39        12.92 o                         
   0   1  14         19.12          3.33        10.76 o                         
   1   1  14         15.01         27.82         8.10 o                         
   2   1  14         87.37         97.35        11.22 o                         
  -3   2  14         71.74         45.82        10.78 o                         
  -2   2  14          5.09          5.70         7.57 o                         
  -1   2  14         22.30         17.95        12.60 o                         
   0   2  14         11.16          0.71         5.98 o                         
   1   2  14          0.60          0.00         9.22 o                         
   2   2  14         27.86         49.31        11.36 o                         
  -3   3  14         33.42         23.53        11.87 o                         
  -2   3  14         31.49          9.64         9.58 o                         
  -1   3  14         10.47         19.09        13.04 o                         
   0   3  14          5.16          3.29         5.98 o                         
   1   3  14         30.87         23.15         9.14 o                         
   2   3  14        150.28        151.79        13.97 o                         
  -3   4  14         28.02         15.41        11.04 o                         
  -2   4  14          5.25          0.00        11.84 o                         
  -1   4  14        376.99        409.58        15.30 o                         
   0   4  14         88.87         90.67         6.71 o                         
   1   4  14         34.50         18.88         9.00 o                         
   2   4  14          1.81          0.00        10.55 o                         
  -3   5  14         13.46         11.86        10.24 o                         
  -2   5  14        197.17        159.34        17.11 o                         
  -1   5  14         13.37         10.55        10.19 o                         
   0   5  14          2.84          0.00         8.77 o                         
   1   5  14         42.67         31.01         8.63 o                         
   2   5  14         38.17         34.36        11.94 o                         
  -3   6  14          3.58          5.61        10.84 o                         
  -2   6  14        202.73        206.80        12.67 o                         
  -1   6  14        487.95        487.49        19.58 o                         
   0   6  14        115.79         85.05        10.31 o                         
   1   6  14         45.84         57.93         8.24 o                         
   2   6  14         66.15         82.05        21.88 o                         
  -3   7  14          3.48         14.58         9.20 o                         
  -2   7  14         51.43         82.65        11.67 o                         
  -1   7  14        200.64        192.61        13.19 o                         
   0   7  14         15.85         20.76         6.51 o                         
   1   7  14         24.92         46.62        10.82 o                         
   2   7  14          7.53          0.04        14.44 o                         
  -2   8  14         10.06          7.99        10.70 o                         
  -1   8  14         39.80         44.97        12.65 o                         
   0   8  14         50.75         42.44         7.31 o                         
   1   8  14         35.19         52.29        10.09 o                         
   2   8  14          8.89          0.00        16.90 o                         
  -2   9  14        101.45        102.59        11.01 o                         
  -1   9  14          0.16          0.00        10.00 o                         
   0   9  14         16.47         17.49         6.89 o                         
   1   9  14         72.72         94.91        16.28 o                         
  -2  10  14         56.35         44.37        12.74 o                         
  -1  10  14         17.04         10.96         8.14 o                         
   0  10  14         41.44         30.96         8.67 o                         
   1  10  14          8.56          4.70         9.50 o                         
  -2  11  14          7.28         29.75        12.13 o                         
  -1  11  14         97.97         96.12         9.54 o                         
   0  11  14          0.18          0.00        10.86 o                         
   1  11  14         11.03         26.62         9.52 o                         
  -2  12  14          0.66         16.59        11.85 o                         
  -1  12  14          3.08          0.00         8.59 o                         
   0  12  14         32.27         21.26         9.76 o                         
   1  12  14         43.63         49.13        11.00 o                         
  -2  13  14          0.27          6.89        12.35 o                         
  -1  13  14          0.46         11.05        10.85 o                         
   0  13  14         68.19         46.28        10.88 o                         
   1  13  14          0.02         10.91        11.10 o                         
  -1  14  14         45.63         23.00        11.49 o                         
   0  14  14          0.00          0.00        10.93 o                         
   1  14  14         15.46         14.14        10.88 o                         
  -1  15  14         51.94         77.62         9.29 o                         
   0  15  14         27.38         33.64        11.51 o                         
  -1  16  14        127.75        148.62         9.82 o                         
   0  16  14         83.60         62.14        13.61 o                         
  -2   1  15         56.14         58.29        13.08 o                         
  -1   1  15          7.86          0.00        16.19 o                         
   0   1  15          1.04          0.00        13.14 o                         
   1   1  15         28.20         17.94        10.55 o                         
  -2   2  15        211.20        199.47        12.29 o                         
  -1   2  15         23.26         24.01        14.38 o                         
   0   2  15         28.39         29.22        10.19 o                         
   1   2  15         86.81         96.87         9.20 o                         
  -2   3  15         86.67         83.35        14.28 o                         
  -1   3  15         32.67         33.05        14.00 o                         
   0   3  15          0.47          1.63         8.86 o                         
   1   3  15          2.81         19.11        10.04 o                         
  -2   4  15          0.00          0.00        12.86 o                         
  -1   4  15         12.48          3.83        12.09 o                         
   0   4  15          3.17          5.50         8.69 o                         
   1   4  15          0.00          6.75         8.76 o                         
  -2   5  15        219.88        225.00        14.15 o                         
  -1   5  15        399.13        374.21        15.90 o                         
   0   5  15         51.58         31.50        11.11 o                         
   1   5  15         34.61         49.97         9.23 o                         
  -2   6  15          6.88          2.81        11.14 o                         
  -1   6  15         31.94         31.63        12.45 o                         
   0   6  15          1.58         11.07        11.34 o                         
   1   6  15          1.92          6.75        10.51 o                         
  -2   7  15        308.83        312.07        15.72 o                         
  -1   7  15        110.54        125.34        29.03 o                         
   0   7  15          1.34         13.00        10.30 o                         
   1   7  15         30.35         25.28        12.49 o                         
  -2   8  15         98.35         93.39        14.53 o                         
  -1   8  15          0.02         13.43        12.73 o                         
   0   8  15          0.49          0.00        10.41 o                         
   1   8  15          2.58          0.00         9.32 o                         
  -2   9  15         20.58         13.35        16.65 o                         
  -1   9  15          3.28          0.00        12.48 o                         
   0   9  15         57.74         79.83        20.96 o                         
   1   9  15          8.76          6.21        10.37 o                         
  -2  10  15          6.80          4.10        11.95 o                         
  -1  10  15          3.49         27.39        14.92 o                         
   0  10  15          9.60         18.16        12.89 o                         
   1  10  15         28.51         15.00         9.36 o                         
  -1  11  15         76.90         94.35        14.95 o                         
   0  11  15         56.62         52.35        11.63 o                         
  -1  12  15          6.08          9.66        10.80 o                         
   0  12  15          1.38          0.00        12.51 o                         
  -1  13  15          0.35         11.69        10.55 o                         
   0  13  15          0.49          8.15        12.08 o                         
  -2   0  16         20.13         44.97        18.91 o                         
  -1   0  16        540.89        581.62        28.28 o                         
   0   0  16        108.89        140.16        25.04 o                         
   1   0  16        333.35        400.13        22.12 o                         
  -2   1  16         79.78         89.03        17.55 o                         
  -1   1  16         36.12         31.19        16.34 o                         
   0   1  16         54.48         83.56        16.02 o                         
   1   1  16         37.82         56.60        12.36 o                         
  -2   2  16         51.05         27.79        17.01 o                         
  -1   2  16         55.92         40.20        17.05 o                         
   0   2  16         92.77        101.67        12.25 o                         
   1   2  16        117.63        126.08        10.71 o                         
  -2   3  16          9.57          0.00        13.96 o                         
  -1   3  16          0.19          0.00        15.35 o                         
   0   3  16         97.52        134.58        12.32 o                         
   1   3  16          1.58          0.00        10.97 o                         
  -2   4  16         10.50          8.14        13.94 o                         
  -1   4  16         52.43         65.92        13.37 o                         
   0   4  16        158.82        182.50        16.93 o                         
   1   4  16         51.84         59.88        11.01 o                         
  -2   5  16         13.79         75.82        30.95 o                         
  -1   5  16          4.16          9.00        14.85 o                         
   0   5  16         23.38         25.76        11.84 o                         
   1   5  16          5.90          0.00        14.82 o                         
  -2   6  16         98.43         99.39        15.12 o                         
  -1   6  16          0.82         26.59        26.15 o                         
   0   6  16         14.93         13.53        10.51 o                         
  -1   7  16          2.83          0.57        15.45 o                         
   0   7  16         13.14         20.89        11.53 o                         
  -1   8  16          0.98          0.00        25.50 o                         
   0   8  16          6.09          0.00        11.31 o                         
  -1   9  16         41.69         82.05        13.78 o                         
   0   9  16         44.54         48.26        13.20 o                         
  -1  10  16          0.52          9.38        15.23 o                         
   0  10  16        179.78        172.84        19.56 o                         
  -1   1  17         10.51          0.00        18.16 o                         
   0   1  17          3.57          3.70        15.39 o                         
  -1   2  17         38.35         35.12        17.21 o                         
   0   2  17         18.48         44.33        15.47 o                         
  -1   3  17          5.40          0.00        14.60 o                         
   0   3  17          7.40         16.49        13.12 o                         
  -1   4  17          0.15          5.51        16.65 o                         
   0   4  17        132.60        149.23        14.22 o                         
                                                                                
