# Supplementary material for: Crystal structures of (E)-3-(4-hy­droxy­benzyl­idene)chroman-4-one and (E)-3-(3-hy­droxy­benzyl­idene)-2-phenyl­chroman-4-one
Source: Acta Crystallogr E Crystallogr Commun. 2019 Nov 22;75(Pt 12):1907–13. doi: 10.1107/S2056989019015639 (PMC6895947; doi:10.1107/S2056989019015639)
Supplement: Supplementary file 3 [file e-75-01907-IIsup5.hkl]

data_II                                                                         
_shelx_title ' AAG12'                                                           
_shelx_refln_list_code          4                                               
_shelx_F_calc_maximum      100.92                                               
_exptl_crystal_F_000       343.96                                               
_reflns_d_resolution_high  0.7965                                               
                                                                                
loop_                                                                           
 _space_group_symop_operation_xyz                                               
 'x, y, z'                                                                      
 '-x, -y, -z'                                                                   
                                                                                
_cell_length_a     5.3969                                                       
_cell_length_b    11.6576                                                       
_cell_length_c    12.9444                                                       
_cell_angle_alpha  91.992                                                       
_cell_angle_beta   98.282                                                       
_cell_angle_gamma  97.568                                                       
                                                                                
_shelx_F_squared_multiplier     1.000                                           
                                                                                
loop_                                                                           
 _refln_index_h                                                                 
 _refln_index_k                                                                 
 _refln_index_l                                                                 
 _refln_F_squared_calc                                                          
 _refln_F_squared_meas                                                          
 _refln_F_squared_sigma                                                         
 _refln_observed_status                                                         
   1   0   0        331.89        247.00         1.97 o                         
   2   0   0        640.01        554.48        21.73 o                         
   3   0   0        154.12        144.82         8.62 o                         
   4   0   0        224.83        253.01         8.63 o                         
   5   0   0          5.14         11.81         2.93 o                         
   6   0   0          1.68          0.48         1.61 o                         
  -5   1   0         96.35         99.39         2.60 o                         
  -4   1   0        290.67        311.86        11.82 o                         
  -3   1   0        221.36        209.10         2.05 o                         
  -2   1   0        211.54        183.47        20.50 o                         
  -1   1   0         99.54         99.25         0.91 o                         
   1   1   0       5519.62       5310.42       630.39 o                         
   2   1   0       1550.93       1417.06        27.03 o                         
   3   1   0        259.63        254.86         4.25 o                         
   4   1   0          1.91          2.42         3.46 o                         
   5   1   0         16.81         17.22         3.00 o                         
   6   1   0          1.50          0.39         2.61 o                         
  -6   2   0         13.28          2.58         7.88 o                         
  -4   2   0         27.53         26.12         1.79 o                         
  -3   2   0         30.29         33.89         1.45 o                         
  -2   2   0          7.88          8.14         1.59 o                         
  -1   2   0       1046.13        958.17        19.16 o                         
   0   2   0        382.58        347.04         3.69 o                         
   1   2   0        521.73        402.38       145.52 o                         
   2   2   0         11.11         14.94         3.10 o                         
   3   2   0        245.02        262.45         5.09 o                         
   4   2   0         29.90         25.11         4.27 o                         
   5   2   0         31.05         33.88         3.27 o                         
   6   2   0          0.63          0.00         3.59 o                         
  -6   3   0         12.27         13.11         6.96 o                         
  -5   3   0         35.21         37.25         6.31 o                         
  -4   3   0          9.51          6.98         1.45 o                         
  -3   3   0        101.74        120.96         4.65 o                         
  -2   3   0        758.10        745.39        44.56 o                         
  -1   3   0        148.69        135.09         1.95 o                         
   0   3   0        158.68        128.67        11.24 o                         
   1   3   0        107.15         97.70        31.27 o                         
   2   3   0          1.27          0.00         2.83 o                         
   3   3   0        100.54        101.34        13.14 o                         
   4   3   0          0.02          0.54         4.71 o                         
   5   3   0         15.59         10.83         3.81 o                         
   6   3   0          0.87          1.13         4.31 o                         
  -6   4   0          0.34          0.00         5.76 o                         
  -5   4   0         10.95          7.37         5.88 o                         
  -4   4   0          9.24         10.14         2.13 o                         
  -3   4   0        138.81        152.45        11.21 o                         
  -2   4   0         22.35         28.98         1.38 o                         
  -1   4   0         24.64         21.40         1.33 o                         
   0   4   0        314.00        316.43        11.54 o                         
   1   4   0          0.02          0.00         3.07 o                         
   2   4   0        207.64        230.00        16.07 o                         
   3   4   0         53.16         45.09         4.07 o                         
   4   4   0          7.71          4.74         3.73 o                         
   5   4   0         54.58         55.01         6.42 o                         
   6   4   0         12.32         11.66         5.02 o                         
  -4   5   0          0.02          0.00         1.75 o                         
  -3   5   0          0.60          2.32         1.48 o                         
  -2   5   0        114.01        135.14         2.18 o                         
  -1   5   0        135.44        120.90         5.27 o                         
   0   5   0       2538.54       2809.63        80.44 o                         
   1   5   0        347.35        440.58         5.11 o                         
   2   5   0        737.61        770.74        39.49 o                         
   3   5   0        125.28        130.40         7.05 o                         
   4   5   0          0.01          0.79         6.84 o                         
   5   5   0          4.59          0.54         7.58 o                         
  -6   6   0         10.76         10.27         6.07 o                         
  -5   6   0         10.74          4.51         2.03 o                         
  -4   6   0         31.80         28.16         2.55 o                         
  -3   6   0        103.38        109.80         9.87 o                         
  -2   6   0          1.74          3.95         1.31 o                         
  -1   6   0         93.90        106.14        19.00 o                         
   0   6   0         34.74         41.87         3.59 o                         
   1   6   0        105.11        117.74         3.37 o                         
   2   6   0         18.79         17.45         4.56 o                         
   3   6   0        229.57        246.28        22.50 o                         
   4   6   0         11.03          7.45         4.91 o                         
   5   6   0          1.19          0.00         8.13 o                         
  -6   7   0          0.95          0.00         5.76 o                         
  -5   7   0          8.88          4.04         2.61 o                         
  -4   7   0         99.32         97.64         3.30 o                         
  -3   7   0          0.12          0.00         2.20 o                         
  -2   7   0         17.33         20.34         2.07 o                         
  -1   7   0        214.65        265.22         4.69 o                         
   0   7   0         30.18         30.25         3.75 o                         
   1   7   0        170.22        142.65         5.62 o                         
   2   7   0        246.01        227.43         7.12 o                         
   3   7   0        128.73        107.09        21.20 o                         
   4   7   0          1.22          0.00         8.34 o                         
   5   7   0          1.83          0.09         6.62 o                         
  -6   8   0          7.76         11.87         5.98 o                         
  -5   8   0          0.38          0.00         2.92 o                         
  -4   8   0          1.94          0.00         4.32 o                         
  -3   8   0         37.09         39.20         3.52 o                         
  -2   8   0         93.47         94.52         2.76 o                         
  -1   8   0         11.93         13.67         3.53 o                         
   0   8   0         12.78         17.06         8.77 o                         
   1   8   0         70.11         83.19         6.66 o                         
   2   8   0          6.22          7.58         7.77 o                         
   3   8   0        113.66        111.06         5.49 o                         
   4   8   0          0.17          0.00         5.98 o                         
   5   8   0          0.29          0.00         6.62 o                         
  -5   9   0          3.03          0.00         3.77 o                         
  -4   9   0         14.19         12.89         4.94 o                         
  -3   9   0         39.01         39.81         5.97 o                         
  -2   9   0        184.00        174.14        10.21 o                         
  -1   9   0          1.69          1.14         5.77 o                         
   0   9   0          4.51          8.14         5.78 o                         
   1   9   0        116.84        121.91         9.13 o                         
   2   9   0          5.44          0.00         4.96 o                         
   3   9   0          7.49          7.54         6.62 o                         
   4   9   0          4.67          2.40         5.90 o                         
  -5  10   0          5.64         11.11         6.34 o                         
  -4  10   0          0.67          3.49         4.46 o                         
  -3  10   0          1.17          5.22         2.80 o                         
  -2  10   0          8.90          4.30         2.96 o                         
  -1  10   0         14.53         14.62         6.09 o                         
   0  10   0          2.78          6.26         6.14 o                         
   1  10   0         26.90         60.48         9.28 o                         
   2  10   0         14.83         12.13        10.16 o                         
   3  10   0          5.49          9.44        10.29 o                         
   4  10   0          5.19          0.00         6.78 o                         
  -5  11   0          3.10          0.00         5.72 o                         
  -4  11   0         20.80         15.83        10.85 o                         
  -3  11   0          9.40         12.19         2.59 o                         
  -2  11   0         87.70         70.07         9.26 o                         
  -1  11   0         22.25         32.71        12.42 o                         
   0  11   0        358.53        345.28         8.36 o                         
   1  11   0         77.70         86.16        23.19 o                         
   2  11   0          1.15          0.00         7.16 o                         
   3  11   0          1.05          0.00        17.15 o                         
  -4  12   0          4.84          4.99         5.49 o                         
  -3  12   0          8.75          6.08         3.05 o                         
  -2  12   0          1.21          0.70         2.90 o                         
  -1  12   0          4.88          6.45         6.20 o                         
   0  12   0          3.07          1.00        14.60 o                         
   1  12   0         13.10         13.38         7.73 o                         
   2  12   0         14.87         19.85         7.77 o                         
   3  12   0          8.28          0.00         8.73 o                         
  -3  13   0          2.31          0.70         3.02 o                         
  -2  13   0          9.16          9.46         3.34 o                         
  -1  13   0          1.07          8.09         8.93 o                         
   0  13   0          5.32          0.44         6.44 o                         
   1  13   0          0.00          0.00         7.49 o                         
   2  13   0          1.72          3.42         7.18 o                         
  -2  14   0          6.74         10.75         4.18 o                         
  -1  14   0         21.61         32.37        10.25 o                         
   0  14   0         16.49         16.16         7.44 o                         
   1  14   0         12.25          4.92        10.52 o                         
  -1 -14   1          0.03         13.10         9.09 o                         
   0 -14   1          2.01         12.44         7.56 o                         
   1 -14   1          4.89          5.65         8.32 o                         
   2 -14   1         16.57         15.95         4.44 o                         
  -2 -13   1          0.30          0.00         8.72 o                         
  -1 -13   1         19.89         18.21         8.87 o                         
   0 -13   1          4.25          2.55        11.39 o                         
   1 -13   1          9.52          4.95        10.82 o                         
   2 -13   1          0.31          2.11         4.04 o                         
   3 -13   1         20.90         15.56         6.70 o                         
  -3 -12   1         35.51         53.67         9.62 o                         
  -2 -12   1          4.31          4.44         6.21 o                         
  -1 -12   1         49.02         36.66         7.13 o                         
   0 -12   1         54.89         46.25        18.06 o                         
   1 -12   1          0.98          0.00         8.32 o                         
   2 -12   1         12.32         13.29         5.43 o                         
   3 -12   1         19.04         15.83         4.20 o                         
   4 -12   1          0.09          0.00         5.07 o                         
  -3 -11   1         20.53         24.55         7.41 o                         
  -2 -11   1          0.22          7.62         7.72 o                         
  -1 -11   1          8.97          0.00         5.62 o                         
   0 -11   1         43.21         54.13        10.77 o                         
   1 -11   1         42.28         44.12         9.31 o                         
   2 -11   1          0.06          0.00         4.26 o                         
   3 -11   1         46.53         47.65         5.13 o                         
   4 -11   1          0.06          0.00         4.32 o                         
   5 -11   1          0.31          5.21         4.21 o                         
  -4 -10   1         26.75         21.28         7.86 o                         
  -3 -10   1         18.81         16.80         6.84 o                         
  -2 -10   1          1.56          1.15         8.05 o                         
  -1 -10   1        106.41         99.24         7.49 o                         
   0 -10   1         93.83         81.91        24.94 o                         
   1 -10   1          2.73          0.00         3.77 o                         
   2 -10   1        355.05        292.65         5.16 o                         
   3 -10   1          0.01          0.00         2.77 o                         
   4 -10   1          1.16          1.88         3.98 o                         
   5 -10   1          1.36          4.34         3.92 o                         
  -4  -9   1         26.73         18.43         5.68 o                         
  -3  -9   1         15.35         14.02         5.13 o                         
  -2  -9   1          2.42          0.00         5.80 o                         
  -1  -9   1         37.16         38.42         6.55 o                         
   0  -9   1         11.46         10.06         5.31 o                         
   1  -9   1         10.80          9.59         4.14 o                         
   2  -9   1          7.79         12.37         2.28 o                         
   3  -9   1         23.69         20.49         2.60 o                         
   4  -9   1         79.30         93.88        17.89 o                         
   5  -9   1          1.28          3.62         2.99 o                         
  -5  -8   1          4.72          4.09         7.20 o                         
  -4  -8   1         17.98         17.22        15.39 o                         
  -3  -8   1          7.64          2.22         4.26 o                         
  -2  -8   1         33.22         34.03         6.23 o                         
  -1  -8   1        128.18        122.77         8.08 o                         
   0  -8   1        360.81        362.64        51.40 o                         
   1  -8   1          8.66          6.97         7.03 o                         
   2  -8   1        290.65        299.94        25.53 o                         
   3  -8   1         19.45         16.50         2.39 o                         
   4  -8   1         32.30         32.87        11.61 o                         
   5  -8   1         80.13         70.12         6.56 o                         
  -5  -7   1         27.23         31.45         6.55 o                         
  -4  -7   1          0.62          2.86         4.49 o                         
  -3  -7   1        530.19        578.87        16.75 o                         
  -2  -7   1         19.68         36.46         6.86 o                         
  -1  -7   1          6.60          9.76         4.32 o                         
   0  -7   1         78.60         80.59         4.10 o                         
   1  -7   1        163.14        204.49        14.43 o                         
   2  -7   1         44.66         45.51         2.09 o                         
   3  -7   1         17.50         22.23         3.68 o                         
   4  -7   1          0.22          1.84         2.10 o                         
   5  -7   1         14.41          5.70         4.62 o                         
   6  -7   1          2.55          0.00         6.43 o                         
  -5  -6   1          0.10          0.00         4.66 o                         
  -4  -6   1          8.83          6.44         4.15 o                         
  -3  -6   1        412.58        365.35        12.26 o                         
  -2  -6   1          6.97         10.46         4.45 o                         
  -1  -6   1        159.75        147.50         3.49 o                         
   0  -6   1        227.16        280.54        12.64 o                         
   1  -6   1        160.32        141.20        17.77 o                         
   2  -6   1          9.07          1.51         1.99 o                         
   3  -6   1          1.81          0.00         1.79 o                         
   4  -6   1          0.02          0.56         2.11 o                         
  -5  -5   1         35.52         38.91         7.54 o                         
  -4  -5   1         11.95          9.67         3.64 o                         
  -3  -5   1         68.18         70.59         5.10 o                         
  -2  -5   1        963.78        977.41       120.59 o                         
  -1  -5   1        224.13        244.89         8.73 o                         
   0  -5   1        344.05        342.01        35.03 o                         
   1  -5   1         13.70         19.28         3.48 o                         
   2  -5   1          4.94          6.03         1.78 o                         
   3  -5   1         44.82         50.13         2.39 o                         
   4  -5   1         81.19         84.98         1.53 o                         
   5  -5   1         42.07         31.64         5.21 o                         
   6  -5   1          1.46          0.00         6.51 o                         
  -6  -4   1          0.06          0.00         5.03 o                         
  -5  -4   1         67.08         57.82         7.10 o                         
  -4  -4   1          0.11          2.20         3.56 o                         
  -3  -4   1         28.72         26.09         5.32 o                         
  -2  -4   1        776.49        730.07         7.42 o                         
  -1  -4   1        400.70        385.54        73.87 o                         
   0  -4   1        108.95        102.60         6.03 o                         
   1  -4   1        753.70        718.35       114.37 o                         
   2  -4   1         89.66        100.31         6.55 o                         
   3  -4   1          0.01          0.00         1.41 o                         
   4  -4   1          2.56          0.00         2.61 o                         
   5  -4   1         16.65         17.09         5.94 o                         
   6  -4   1          5.03          0.00         7.20 o                         
  -6  -3   1         34.49         47.36         8.13 o                         
  -5  -3   1         30.65         28.62         6.22 o                         
  -4  -3   1         31.79         23.04         3.67 o                         
  -3  -3   1         35.34         45.30         3.32 o                         
  -2  -3   1        182.53        159.94        23.16 o                         
  -1  -3   1       5144.62       5807.73       220.99 o                         
   0  -3   1       3990.02       4542.11         8.85 o                         
   1  -3   1        637.23        635.82         4.63 o                         
   2  -3   1       2566.81       2531.28       267.40 o                         
   3  -3   1        283.12        254.52         3.47 o                         
   4  -3   1          7.24          3.42         3.24 o                         
   5  -3   1         85.35        102.05         6.91 o                         
   6  -3   1          0.00          2.55         7.31 o                         
  -6  -2   1          3.42          7.35         3.87 o                         
  -5  -2   1         35.62         34.36         3.65 o                         
  -4  -2   1         50.27         48.66         4.50 o                         
  -3  -2   1        552.03        564.19        80.31 o                         
  -2  -2   1        735.56        696.01        94.63 o                         
  -1  -2   1       3937.96       3513.76       192.41 o                         
   0  -2   1         13.05          9.87         2.05 o                         
   1  -2   1       6762.49       6969.54       198.92 o                         
   2  -2   1        860.69        715.93        68.65 o                         
   3  -2   1        312.33        312.71         5.95 o                         
   4  -2   1         38.52         33.75         3.80 o                         
   5  -2   1        123.74        120.85         8.01 o                         
   6  -2   1          3.80         11.56         8.74 o                         
  -6  -1   1          5.93         12.54         3.61 o                         
  -5  -1   1         18.64         26.55         3.16 o                         
  -4  -1   1          0.01          3.53         2.47 o                         
  -3  -1   1          0.01          1.20         2.37 o                         
  -2  -1   1         38.96         32.13         5.65 o                         
  -1  -1   1        185.88        174.09         4.09 o                         
   1  -1   1         26.66         16.59         3.52 o                         
   2  -1   1        504.20        497.97         1.18 o                         
   3  -1   1        134.00        121.77        11.18 o                         
   4  -1   1          5.82          6.21         0.74 o                         
   6  -1   1          1.19          0.00         9.46 o                         
  -6   0   1          7.72          9.37         2.91 o                         
  -5   0   1         38.77         37.50         4.69 o                         
  -4   0   1         58.37         64.19         2.45 o                         
  -3   0   1        117.72        108.68         9.11 o                         
  -2   0   1        126.30         96.21         3.42 o                         
  -1   0   1        145.99        120.45         2.70 o                         
   1   0   1       2474.42       2027.19        95.17 o                         
   2   0   1         56.98         49.31         3.48 o                         
   3   0   1         35.15         36.57         1.78 o                         
   4   0   1          0.01          0.00         1.39 o                         
   5   0   1          2.22          3.18         2.13 o                         
  -6   1   1          1.36          0.00         1.79 o                         
  -5   1   1         36.72         45.98         2.52 o                         
  -4   1   1         11.48         14.61         2.13 o                         
  -3   1   1        512.97        514.03        52.74 o                         
  -2   1   1        208.78        187.18        11.30 o                         
  -1   1   1       3833.51       3744.47       364.99 o                         
   1   1   1        270.40        238.41         2.75 o                         
   2   1   1        220.65        219.54         8.51 o                         
   3   1   1         82.18         88.70         1.94 o                         
   4   1   1         18.27         16.71         4.48 o                         
   5   1   1          7.51          1.24         2.33 o                         
   6   1   1          0.19          2.37         1.70 o                         
  -6   2   1          0.43          0.00         1.71 o                         
  -5   2   1        258.78        276.83        24.67 o                         
  -4   2   1         13.45         14.39         1.82 o                         
  -3   2   1         66.14         79.59         3.42 o                         
  -2   2   1         44.60         39.66         3.62 o                         
  -1   2   1        827.97        736.96        30.01 o                         
   0   2   1       2661.18       2490.08         7.55 o                         
   1   2   1       3178.94       3023.31       243.86 o                         
   2   2   1          7.33          2.89         3.02 o                         
   3   2   1          3.62          0.00         2.24 o                         
   4   2   1         28.60         36.98         4.29 o                         
   5   2   1        114.77        126.45         7.43 o                         
   6   2   1          8.97          0.00         2.81 o                         
  -6   3   1         15.74         18.76         6.32 o                         
  -5   3   1         34.77         31.29         1.98 o                         
  -4   3   1         13.09         14.51         3.70 o                         
  -3   3   1         28.55         40.15         7.95 o                         
  -2   3   1         49.37         50.81         1.87 o                         
  -1   3   1        831.66        753.15        33.60 o                         
   0   3   1          6.19          1.58         2.04 o                         
   1   3   1        444.05        420.17        45.45 o                         
   2   3   1        699.68        835.76         6.62 o                         
   3   3   1          2.11          8.27         2.91 o                         
   4   3   1          7.65          3.39         4.87 o                         
   5   3   1          5.95          5.36         3.37 o                         
   6   3   1          5.76          8.65         3.82 o                         
  -6   4   1         29.72         29.72         6.32 o                         
  -5   4   1         86.93         88.59         4.52 o                         
  -4   4   1         66.84         74.92         3.04 o                         
  -3   4   1        107.37        133.18         9.62 o                         
  -2   4   1        274.11        297.35         2.11 o                         
  -1   4   1          7.10         14.00         2.42 o                         
   0   4   1         98.26         88.35         2.69 o                         
   1   4   1         29.87         36.01         3.51 o                         
   2   4   1         10.09          5.93         2.49 o                         
   3   4   1        187.21        195.11         5.75 o                         
   4   4   1          0.88          0.00         5.32 o                         
   5   4   1          5.66          2.32         4.05 o                         
   6   4   1          1.59          5.23         4.76 o                         
  -5   5   1          0.15          0.00         1.90 o                         
  -4   5   1         19.70         17.62         2.30 o                         
  -3   5   1        502.83        512.40        15.44 o                         
  -2   5   1          0.12          0.99         3.32 o                         
  -1   5   1        170.64        159.15         6.43 o                         
   0   5   1        154.87        152.87         6.40 o                         
   1   5   1         76.88         81.81         7.59 o                         
   2   5   1          8.54          6.07         2.70 o                         
   3   5   1         53.02         46.64         3.94 o                         
   4   5   1          2.99          5.52         4.07 o                         
   5   5   1          0.26          0.00         6.99 o                         
  -6   6   1         20.27         20.65         5.46 o                         
  -5   6   1          7.80         10.65         2.12 o                         
  -4   6   1         28.22         25.22         6.12 o                         
  -3   6   1          0.39          0.00         3.12 o                         
  -2   6   1        139.26        129.32         3.70 o                         
  -1   6   1        433.66        472.32        29.12 o                         
   0   6   1        692.92        670.02        44.84 o                         
   1   6   1          3.62          0.00         4.90 o                         
   2   6   1         31.11         55.36         6.43 o                         
   3   6   1        101.92         84.57         4.05 o                         
   4   6   1         13.34         11.35         5.06 o                         
   5   6   1          7.53         13.01         5.09 o                         
  -6   7   1          1.95          0.00         5.19 o                         
  -5   7   1          3.80          7.17         3.20 o                         
  -4   7   1         61.61         63.02         3.26 o                         
  -3   7   1          0.09          3.32         6.25 o                         
  -2   7   1          1.26          1.48         1.24 o                         
  -1   7   1         75.89         74.67         3.39 o                         
   0   7   1         71.44         80.68         3.62 o                         
   1   7   1         94.12         97.21         6.12 o                         
   2   7   1        173.82        168.27         4.76 o                         
   3   7   1          0.59          2.27         4.56 o                         
   4   7   1          0.86          0.00         6.48 o                         
   5   7   1          2.99          4.02         9.31 o                         
  -6   8   1          3.70          2.36         2.12 o                         
  -5   8   1          0.12          0.00         3.48 o                         
  -4   8   1          4.52          0.00         3.42 o                         
  -3   8   1          6.98         13.24         3.39 o                         
  -2   8   1          9.23          6.88         2.98 o                         
  -1   8   1        167.10        179.37        21.90 o                         
   0   8   1         59.88         77.45         6.83 o                         
   1   8   1          7.91          0.00         6.06 o                         
   2   8   1        709.61        725.08         8.29 o                         
   3   8   1         53.83         53.67         5.46 o                         
   4   8   1          3.89          0.63         9.66 o                         
  -5   9   1          4.14          0.00         6.34 o                         
  -4   9   1          8.28         15.79         3.87 o                         
  -3   9   1        286.96        350.88        27.22 o                         
  -2   9   1        650.63        570.04        46.77 o                         
  -1   9   1         16.57         15.63         4.06 o                         
   1   9   1        120.84        154.20         9.12 o                         
   2   9   1         50.29         59.95         5.75 o                         
   3   9   1          0.19          1.30         7.83 o                         
   4   9   1          4.15          0.00         7.39 o                         
  -5  10   1         12.93         11.81         4.45 o                         
  -4  10   1          5.33          1.04         4.83 o                         
  -3  10   1        131.60        143.41         7.99 o                         
  -2  10   1         32.14         31.18         2.33 o                         
  -1  10   1          3.50          2.76        11.22 o                         
   0  10   1         35.72         58.93         9.04 o                         
   1  10   1         45.10         61.80         9.76 o                         
   2  10   1         44.69         25.52        14.52 o                         
   3  10   1          2.03          0.00         7.61 o                         
   4  10   1          1.32          3.83         6.39 o                         
  -5  11   1         17.69         23.81         6.73 o                         
  -4  11   1          0.04          5.83         7.09 o                         
  -3  11   1          1.10          0.00         7.02 o                         
  -2  11   1        111.94         88.40         3.26 o                         
  -1  11   1        107.22        121.22         9.27 o                         
   0  11   1         19.93         17.59         5.33 o                         
   1  11   1          8.15          8.41         5.73 o                         
   2  11   1          5.43         14.23         6.70 o                         
   3  11   1         17.23         10.37         7.95 o                         
  -4  12   1          0.02          0.00         5.61 o                         
  -3  12   1          0.28          0.00         6.42 o                         
  -2  12   1         10.54          6.31         3.10 o                         
  -1  12   1         20.68         34.62         6.52 o                         
   0  12   1         65.51         52.87         5.94 o                         
   1  12   1          0.11          0.00         7.55 o                         
   2  12   1          0.38          1.59         7.95 o                         
  -3  13   1         12.12          8.74         6.63 o                         
  -2  13   1          0.04          0.00         3.51 o                         
  -1  13   1          6.46          5.19         7.78 o                         
   0  13   1          1.01          2.66         7.00 o                         
   1  13   1          2.36          0.00         8.67 o                         
   2  13   1         16.68          7.75        13.71 o                         
  -2  14   1          6.05          3.35         4.42 o                         
  -1  14   1          5.82          2.11         6.73 o                         
   0  14   1         15.76          7.65         9.84 o                         
  -1 -14   2          1.60          0.00        10.03 o                         
   0 -14   2         10.34         12.43        10.02 o                         
   1 -14   2          4.85          2.43         8.67 o                         
   2 -14   2         47.29         59.34        15.35 o                         
  -2 -13   2         12.44          0.00         9.23 o                         
  -1 -13   2         11.64          5.49        10.44 o                         
   0 -13   2          3.28          4.39         7.53 o                         
   1 -13   2         88.12         86.88         8.53 o                         
   2 -13   2          8.35          2.48         4.02 o                         
   3 -13   2          3.39          3.68         3.97 o                         
  -3 -12   2          9.47         15.05         7.80 o                         
  -2 -12   2         14.17         16.50         8.21 o                         
  -1 -12   2          7.54          4.73         7.21 o                         
   0 -12   2          9.73          0.00         6.37 o                         
   1 -12   2         66.65         70.26         5.84 o                         
   2 -12   2          7.46         12.60         4.00 o                         
   3 -12   2          3.02          0.00         3.45 o                         
   4 -12   2         11.76          9.92         5.25 o                         
  -3 -11   2         28.02         41.52         7.97 o                         
  -2 -11   2          2.79         14.30         6.91 o                         
  -1 -11   2         74.05         85.15        17.67 o                         
   0 -11   2          3.65         13.17         5.04 o                         
   1 -11   2         49.41         40.27         4.46 o                         
   2 -11   2          7.48         13.22         3.46 o                         
   3 -11   2         14.50         12.44         3.33 o                         
   4 -11   2          7.13         11.64         4.36 o                         
  -4 -10   2          0.02          8.95         7.51 o                         
  -3 -10   2          3.34          0.00         8.03 o                         
  -2 -10   2         15.56         12.42         5.98 o                         
  -1 -10   2          2.36          3.58         8.80 o                         
   0 -10   2         51.60         38.92        10.89 o                         
   1 -10   2         63.27         56.24         5.38 o                         
   2 -10   2        306.37        342.47        19.58 o                         
   3 -10   2         55.91         52.70         3.96 o                         
   4 -10   2         12.98         16.96         3.61 o                         
   5 -10   2          0.42          0.00         2.88 o                         
  -4  -9   2          1.06          0.00         6.90 o                         
  -3  -9   2         32.26         31.23         7.21 o                         
  -2  -9   2         17.63         19.13        11.29 o                         
  -1  -9   2          1.46          4.54         6.16 o                         
   0  -9   2        105.69         98.32         8.49 o                         
   1  -9   2        195.79        247.92        19.27 o                         
   2  -9   2        808.37        823.71        48.10 o                         
   3  -9   2         97.09        100.33        11.73 o                         
   4  -9   2         65.19         62.46        17.43 o                         
   5  -9   2          2.73          3.86         3.03 o                         
  -5  -8   2          0.31          0.57         6.54 o                         
  -4  -8   2         92.75         91.10         6.93 o                         
  -3  -8   2        377.87        412.24         8.66 o                         
  -2  -8   2          1.17          0.00         5.14 o                         
  -1  -8   2         44.05         44.75         6.08 o                         
   0  -8   2        390.62        433.10        10.12 o                         
   1  -8   2         16.30         23.19         3.44 o                         
   2  -8   2         14.33         17.87         2.34 o                         
   3  -8   2         24.42         21.20         2.91 o                         
   4  -8   2         11.66         17.01         2.75 o                         
  -5  -7   2          8.59          7.37         5.53 o                         
  -4  -7   2         13.58         10.00         5.64 o                         
  -3  -7   2        214.13        170.68        17.59 o                         
  -2  -7   2        194.80        226.92         8.61 o                         
  -1  -7   2         33.84         34.09         4.81 o                         
   0  -7   2         99.74        103.65        15.73 o                         
   1  -7   2        114.27        125.14         7.31 o                         
   2  -7   2         26.63         31.19         3.02 o                         
   3  -7   2          1.39          0.00         2.41 o                         
   4  -7   2        111.82         96.94         2.40 o                         
  -5  -6   2         17.61         17.59         5.70 o                         
  -4  -6   2         27.50         36.31         5.57 o                         
  -3  -6   2         17.91         22.11         3.58 o                         
  -2  -6   2        101.93        117.59         5.45 o                         
  -1  -6   2          6.67          9.37         3.14 o                         
   0  -6   2         95.14         97.47         5.79 o                         
   1  -6   2        231.00        207.57         3.18 o                         
   2  -6   2        319.30        329.45         9.30 o                         
   3  -6   2          2.69          5.92         1.75 o                         
   4  -6   2         20.79         20.58         1.65 o                         
   5  -6   2          0.01          9.94         5.60 o                         
   6  -6   2          1.35          0.00         6.48 o                         
  -6  -5   2          1.17          2.14         8.23 o                         
  -5  -5   2          4.48          8.48         5.08 o                         
  -4  -5   2          3.57          6.52         4.89 o                         
  -3  -5   2         88.59         84.85         6.84 o                         
  -2  -5   2        648.13        568.93        29.64 o                         
  -1  -5   2        138.79        143.73         3.70 o                         
   0  -5   2         13.94          2.08         3.39 o                         
   1  -5   2        157.40        164.11         3.95 o                         
   2  -5   2        891.68        976.71        12.82 o                         
   3  -5   2          7.24          6.68         1.32 o                         
   4  -5   2          1.62          4.17         4.06 o                         
   5  -5   2          2.76         12.93         5.17 o                         
   6  -5   2          3.00          0.00         6.95 o                         
  -6  -4   2          2.34          0.00         7.93 o                         
  -5  -4   2         29.26         33.16         5.01 o                         
  -4  -4   2         31.62         26.92         6.42 o                         
  -3  -4   2          0.32          0.00         2.86 o                         
  -2  -4   2          3.99          5.79         3.63 o                         
  -1  -4   2         75.25         79.50         3.11 o                         
   0  -4   2         69.28         59.43         4.85 o                         
   1  -4   2        668.78        703.94        29.02 o                         
   2  -4   2       3268.21       3481.65        65.14 o                         
   3  -4   2         65.69         70.66         0.95 o                         
   4  -4   2        197.51        176.99         6.10 o                         
   5  -4   2          0.50          2.09         6.36 o                         
   6  -4   2          0.46         13.97         7.00 o                         
  -6  -3   2         17.59          6.36         5.01 o                         
  -5  -3   2          6.93         18.19         6.61 o                         
  -4  -3   2         11.51         12.08         3.58 o                         
  -3  -3   2         77.62         84.27        17.31 o                         
  -2  -3   2       1054.16       1191.48        45.60 o                         
  -1  -3   2        744.09        629.30        37.47 o                         
   0  -3   2         92.64         74.07         2.64 o                         
   1  -3   2         34.31         44.34         1.85 o                         
   2  -3   2        128.81        105.59         4.60 o                         
   3  -3   2        114.87        106.04         4.62 o                         
   4  -3   2        133.06        118.26         4.86 o                         
   5  -3   2         83.16         84.35         7.01 o                         
   6  -3   2          6.95          2.76         6.06 o                         
  -6  -2   2         75.65         80.82        14.49 o                         
  -5  -2   2        103.72        107.20         6.79 o                         
  -4  -2   2         58.24         65.74         3.69 o                         
  -3  -2   2        138.48        150.04         7.09 o                         
  -2  -2   2          5.61          5.10         3.06 o                         
  -1  -2   2       4387.31       4352.78       340.90 o                         
   0  -2   2       1429.48       1173.61       205.08 o                         
   1  -2   2       3054.36       2896.55        77.81 o                         
   2  -2   2        369.61        345.54         4.78 o                         
   3  -2   2         60.97         59.77         3.55 o                         
   4  -2   2        253.35        214.56         7.30 o                         
   5  -2   2         65.09         50.60         7.71 o                         
   6  -2   2         17.16         13.13         9.34 o                         
  -6  -1   2          2.35          0.51         3.82 o                         
  -5  -1   2         29.42         36.28         4.71 o                         
  -4  -1   2         43.57         41.43         3.02 o                         
  -3  -1   2        183.11        210.05         6.39 o                         
  -2  -1   2         58.34         61.49         2.68 o                         
  -1  -1   2       3311.38       3446.15        16.21 o                         
   0  -1   2        254.76        218.67         3.27 o                         
   1  -1   2        140.21        124.72         1.77 o                         
   2  -1   2         15.66          8.05         3.71 o                         
   3  -1   2         84.93         78.77         4.28 o                         
   4  -1   2         14.93         15.67         4.12 o                         
   5  -1   2          6.33          2.94         5.01 o                         
   6  -1   2         11.17         23.68         8.82 o                         
  -6   0   2          7.26          4.91         3.32 o                         
  -5   0   2          6.45         12.63         3.14 o                         
  -4   0   2         13.44         11.85         2.43 o                         
  -3   0   2         11.20         10.82         2.55 o                         
  -2   0   2         52.68         36.93         5.72 o                         
  -1   0   2          0.64          3.02         2.93 o                         
   1   0   2       2532.89       2361.75        21.04 o                         
   2   0   2         14.95         14.50         0.94 o                         
   3   0   2        110.19        101.65         1.26 o                         
   4   0   2         19.42         16.70         1.13 o                         
   6   0   2          4.48          9.06         9.84 o                         
  -6   1   2         33.84         43.14         4.63 o                         
  -5   1   2         24.13         27.04         6.73 o                         
  -4   1   2          3.67          0.87         2.23 o                         
  -3   1   2         10.48         12.24         3.52 o                         
  -2   1   2         55.74         48.89        10.83 o                         
  -1   1   2        585.59        465.62         7.16 o                         
   0   1   2         83.82         68.32         2.05 o                         
   1   1   2        128.65         92.68         1.84 o                         
   2   1   2        132.62        129.03         3.95 o                         
   3   1   2          7.58          4.19         1.83 o                         
   4   1   2          5.67          7.52         2.14 o                         
   5   1   2         61.11         61.50         3.28 o                         
  -6   2   2         23.70         28.17         2.83 o                         
  -5   2   2         46.78         48.78         3.20 o                         
  -4   2   2         92.75         96.53         4.05 o                         
  -3   2   2          9.90          6.63         2.10 o                         
  -2   2   2         91.45         76.83         6.54 o                         
  -1   2   2        227.91        206.37         2.28 o                         
   0   2   2        741.19        610.91         3.46 o                         
   1   2   2        102.06         80.44         5.12 o                         
   3   2   2         21.42         29.27         2.17 o                         
   4   2   2          0.13          0.29         4.12 o                         
   5   2   2         33.47         36.31         5.71 o                         
   6   2   2          1.90          0.83         2.09 o                         
  -6   3   2        181.26        164.97         4.46 o                         
  -5   3   2        159.17        179.74         3.85 o                         
  -4   3   2         54.09         53.84         2.40 o                         
  -3   3   2        126.73        127.28         3.11 o                         
  -2   3   2          2.39          4.15         2.19 o                         
  -1   3   2        938.62        943.52        35.70 o                         
   0   3   2        169.86        139.97         8.63 o                         
   1   3   2         59.36         63.62         2.39 o                         
   2   3   2          1.60          3.41         3.16 o                         
   3   3   2         27.93         30.16         3.91 o                         
   4   3   2         21.98         19.27         5.92 o                         
   5   3   2         54.10         62.77         5.56 o                         
   6   3   2          2.25          5.12         3.50 o                         
  -6   4   2          2.19          1.33         2.38 o                         
  -5   4   2        106.20        124.11        16.36 o                         
  -4   4   2         28.42         30.59         2.55 o                         
  -3   4   2        271.52        263.12        17.21 o                         
  -2   4   2        110.12        114.10        11.98 o                         
  -1   4   2        517.52        420.16        67.86 o                         
   0   4   2         42.31         46.09         2.31 o                         
   1   4   2          2.43         11.86         3.42 o                         
   2   4   2         14.68         18.39         7.81 o                         
   3   4   2         34.84         43.03         4.89 o                         
   4   4   2          0.46          0.00         5.11 o                         
   5   4   2          7.44          3.20         3.74 o                         
  -6   5   2         18.90         18.22         2.32 o                         
  -5   5   2          8.89         10.37         2.51 o                         
  -4   5   2          3.14          7.43         2.88 o                         
  -3   5   2        159.18        167.70         5.74 o                         
  -2   5   2          0.21          3.97         2.69 o                         
  -1   5   2        108.38        110.97        10.10 o                         
   0   5   2         15.81         16.35         4.98 o                         
   1   5   2         64.61         76.09         6.71 o                         
   2   5   2        172.57        182.07        36.63 o                         
   3   5   2         15.83         22.66         4.21 o                         
   4   5   2          0.11          0.00         3.46 o                         
   5   5   2          0.36          3.48         6.68 o                         
  -6   6   2          0.04          1.84         2.33 o                         
  -5   6   2         13.65         15.16         2.44 o                         
  -4   6   2         52.24         57.58         8.43 o                         
  -3   6   2          8.22          6.76         2.89 o                         
  -2   6   2        123.21        110.08        20.19 o                         
  -1   6   2          5.31          9.89         3.35 o                         
   0   6   2          0.83          5.62         2.67 o                         
   1   6   2         24.87         22.26         4.02 o                         
   2   6   2        157.42        172.67         6.04 o                         
   3   6   2         21.66         22.44         7.95 o                         
   4   6   2          2.91          4.08         4.79 o                         
   5   6   2          1.68          8.93         7.78 o                         
  -6   7   2          2.07          0.00         3.23 o                         
  -5   7   2         46.14         46.45         2.56 o                         
  -4   7   2          8.80          0.62         3.29 o                         
  -3   7   2        197.55        189.87         4.29 o                         
  -2   7   2         14.33         10.78         1.51 o                         
  -1   7   2          5.19          7.27         3.16 o                         
   0   7   2        105.88        103.77         7.50 o                         
   1   7   2         50.09         60.03        10.49 o                         
   2   7   2       1040.92       1144.76        26.67 o                         
   3   7   2        202.80        181.98        56.10 o                         
   4   7   2         91.78         78.11         5.85 o                         
   5   7   2          0.61          0.00         5.89 o                         
  -6   8   2          6.23          7.78         7.20 o                         
  -5   8   2         19.39         25.56         3.79 o                         
  -4   8   2          4.97          0.00         3.57 o                         
  -3   8   2        213.34        230.26         4.62 o                         
  -2   8   2          6.91          3.20         2.12 o                         
  -1   8   2         33.07         49.08        13.06 o                         
   0   8   2         37.72         46.92         7.06 o                         
   1   8   2         88.80         89.96         6.54 o                         
   2   8   2         12.71         12.48         4.85 o                         
   3   8   2         78.53         64.72         5.09 o                         
   4   8   2          1.69          9.83         6.18 o                         
  -5   9   2          6.67          6.46         4.12 o                         
  -4   9   2          0.41          1.60         5.36 o                         
  -3   9   2         72.87         91.08         4.93 o                         
  -2   9   2          5.38          1.35         1.86 o                         
  -1   9   2          0.12          0.00         5.60 o                         
   0   9   2         13.75         18.82         8.17 o                         
   2   9   2        110.01        102.88        14.60 o                         
   3   9   2          0.89          0.00         5.36 o                         
   4   9   2          1.59          0.00         7.53 o                         
  -5  10   2         41.86         42.70         5.12 o                         
  -4  10   2         13.78         28.91         4.54 o                         
  -3  10   2        235.84        277.60        16.67 o                         
  -2  10   2         34.79         28.54         2.51 o                         
  -1  10   2         22.71         21.97         8.99 o                         
   0  10   2         29.57         40.84         9.73 o                         
   1  10   2          7.73         20.71        16.57 o                         
   2  10   2          3.21          5.81         6.28 o                         
   3  10   2         18.76         30.41         6.16 o                         
  -5  11   2          0.49          1.05         5.23 o                         
  -4  11   2          4.67          3.81         6.21 o                         
  -3  11   2          5.29          5.14         4.82 o                         
  -2  11   2         56.46         43.86         9.55 o                         
  -1  11   2         91.62        101.46         7.12 o                         
   0  11   2         22.61          9.28         6.68 o                         
   1  11   2          5.05          0.00         5.30 o                         
   2  11   2         11.49          0.74         8.63 o                         
   3  11   2         38.93         20.77         9.29 o                         
  -4  12   2          7.50          0.26         6.86 o                         
  -3  12   2          0.03          0.00         6.12 o                         
  -2  12   2          9.87          6.43         2.63 o                         
  -1  12   2         56.84         86.37        10.49 o                         
   0  12   2         79.05         84.37        20.38 o                         
   1  12   2          0.26          0.00         6.32 o                         
   2  12   2         55.16         52.69         9.28 o                         
  -3  13   2          0.63          4.86         9.55 o                         
  -2  13   2          9.81          0.00         3.19 o                         
  -1  13   2        125.58        141.49         8.06 o                         
   0  13   2         63.27         63.29        10.23 o                         
   1  13   2          0.35          0.00         6.94 o                         
  -2  14   2          3.47          1.32         3.13 o                         
  -1  14   2         15.56         20.94         9.10 o                         
   0  14   2         20.83         13.13         8.72 o                         
   0 -14   3          8.93         11.41         9.00 o                         
   1 -14   3          4.24          0.00         5.89 o                         
   2 -14   3          3.64          0.40         5.26 o                         
  -2 -13   3          5.75          7.63         8.49 o                         
  -1 -13   3          8.80          8.36         7.18 o                         
   0 -13   3          4.88          0.18         6.74 o                         
   1 -13   3         25.98         28.16         4.63 o                         
   2 -13   3         41.71         49.32         7.39 o                         
   3 -13   3          5.74          0.35         4.70 o                         
  -3 -12   3         16.33         12.74        12.99 o                         
  -2 -12   3          0.10          0.00         6.42 o                         
  -1 -12   3          0.03          2.03         5.53 o                         
   0 -12   3         41.17         35.29         7.93 o                         
   1 -12   3          1.33         10.00         6.87 o                         
   2 -12   3          1.06          3.49         3.67 o                         
   3 -12   3         10.67         11.76         4.40 o                         
   4 -12   3         38.15         38.64         4.99 o                         
  -3 -11   3          0.97          0.00         7.14 o                         
  -2 -11   3          0.99          0.00         6.60 o                         
  -1 -11   3        259.32        250.33        21.03 o                         
   0 -11   3          0.13          1.82         6.62 o                         
   1 -11   3          1.64          0.65        11.19 o                         
   2 -11   3         11.60          6.72         3.38 o                         
   3 -11   3          1.67          4.58         3.12 o                         
   4 -11   3         23.18         33.46         5.07 o                         
  -4 -10   3         66.11         64.66         8.25 o                         
  -3 -10   3         34.52         29.61        10.76 o                         
  -2 -10   3         11.19          3.91         5.91 o                         
  -1 -10   3         46.16         59.21         7.37 o                         
   0 -10   3         23.33         22.67         7.03 o                         
   1 -10   3         80.11         89.59         5.64 o                         
   2 -10   3         23.02         20.49         3.11 o                         
   3 -10   3          6.83          6.18         3.04 o                         
   4 -10   3          0.01          3.15         3.57 o                         
   5 -10   3          0.93          0.00         2.46 o                         
  -4  -9   3         45.42         39.98        10.64 o                         
  -3  -9   3          0.23          4.02         7.15 o                         
  -2  -9   3         23.85         26.61        11.22 o                         
  -1  -9   3         18.01          6.02         6.37 o                         
   0  -9   3         22.02         17.01         4.32 o                         
   1  -9   3        215.99        252.24         5.60 o                         
   2  -9   3        246.66        254.97        24.45 o                         
   3  -9   3          9.13          5.29         3.41 o                         
   4  -9   3          5.09          6.74         2.88 o                         
  -5  -8   3          5.53         20.65         7.10 o                         
  -4  -8   3         39.10         26.78         7.12 o                         
  -3  -8   3         62.28         61.05         9.55 o                         
  -2  -8   3          7.67          0.00         6.55 o                         
  -1  -8   3         29.63         44.72         8.16 o                         
   0  -8   3         25.33         33.23         6.12 o                         
   1  -8   3        317.74        363.65         5.07 o                         
   2  -8   3         39.75         40.80         2.53 o                         
   3  -8   3          3.70          8.11         2.81 o                         
   4  -8   3         20.38         21.51         2.44 o                         
  -5  -7   3          7.82         11.85         6.92 o                         
  -4  -7   3         71.30         63.76        11.84 o                         
  -3  -7   3        160.75        148.92        24.52 o                         
  -2  -7   3          1.12          0.00         5.70 o                         
  -1  -7   3         65.35         88.44         6.83 o                         
   0  -7   3         77.11         77.06         4.43 o                         
   1  -7   3         38.41         34.51         2.69 o                         
   2  -7   3          6.70          3.50         2.64 o                         
   3  -7   3        100.83         99.01         2.45 o                         
   4  -7   3         15.39         12.28         1.59 o                         
   5  -7   3          0.06          0.00         5.86 o                         
  -5  -6   3          1.89          1.93         6.00 o                         
  -4  -6   3          5.28          7.78         6.80 o                         
  -3  -6   3        379.11        419.24        10.26 o                         
  -2  -6   3        330.98        417.03        11.94 o                         
  -1  -6   3        175.61        225.57         5.25 o                         
   0  -6   3         22.89         23.40         5.32 o                         
   1  -6   3        441.45        536.79         9.84 o                         
   2  -6   3          0.11          0.00         1.84 o                         
   3  -6   3         58.47         59.75         2.28 o                         
   4  -6   3         28.80         26.39         5.54 o                         
   5  -6   3          5.14          5.33         5.95 o                         
   6  -6   3          5.40          9.11         7.04 o                         
  -6  -5   3          2.17          1.37         6.58 o                         
  -5  -5   3         32.42         33.43         5.95 o                         
  -4  -5   3         45.11         46.23         9.04 o                         
  -3  -5   3         43.05         38.02         4.06 o                         
  -2  -5   3        405.74        419.19        26.81 o                         
  -1  -5   3       3364.50       3843.75       163.07 o                         
   0  -5   3        262.50        287.36        19.89 o                         
   1  -5   3        672.78        744.61         7.29 o                         
   2  -5   3          7.06          6.89         2.14 o                         
   3  -5   3          1.03          1.08         1.22 o                         
   4  -5   3          1.43          0.00         4.68 o                         
   5  -5   3         33.21         15.91         6.90 o                         
   6  -5   3          4.73         11.51         6.34 o                         
  -6  -4   3          0.00         10.37         8.02 o                         
  -5  -4   3          0.13          0.00         7.86 o                         
  -4  -4   3         81.87         86.71         5.31 o                         
  -3  -4   3         81.18         99.48         5.76 o                         
  -2  -4   3        143.78        164.18         4.48 o                         
  -1  -4   3         43.00         39.96         3.05 o                         
   0  -4   3         81.60         83.90         6.57 o                         
   1  -4   3          0.00          0.45         2.90 o                         
   2  -4   3         84.46         72.97         2.33 o                         
   4  -4   3          0.00          0.00         3.47 o                         
   5  -4   3         15.18         27.83         6.34 o                         
   6  -4   3          0.18          0.00         8.26 o                         
  -6  -3   3         31.06         19.37         7.76 o                         
  -5  -3   3          2.94          6.97         4.72 o                         
  -4  -3   3         24.74         28.11         4.25 o                         
  -3  -3   3         21.57         17.59         7.60 o                         
  -2  -3   3        400.47        391.23        10.38 o                         
  -1  -3   3        412.92        419.71         8.17 o                         
   0  -3   3         43.25         43.53         2.35 o                         
   1  -3   3       2423.47       2482.80        26.66 o                         
   2  -3   3        820.48        835.74        23.54 o                         
   3  -3   3          8.05          6.39         3.97 o                         
   4  -3   3          2.77          0.36         4.98 o                         
   5  -3   3         15.70         17.98         5.84 o                         
   6  -3   3          3.48          0.00         6.92 o                         
  -6  -2   3         26.39         27.45         7.17 o                         
  -5  -2   3          4.11          2.05         3.86 o                         
  -4  -2   3         24.82         36.84         3.57 o                         
  -3  -2   3        163.11        202.07         4.14 o                         
  -2  -2   3        201.96        166.06        38.42 o                         
  -1  -2   3         30.51         25.87         2.35 o                         
   0  -2   3        161.56        165.97         3.26 o                         
   1  -2   3        868.78        751.51         8.76 o                         
   2  -2   3        554.70        543.28         2.41 o                         
   3  -2   3         95.00         83.25         4.06 o                         
   4  -2   3        179.35        157.08         7.15 o                         
   5  -2   3          5.42          6.70         5.01 o                         
   6  -2   3          0.23          0.00         8.32 o                         
  -6  -1   3         10.03          9.75         4.09 o                         
  -5  -1   3          1.92          2.27         7.31 o                         
  -4  -1   3          5.36          2.68         2.95 o                         
  -3  -1   3         33.92         42.39         5.30 o                         
  -2  -1   3         35.66         36.68         2.65 o                         
  -1  -1   3        134.53        118.90        15.38 o                         
   0  -1   3        239.19        215.01         3.65 o                         
   1  -1   3        276.09        246.08         5.29 o                         
   2  -1   3        139.28        125.94         1.24 o                         
   3  -1   3          2.72          1.33         4.75 o                         
   4  -1   3        557.84        593.58        10.78 o                         
   5  -1   3         35.81         21.66         8.16 o                         
   6  -1   3          0.63          0.00         7.04 o                         
  -6   0   3         14.26         13.98         3.91 o                         
  -5   0   3         47.91         59.98         4.07 o                         
  -4   0   3          1.90          3.60         2.63 o                         
  -3   0   3         43.81         45.65         3.08 o                         
  -2   0   3        317.35        297.38         3.66 o                         
  -1   0   3      10184.70      10864.47       606.89 o                         
   0   0   3       6184.67       6636.13        12.64 o                         
   1   0   3          1.07          2.76         4.46 o                         
   2   0   3          3.45          2.93         0.97 o                         
   3   0   3         83.87         86.57         1.21 o                         
   4   0   3         20.37         11.99         5.40 o                         
   5   0   3         43.37         36.30         7.47 o                         
   6   0   3          0.82          5.33         9.52 o                         
  -6   1   3          1.08          0.00         3.67 o                         
  -5   1   3          1.04          1.59         3.13 o                         
  -4   1   3         42.19         33.41         2.79 o                         
  -3   1   3          4.06          3.21         2.20 o                         
  -2   1   3         76.59         77.29         2.31 o                         
  -1   1   3       1548.22       1406.80       121.67 o                         
   0   1   3       1389.47       1267.08        12.78 o                         
   1   1   3       1629.14       1480.02        90.39 o                         
   2   1   3         48.83         46.90         3.95 o                         
   3   1   3         19.18         16.94         2.71 o                         
   4   1   3         41.20         45.12         1.79 o                         
   5   1   3         43.12         38.51         2.18 o                         
   6   1   3         31.83         41.97         9.42 o                         
  -6   2   3         15.58         10.24         3.72 o                         
  -5   2   3          4.10          6.30         3.18 o                         
  -4   2   3          7.91          5.25         2.52 o                         
  -3   2   3        196.87        180.53        28.15 o                         
  -2   2   3        376.19        345.94         6.15 o                         
  -1   2   3         86.23         78.43         1.33 o                         
   0   2   3        805.34        719.95         5.51 o                         
   1   2   3         35.44         24.27         1.96 o                         
   2   2   3       1266.62       1468.69         7.90 o                         
   3   2   3          0.50          3.35         2.03 o                         
   4   2   3         39.52         46.73         3.67 o                         
   5   2   3          2.82          4.21         2.33 o                         
  -6   3   3          1.37          3.19         3.32 o                         
  -5   3   3         71.21         76.52         3.76 o                         
  -4   3   3         24.63         31.88         2.60 o                         
  -3   3   3        387.85        418.09         3.99 o                         
  -2   3   3         32.54         31.31         6.00 o                         
  -1   3   3         10.11          5.01         1.88 o                         
   0   3   3        220.76        217.75        11.95 o                         
   1   3   3          8.66          6.63         3.92 o                         
   2   3   3          0.62          0.00         2.10 o                         
   3   3   3        101.68        116.12         4.47 o                         
   4   3   3         78.65         78.09         3.31 o                         
   5   3   3          0.56          1.52         3.42 o                         
  -6   4   3         43.37         30.61         4.01 o                         
  -5   4   3          5.49          8.11         2.62 o                         
  -4   4   3         15.16         17.25         2.97 o                         
  -3   4   3        589.06        577.57         4.73 o                         
  -2   4   3         59.03         67.57         6.23 o                         
  -1   4   3        129.34        134.91         3.13 o                         
   0   4   3        970.89       1048.18         6.11 o                         
   1   4   3        151.83        135.20         2.84 o                         
   2   4   3          5.77          6.51         2.61 o                         
   3   4   3         31.69         45.47         4.95 o                         
   4   4   3        226.96        258.77         7.72 o                         
   5   4   3          8.82          7.17         3.81 o                         
  -6   5   3          3.92          7.44         2.77 o                         
  -5   5   3          1.46          6.34         3.16 o                         
  -4   5   3          1.33          0.00         3.05 o                         
  -3   5   3          1.70          0.02         1.69 o                         
  -2   5   3          6.73          3.46         2.47 o                         
  -1   5   3        760.57        816.52         5.55 o                         
   0   5   3        525.70        523.20        36.61 o                         
   1   5   3         24.50         11.42         5.52 o                         
   2   5   3          3.41          0.00         3.95 o                         
   3   5   3        111.21        100.20        19.37 o                         
   4   5   3         21.65         21.20         6.11 o                         
   5   5   3          7.14         11.91         4.46 o                         
  -6   6   3          0.10          0.00         3.67 o                         
  -5   6   3         11.92          9.18         2.42 o                         
  -4   6   3         91.32         97.89         3.59 o                         
  -3   6   3         48.70         53.05         7.82 o                         
  -2   6   3         32.64         30.70         2.68 o                         
  -1   6   3          0.32          2.48         9.81 o                         
   0   6   3         71.88         65.12         2.88 o                         
   1   6   3          0.76          0.00         2.83 o                         
   2   6   3         10.31         22.08         4.40 o                         
   3   6   3         15.07         16.35         4.17 o                         
   4   6   3         97.50         97.45        11.21 o                         
   5   6   3          3.88          2.29         7.85 o                         
  -6   7   3          0.61          1.69         2.74 o                         
  -5   7   3         17.83         16.05         2.04 o                         
  -4   7   3          4.61          7.90         5.00 o                         
  -3   7   3        153.13        168.04         9.57 o                         
  -2   7   3          0.93          0.21         3.55 o                         
  -1   7   3        152.52        152.31         3.63 o                         
   0   7   3         27.77         31.51         4.53 o                         
   1   7   3        144.58        164.74         6.43 o                         
   2   7   3        139.43        104.77         5.76 o                         
   3   7   3          1.57          1.66         4.14 o                         
   4   7   3         58.23         62.84         6.22 o                         
   5   7   3          1.71          4.55        11.83 o                         
  -6   8   3         18.22         23.29         7.64 o                         
  -5   8   3         11.92          9.46         4.11 o                         
  -4   8   3         30.72         35.40         7.25 o                         
  -3   8   3        335.53        386.66         6.79 o                         
  -2   8   3         58.78         62.33         9.61 o                         
  -1   8   3         52.31         55.60         3.96 o                         
   0   8   3          1.52          0.00         5.39 o                         
   1   8   3          0.23          0.00         5.69 o                         
   2   8   3        428.27        450.15         7.54 o                         
   3   8   3          6.13          2.30         5.07 o                         
   4   8   3          0.74          0.00         6.07 o                         
  -5   9   3          6.20          4.92         4.53 o                         
  -4   9   3         12.91          2.87         5.77 o                         
  -3   9   3          2.57          6.88         4.23 o                         
  -2   9   3        442.86        458.61        35.82 o                         
  -1   9   3        114.96        129.75         7.68 o                         
   0   9   3          1.09         14.34         8.13 o                         
   1   9   3         56.09         68.59         6.74 o                         
   2   9   3          0.24          0.00         5.94 o                         
   3   9   3          2.25          0.21         5.60 o                         
   4   9   3         26.38         20.72        12.15 o                         
  -5  10   3         14.68         25.71         5.10 o                         
  -4  10   3          8.89         10.82         5.25 o                         
  -3  10   3          3.98          0.00         4.77 o                         
  -2  10   3        133.16        148.04         5.20 o                         
  -1  10   3         27.82         29.83         6.45 o                         
   0  10   3          1.70          0.00         8.67 o                         
   1  10   3         32.86         38.06         9.21 o                         
   2  10   3         53.33         62.79         6.93 o                         
   3  10   3          0.83          3.49         8.29 o                         
  -5  11   3         15.59         22.13         6.69 o                         
  -4  11   3         41.83         48.20         6.17 o                         
  -3  11   3          7.20          8.00         5.02 o                         
  -2  11   3        129.27        147.61         6.99 o                         
  -1  11   3         82.73         94.95         7.39 o                         
   0  11   3         16.65         13.26         6.14 o                         
   1  11   3          1.75          0.00         7.24 o                         
   2  11   3          4.10          2.50         7.78 o                         
   3  11   3          0.33          0.00         7.85 o                         
  -4  12   3          6.19         10.84         5.81 o                         
  -3  12   3          2.74          0.00         9.09 o                         
  -2  12   3         20.06         16.56         4.44 o                         
  -1  12   3          2.02          2.54         6.08 o                         
   0  12   3          1.11          9.25         7.32 o                         
   1  12   3          6.52          3.23         6.67 o                         
   2  12   3         16.91         22.44         8.85 o                         
  -3  13   3          0.03          0.00         6.96 o                         
  -2  13   3         41.27         51.30         7.67 o                         
  -1  13   3         20.27         38.96        10.12 o                         
   0  13   3         48.01         50.15         8.25 o                         
   1  13   3         12.47          9.39        10.64 o                         
  -2  14   3          4.87          4.59         2.15 o                         
  -1  14   3         34.36         19.26        11.30 o                         
   0  14   3         13.77         31.91         8.82 o                         
   0 -14   4          0.09          1.91         7.74 o                         
   1 -14   4         27.89         21.65         5.84 o                         
  -2 -13   4         60.74         41.45        11.38 o                         
  -1 -13   4          2.62          8.10         7.96 o                         
   0 -13   4          3.20          3.51         6.86 o                         
   1 -13   4          4.48         13.53         4.65 o                         
   2 -13   4          2.41          0.00         4.70 o                         
   3 -13   4         17.01         15.18         4.37 o                         
  -3 -12   4          1.56          4.03         9.76 o                         
  -2 -12   4          1.64          0.00         7.39 o                         
  -1 -12   4          0.02          1.18         6.36 o                         
   0 -12   4         35.96         39.25         6.14 o                         
   1 -12   4          1.56          0.00         5.50 o                         
   2 -12   4          5.46          4.60         3.80 o                         
   3 -12   4          2.89          0.86         3.46 o                         
   4 -12   4          2.49          3.98         4.95 o                         
  -3 -11   4          5.20         14.01         9.38 o                         
  -2 -11   4          0.24          8.02         7.45 o                         
  -1 -11   4         35.04         50.58        11.87 o                         
   0 -11   4          8.00          2.41         6.85 o                         
   1 -11   4         41.19         52.35         4.50 o                         
   2 -11   4         13.86         16.19         4.80 o                         
   3 -11   4         14.37         12.44         4.36 o                         
   4 -11   4          3.60          5.13         4.47 o                         
  -4 -10   4         36.17         26.99         8.71 o                         
  -3 -10   4          3.25          0.00         5.97 o                         
  -2 -10   4         11.40         17.45         5.97 o                         
  -1 -10   4         11.83          0.00         6.19 o                         
   0 -10   4         11.91         14.21         5.82 o                         
   1 -10   4         88.10         99.51         8.30 o                         
   2 -10   4         45.15         36.24         3.74 o                         
   3 -10   4         53.20         53.97         5.45 o                         
   4 -10   4          0.17          0.19         3.77 o                         
  -4  -9   4         46.19         38.46         6.69 o                         
  -3  -9   4         13.22          5.94         7.91 o                         
  -2  -9   4          0.01         12.18         8.93 o                         
  -1  -9   4         45.70         31.35         6.81 o                         
   0  -9   4        132.12        182.88        14.70 o                         
   1  -9   4          8.09          5.36         3.15 o                         
   2  -9   4         16.07          7.02         3.36 o                         
   3  -9   4          2.56          0.00         2.91 o                         
   4  -9   4          0.23          0.00         3.04 o                         
  -5  -8   4          1.57          0.00         7.01 o                         
  -4  -8   4         31.70         17.86         7.84 o                         
  -3  -8   4        122.94        130.44         8.10 o                         
  -2  -8   4         26.28         19.82         8.33 o                         
  -1  -8   4         55.85         69.07         6.64 o                         
   0  -8   4        184.42        210.46         9.58 o                         
   1  -8   4        397.41        374.09        40.82 o                         
   2  -8   4         11.71         10.25         3.09 o                         
   3  -8   4          0.92          0.00         2.70 o                         
   4  -8   4          4.86          3.64         3.42 o                         
  -5  -7   4          3.75          8.18         6.63 o                         
  -4  -7   4         58.60         73.38        16.34 o                         
  -3  -7   4        230.84        220.59         8.68 o                         
  -2  -7   4         24.14          6.03         6.16 o                         
  -1  -7   4          2.63          6.83         6.36 o                         
   0  -7   4         42.97         56.79         5.01 o                         
   1  -7   4          0.51          2.99         2.96 o                         
   2  -7   4          4.60          5.92         2.82 o                         
   3  -7   4         17.57         16.26         2.68 o                         
   4  -7   4         47.60         42.91         1.64 o                         
   5  -7   4          0.70          2.75         6.20 o                         
  -5  -6   4          2.70          2.82         6.96 o                         
  -4  -6   4        418.67        513.23        46.65 o                         
  -3  -6   4        114.53        102.89        14.90 o                         
  -2  -6   4         45.69         46.35         4.77 o                         
  -1  -6   4        174.70        210.68         9.39 o                         
   0  -6   4          4.40          5.85         3.11 o                         
   1  -6   4        274.60        278.00        18.33 o                         
   2  -6   4        133.69        113.71         3.05 o                         
   3  -6   4        117.60        113.14         2.35 o                         
   4  -6   4          1.71          2.47         5.81 o                         
   5  -6   4          0.64          0.35         7.10 o                         
  -5  -5   4          0.27          0.00         9.01 o                         
  -4  -5   4          0.01          0.00         9.59 o                         
  -3  -5   4        153.07        139.86        24.55 o                         
  -2  -5   4          0.46          1.21         3.52 o                         
  -1  -5   4         46.55         41.08         8.84 o                         
   0  -5   4         62.27         67.60         5.72 o                         
   1  -5   4         38.67         44.77         3.21 o                         
   2  -5   4        186.43        178.41         2.61 o                         
   3  -5   4        111.26        114.97         1.66 o                         
   4  -5   4          4.61          8.48         5.54 o                         
   5  -5   4          0.55         10.63         6.87 o                         
   6  -5   4          0.06         10.05         6.40 o                         
  -6  -4   4          0.00         11.53        13.25 o                         
  -5  -4   4          4.74          7.05         5.64 o                         
  -4  -4   4          4.30          8.09         5.93 o                         
  -3  -4   4          5.48          4.12         6.86 o                         
  -2  -4   4        240.34        294.76         9.43 o                         
  -1  -4   4        679.72        769.93         6.05 o                         
   0  -4   4         13.47         12.68         4.68 o                         
   1  -4   4          3.99          8.11         2.33 o                         
   2  -4   4        141.20        113.39         4.64 o                         
   4  -4   4          3.31          0.00         4.44 o                         
   5  -4   4         13.80         11.95         5.36 o                         
   6  -4   4          2.57          6.59         8.35 o                         
  -6  -3   4         43.71         47.95         8.66 o                         
  -5  -3   4          6.04          3.18         4.23 o                         
  -4  -3   4         17.04         11.09         6.09 o                         
  -3  -3   4         28.07         36.02         4.05 o                         
  -2  -3   4         35.50         38.36         3.76 o                         
  -1  -3   4         24.45         20.71         2.93 o                         
   0  -3   4          1.96          2.64         3.62 o                         
   1  -3   4        161.87        156.84         3.12 o                         
   2  -3   4         55.72         43.37         1.23 o                         
   4  -3   4         21.94         20.21         4.62 o                         
   5  -3   4          0.07          0.00         4.91 o                         
   6  -3   4         16.49         10.20         8.44 o                         
  -6  -2   4         18.88         21.79         8.69 o                         
  -5  -2   4          4.22          4.88         4.43 o                         
  -4  -2   4         36.78         43.62         7.92 o                         
  -3  -2   4        358.62        444.36         8.88 o                         
  -2  -2   4         56.91         46.75         2.90 o                         
  -1  -2   4         19.93         14.72         2.52 o                         
   0  -2   4        878.36        860.13        16.22 o                         
   1  -2   4         11.82         13.68         1.82 o                         
   2  -2   4         41.79         37.04         1.40 o                         
   4  -2   4        629.49        654.45        11.21 o                         
   5  -2   4          0.12          0.00         6.84 o                         
   6  -2   4         11.93         13.54         9.06 o                         
  -6  -1   4          7.70          0.00         4.38 o                         
  -5  -1   4         23.67         21.24         4.23 o                         
  -4  -1   4        150.42        133.59         3.56 o                         
  -3  -1   4        177.39        165.33        20.23 o                         
  -2  -1   4          2.30          0.00         3.62 o                         
  -1  -1   4         18.27         14.42         2.68 o                         
   0  -1   4        546.98        449.91         7.97 o                         
   1  -1   4        872.19        763.97        13.03 o                         
   2  -1   4        230.69        217.82         9.31 o                         
   3  -1   4          4.40          0.00         3.68 o                         
   4  -1   4        299.77        299.82         9.21 o                         
   5  -1   4         50.82         53.20         8.21 o                         
   6  -1   4          1.69         13.39         7.54 o                         
  -6   0   4          7.83         10.75         4.37 o                         
  -5   0   4          2.19          0.00         3.88 o                         
  -4   0   4          6.79          2.52         3.46 o                         
  -3   0   4        139.87        173.39        13.42 o                         
  -2   0   4        339.34        314.66         3.60 o                         
  -1   0   4       4469.37       4871.52        71.89 o                         
   0   0   4        551.38        514.96        13.82 o                         
   1   0   4        193.67        201.62         6.91 o                         
   2   0   4         28.59         25.44         1.35 o                         
   3   0   4          2.77          1.39         1.32 o                         
   4   0   4          9.24         11.04         7.55 o                         
   5   0   4         30.93         35.32         9.69 o                         
   6   0   4          1.45          4.14         8.70 o                         
  -6   1   4         38.14         35.77         4.43 o                         
  -5   1   4         47.86         51.48        12.17 o                         
  -4   1   4          7.22          3.19         4.98 o                         
  -3   1   4        163.16        162.60         8.51 o                         
  -2   1   4         62.78         54.31         2.96 o                         
  -1   1   4       3728.67       3973.66        24.59 o                         
   0   1   4         76.43         67.26         3.25 o                         
   1   1   4          1.26          0.00         2.24 o                         
   2   1   4         91.55         98.72         2.24 o                         
   3   1   4          2.23          1.60         1.53 o                         
   4   1   4         58.31         49.77         5.05 o                         
   5   1   4         36.54         32.64        10.82 o                         
   6   1   4          1.84          7.66        10.44 o                         
  -6   2   4          4.06          0.00         3.71 o                         
  -5   2   4         34.21         35.39         3.96 o                         
  -4   2   4          0.03          0.00         2.90 o                         
  -3   2   4          1.11          7.29         3.15 o                         
  -2   2   4          1.30          0.00         3.53 o                         
  -1   2   4        116.24        100.04         2.79 o                         
   0   2   4        453.69        389.28         6.35 o                         
   1   2   4        427.25        364.06         8.43 o                         
   2   2   4        124.49        141.14         3.99 o                         
   3   2   4         22.16         19.09         2.05 o                         
   4   2   4         52.73         60.02         4.24 o                         
   5   2   4          0.06          3.19         2.16 o                         
  -6   3   4          2.95          7.66         3.97 o                         
  -5   3   4          0.19          0.00         3.37 o                         
  -4   3   4         15.65         19.87         2.97 o                         
  -3   3   4         84.48         86.77         3.00 o                         
  -2   3   4         26.80         27.92         3.27 o                         
  -1   3   4          3.65          4.50         1.25 o                         
   0   3   4        220.97        175.59        23.06 o                         
   1   3   4        815.05        856.70        58.10 o                         
   2   3   4          2.04          0.00         2.02 o                         
   3   3   4          0.89          0.00         3.72 o                         
   4   3   4        120.77        123.07         3.77 o                         
   5   3   4         53.24         59.50         6.24 o                         
  -6   4   4         20.56         19.71         3.42 o                         
  -5   4   4          0.90          2.96         3.41 o                         
  -4   4   4          2.45          2.17         5.27 o                         
  -3   4   4         64.34         66.70         5.45 o                         
  -2   4   4          0.36          5.64         2.68 o                         
  -1   4   4        311.00        338.15         6.98 o                         
   0   4   4         84.81         91.04         3.05 o                         
   1   4   4         15.06         20.06         3.09 o                         
   2   4   4         14.98         11.34         3.18 o                         
   3   4   4         75.31         85.64         4.01 o                         
   4   4   4         30.78         34.16         3.79 o                         
   5   4   4          2.01          6.90        12.04 o                         
  -6   5   4         10.41          8.92         3.20 o                         
  -5   5   4        157.58        154.65        12.20 o                         
  -4   5   4        639.15        692.19         6.93 o                         
  -3   5   4         52.26         60.49         4.64 o                         
  -2   5   4        114.59        120.35         6.18 o                         
  -1   5   4        715.35        776.14        22.28 o                         
   0   5   4        138.14        137.80         3.86 o                         
   1   5   4        120.55        122.02        11.76 o                         
   2   5   4          4.69         16.84         5.15 o                         
   3   5   4        319.97        342.62        23.42 o                         
   4   5   4         33.69         25.30         6.56 o                         
   5   5   4          0.02          0.00         4.45 o                         
  -6   6   4          3.43          5.34         2.88 o                         
  -5   6   4          2.05          0.00         3.94 o                         
  -4   6   4        223.78        239.96        16.20 o                         
  -3   6   4        324.65        325.97         9.69 o                         
  -2   6   4          4.03          2.37         3.03 o                         
  -1   6   4        279.36        282.58        14.49 o                         
   0   6   4        895.66        988.95        17.18 o                         
   1   6   4         50.06         51.94         4.58 o                         
   2   6   4         10.50          6.51         6.94 o                         
   3   6   4         37.05         56.67        15.98 o                         
   4   6   4          3.34          4.22         3.86 o                         
   5   6   4          2.07          9.98         7.79 o                         
  -6   7   4          0.17          0.58         2.46 o                         
  -5   7   4         42.37         38.67         4.49 o                         
  -4   7   4         24.08         25.13         4.38 o                         
  -3   7   4         56.76         58.33         4.43 o                         
  -2   7   4        115.29        125.44         5.36 o                         
  -1   7   4          5.29         21.11         6.23 o                         
   0   7   4          2.16          8.18         4.11 o                         
   1   7   4          0.67          3.62         5.91 o                         
   2   7   4         50.61         49.07         3.95 o                         
   3   7   4         55.82         55.58         4.72 o                         
   4   7   4          5.46          0.74         5.54 o                         
  -6   8   4          1.21          0.00         4.97 o                         
  -5   8   4          0.48          0.00         4.56 o                         
  -4   8   4         64.33         80.11         5.23 o                         
  -3   8   4         75.08         74.36         4.45 o                         
  -2   8   4          8.60          9.92         3.25 o                         
  -1   8   4         26.67         24.14         6.75 o                         
   0   8   4         18.59         32.87         5.77 o                         
   1   8   4        309.13        341.91        12.44 o                         
   2   8   4        127.77         96.00         6.78 o                         
   3   8   4          0.60          4.86         5.73 o                         
   4   8   4          1.52          0.00         6.53 o                         
  -5   9   4          0.07          0.00         4.96 o                         
  -4   9   4         47.99         47.60         5.18 o                         
  -3   9   4         72.46         91.96         6.65 o                         
  -2   9   4        129.64        142.44         5.37 o                         
  -1   9   4          0.23          2.54         7.92 o                         
   0   9   4         38.22         52.26         7.86 o                         
   1   9   4         39.53         42.59         5.28 o                         
   2   9   4          0.64         27.97         9.29 o                         
   3   9   4         20.64         21.90        15.33 o                         
   4   9   4          2.09          0.24         7.07 o                         
  -5  10   4          8.76          9.64         5.72 o                         
  -4  10   4        115.49        135.14         6.30 o                         
  -3  10   4        409.00        494.32         8.64 o                         
  -2  10   4         93.09         94.49         9.38 o                         
  -1  10   4         65.73         71.52         9.69 o                         
   0  10   4         11.66          5.76         6.59 o                         
   1  10   4         79.60        100.96        13.65 o                         
   2  10   4         27.17         27.99         6.02 o                         
   3  10   4          0.37          0.00         7.99 o                         
  -4  11   4          0.05          0.00         4.60 o                         
  -3  11   4         61.66         72.50         6.21 o                         
  -2  11   4         70.23         80.24         7.15 o                         
  -1  11   4        355.09        399.54        12.46 o                         
   0  11   4          5.42          0.00         6.65 o                         
   1  11   4          0.22          0.00         8.46 o                         
   2  11   4          6.41          2.74         9.94 o                         
   3  11   4          6.30          5.51         7.87 o                         
  -4  12   4          8.45          2.96         6.36 o                         
  -3  12   4         13.72          8.71         9.08 o                         
  -2  12   4          3.61          0.00         9.07 o                         
  -1  12   4          1.39         11.35         6.88 o                         
   0  12   4         42.91         23.21         7.20 o                         
   1  12   4          0.07          1.29         7.90 o                         
   2  12   4          3.18          5.13         7.50 o                         
  -3  13   4          1.71          0.00         6.64 o                         
  -2  13   4          8.82         10.02        21.31 o                         
  -1  13   4          7.59          6.83         7.77 o                         
   0  13   4          2.89         13.30        10.72 o                         
   1  13   4          1.68          3.39         8.76 o                         
  -1  14   4          2.96          0.00         9.86 o                         
   0 -14   5          0.84          0.00         9.27 o                         
   1 -14   5         45.96         41.22         6.50 o                         
  -1 -13   5          1.43          0.00         8.02 o                         
   0 -13   5          0.06          0.00         6.56 o                         
   1 -13   5          9.23          3.71         4.52 o                         
   2 -13   5          0.74          4.24         4.94 o                         
  -2 -12   5         11.06          3.63         7.39 o                         
  -1 -12   5          0.38          0.00         7.55 o                         
   0 -12   5          9.89          8.46         7.88 o                         
   1 -12   5         28.24         30.36         4.60 o                         
   2 -12   5          0.83          0.00         4.80 o                         
   3 -12   5          8.40          8.72         3.88 o                         
  -3 -11   5          1.85          0.00         7.35 o                         
  -2 -11   5          0.09          0.67         7.59 o                         
  -1 -11   5         65.97         55.69         6.51 o                         
   0 -11   5          2.19         10.24         8.07 o                         
   1 -11   5          7.50          8.01         4.13 o                         
   2 -11   5          5.66          2.01         4.45 o                         
   3 -11   5          2.61          5.51         3.44 o                         
   4 -11   5          0.15          0.00         4.22 o                         
  -4 -10   5          2.88          0.00         8.23 o                         
  -3 -10   5          2.11          0.00         9.60 o                         
  -2 -10   5          5.65          3.82         7.23 o                         
  -1 -10   5          4.07          0.00        14.89 o                         
   0 -10   5         11.20          7.79         6.50 o                         
   1 -10   5        128.57        132.67         8.18 o                         
   2 -10   5          0.24          1.31         3.57 o                         
   3 -10   5          3.62          4.15         4.13 o                         
   4 -10   5          0.63          4.10         3.61 o                         
  -4  -9   5         12.56          4.93         9.14 o                         
  -3  -9   5         19.71         12.65         6.80 o                         
  -2  -9   5          2.74         15.18        13.42 o                         
  -1  -9   5          4.90          7.48         6.20 o                         
   0  -9   5          1.22          0.00         5.30 o                         
   1  -9   5        796.93        989.36        10.32 o                         
   2  -9   5         93.94        112.29        10.44 o                         
   3  -9   5         97.97        118.70         4.68 o                         
   4  -9   5          0.91          0.00         5.37 o                         
  -5  -8   5          0.80          5.43         7.88 o                         
  -4  -8   5          0.01          4.42        10.41 o                         
  -3  -8   5          4.59         20.40        10.75 o                         
  -2  -8   5         32.44         29.72         9.03 o                         
  -1  -8   5         13.33         15.15         8.30 o                         
   0  -8   5          0.21          0.92         6.41 o                         
   1  -8   5          4.37         12.93         2.88 o                         
   2  -8   5          1.85          0.00         3.51 o                         
   3  -8   5         53.83         50.77         3.68 o                         
   4  -8   5         41.79         41.39         2.03 o                         
  -5  -7   5          0.64          1.51         9.00 o                         
  -4  -7   5          0.66          2.06         6.82 o                         
  -3  -7   5          3.95          7.14         6.72 o                         
  -2  -7   5         20.96          8.71         6.46 o                         
  -1  -7   5         10.61          6.76         4.91 o                         
   0  -7   5         30.04         41.03         6.21 o                         
   1  -7   5        121.12        134.79         4.60 o                         
   2  -7   5        187.49        226.39         9.54 o                         
   3  -7   5          1.75          0.00         2.72 o                         
   4  -7   5          8.54         10.42         6.77 o                         
   5  -7   5          0.50          0.00         8.01 o                         
  -5  -6   5          7.71          0.00        11.07 o                         
  -4  -6   5         58.09         63.63         5.73 o                         
  -3  -6   5         26.44         33.27         5.01 o                         
  -2  -6   5          9.75          8.72         7.18 o                         
  -1  -6   5         81.68         83.92         5.27 o                         
   0  -6   5         38.25         57.32         3.94 o                         
   1  -6   5         64.44         54.68         3.95 o                         
   2  -6   5         24.80         22.79         2.07 o                         
   3  -6   5         93.30         94.49         6.44 o                         
   4  -6   5         16.27          9.98         6.04 o                         
   5  -6   5          3.35          0.00         8.18 o                         
  -5  -5   5          1.56          0.00         6.43 o                         
  -4  -5   5        138.99        141.19        33.29 o                         
  -3  -5   5          2.12          0.00         4.41 o                         
  -2  -5   5         11.50         12.49         3.86 o                         
  -1  -5   5         14.00         14.10         3.31 o                         
   0  -5   5        216.17        187.34        21.43 o                         
   1  -5   5         44.62         41.98         2.73 o                         
   2  -5   5         13.05         18.61         7.08 o                         
   3  -5   5        258.92        237.27         3.85 o                         
   4  -5   5          8.51          0.00         6.30 o                         
   5  -5   5          0.16          1.39         7.01 o                         
  -6  -4   5          6.55          3.72         6.65 o                         
  -5  -4   5          0.02          4.70         5.02 o                         
  -4  -4   5         14.10          9.70         9.14 o                         
  -3  -4   5          0.03          3.75         4.82 o                         
  -2  -4   5        111.28         92.29        16.20 o                         
  -1  -4   5        152.23        155.75         8.92 o                         
   0  -4   5         68.15         58.38         9.55 o                         
   1  -4   5        781.18        867.28        16.86 o                         
   2  -4   5        987.56        996.11         7.42 o                         
   3  -4   5        162.60        157.68         1.44 o                         
   4  -4   5         60.79         54.98         7.19 o                         
   5  -4   5         11.94          0.00         7.47 o                         
   6  -4   5         21.24         34.58         9.92 o                         
  -6  -3   5          2.07          0.00         6.74 o                         
  -5  -3   5          7.70          3.59         4.94 o                         
  -4  -3   5          0.30          0.00         4.36 o                         
  -3  -3   5          8.63         10.22         5.59 o                         
  -2  -3   5        231.34        214.15         5.96 o                         
  -1  -3   5          1.95          0.00         4.91 o                         
   0  -3   5        543.11        596.35        11.35 o                         
   1  -3   5        255.43        235.88         5.32 o                         
   2  -3   5          0.08          0.52         1.25 o                         
   4  -3   5        106.40         88.19         6.07 o                         
   5  -3   5          0.12          0.00         7.24 o                         
   6  -3   5          0.51          0.00         9.77 o                         
  -6  -2   5         41.49         58.03        11.16 o                         
  -5  -2   5         11.99         19.95         9.32 o                         
  -4  -2   5          2.32          1.69         4.25 o                         
  -3  -2   5         16.73         10.85         3.55 o                         
  -2  -2   5        274.23        271.17         5.00 o                         
  -1  -2   5        241.48        279.39         4.37 o                         
   0  -2   5        159.84        145.76         5.87 o                         
   1  -2   5        114.84        103.53         2.60 o                         
   2  -2   5         38.01         37.82         3.00 o                         
   4  -2   5        299.59        276.49         8.25 o                         
   5  -2   5          6.61          7.85         8.58 o                         
   6  -2   5         22.00          5.83        11.35 o                         
  -6  -1   5          0.04          0.00         5.25 o                         
  -5  -1   5         29.59         33.76         5.06 o                         
  -4  -1   5          0.11          4.98         4.10 o                         
  -3  -1   5         10.37         17.14         4.13 o                         
  -2  -1   5         32.06         34.84         2.89 o                         
  -1  -1   5        685.21        673.79        12.54 o                         
   0  -1   5        462.44        486.40        13.40 o                         
   1  -1   5        441.07        393.94         3.14 o                         
   2  -1   5         10.10         10.32         1.62 o                         
   3  -1   5        110.78         86.41         1.65 o                         
   4  -1   5          6.25          0.00         7.16 o                         
   5  -1   5         16.09         15.36         9.21 o                         
   6  -1   5          0.20          0.00         9.80 o                         
  -6   0   5         31.21         29.49         6.53 o                         
  -5   0   5         38.93         32.15         8.14 o                         
  -4   0   5         16.84         27.68         6.49 o                         
  -3   0   5          8.84         14.28         8.68 o                         
  -2   0   5          3.39          8.35         2.68 o                         
  -1   0   5       1105.31       1078.69        43.24 o                         
   0   0   5        109.20        107.15         5.06 o                         
   1   0   5        640.08        678.87        19.34 o                         
   2   0   5         82.50         74.08         2.46 o                         
   3   0   5         26.96         26.75         1.89 o                         
   4   0   5         35.64         43.27         8.04 o                         
   5   0   5         89.11         80.47        10.22 o                         
   6   0   5          0.16          0.00        10.63 o                         
  -6   1   5          6.66          2.08         4.43 o                         
  -5   1   5        186.39        194.68        13.63 o                         
  -4   1   5         93.49         90.55         4.38 o                         
  -3   1   5          6.46          7.61         3.62 o                         
  -2   1   5        225.76        235.75         9.48 o                         
  -1   1   5        990.51       1057.63         4.91 o                         
   0   1   5         23.02         19.71         1.68 o                         
   1   1   5        915.17        909.99        22.22 o                         
   2   1   5        305.81        316.47         3.96 o                         
   3   1   5         10.45         12.75         2.32 o                         
   4   1   5         21.29         27.02         5.68 o                         
   5   1   5         23.66         26.81         9.39 o                         
  -6   2   5          8.16          2.88         3.95 o                         
  -5   2   5        355.07        404.67        15.31 o                         
  -4   2   5         25.15         18.63         3.64 o                         
  -3   2   5        113.54        126.49        16.69 o                         
  -2   2   5       1768.07       1895.02       190.96 o                         
  -1   2   5         10.57         11.53         1.78 o                         
   0   2   5        145.74        127.40         4.73 o                         
   1   2   5        796.94        690.39        32.10 o                         
   2   2   5        639.57        682.96        86.89 o                         
   3   2   5        166.70        190.97         4.55 o                         
   4   2   5          0.11          1.35         2.30 o                         
   5   2   5         48.66         41.39         3.66 o                         
  -6   3   5        169.33        190.62         6.28 o                         
  -5   3   5          4.15          0.00         3.84 o                         
  -4   3   5        173.52        169.65        14.60 o                         
  -3   3   5         51.63         68.45         3.97 o                         
  -2   3   5        823.26        878.78        18.81 o                         
  -1   3   5        300.19        272.03         4.70 o                         
   0   3   5        145.55        157.82         4.41 o                         
   1   3   5         18.24         20.61         3.01 o                         
   2   3   5          7.29          4.63         2.18 o                         
   3   3   5          0.02          0.41         4.31 o                         
   4   3   5          0.45          0.00         2.99 o                         
   5   3   5         19.53         17.68         3.62 o                         
  -6   4   5         25.90         32.53         4.55 o                         
  -5   4   5         16.17         13.93         6.84 o                         
  -4   4   5         53.46         52.59         3.85 o                         
  -3   4   5          5.59          5.85         3.57 o                         
  -2   4   5        380.13        283.09        11.27 o                         
  -1   4   5         32.44         42.48         4.37 o                         
   0   4   5         30.72         28.40         2.49 o                         
   1   4   5        393.66        409.95        13.13 o                         
   2   4   5         13.66         14.80         4.73 o                         
   3   4   5        100.43        115.87         6.02 o                         
   4   4   5         32.57         33.05         7.13 o                         
   5   4   5          5.39          9.23         4.12 o                         
  -6   5   5          5.22          1.13         3.76 o                         
  -5   5   5          9.55         13.60         2.79 o                         
  -4   5   5        185.05        189.05         9.85 o                         
  -3   5   5          9.85         13.28         3.91 o                         
  -2   5   5        117.98        112.97        10.45 o                         
  -1   5   5          1.28          1.57         1.38 o                         
   0   5   5         16.70         15.50         2.86 o                         
   1   5   5          2.82          4.97         3.50 o                         
   2   5   5         14.74         12.05         5.51 o                         
   3   5   5          1.28          0.30         5.41 o                         
   4   5   5         39.36         51.20         7.31 o                         
   5   5   5          2.34          6.75         4.87 o                         
  -6   6   5          8.16          8.01         3.04 o                         
  -5   6   5          2.49          8.51         7.96 o                         
  -4   6   5          2.76         13.85        10.34 o                         
  -3   6   5        148.70        153.82         9.76 o                         
  -2   6   5         32.33         40.13         3.94 o                         
  -1   6   5         19.30         13.08         2.49 o                         
   0   6   5         12.69          6.81         4.37 o                         
   1   6   5         10.70         11.64         4.38 o                         
   2   6   5         13.13         19.10         5.94 o                         
   3   6   5          1.86          1.64         4.06 o                         
   4   6   5          0.28          0.00         8.47 o                         
  -6   7   5          4.30          0.00         5.09 o                         
  -5   7   5          2.03          5.35         5.02 o                         
  -4   7   5          5.22          8.24         4.69 o                         
  -3   7   5        303.51        330.62         6.26 o                         
  -2   7   5        114.12        118.41         6.72 o                         
  -1   7   5         70.01         50.84        21.65 o                         
   0   7   5        195.95        211.75         6.72 o                         
   1   7   5        332.73        318.16        30.15 o                         
   2   7   5        163.57        170.13        25.18 o                         
   3   7   5          2.94          4.52         5.17 o                         
   4   7   5          2.26          6.31         5.86 o                         
  -5   8   5          6.12         10.38         4.99 o                         
  -4   8   5          9.47         10.32         7.04 o                         
  -3   8   5         66.81         66.96        11.24 o                         
  -2   8   5        274.70        317.76        15.75 o                         
  -1   8   5         17.70         16.29         2.36 o                         
   0   8   5         11.87          3.29         7.93 o                         
   1   8   5        109.41        124.37        18.84 o                         
   2   8   5          9.29         13.12         4.76 o                         
   3   8   5          2.81          0.00         4.81 o                         
   4   8   5          0.33          3.26         5.35 o                         
  -5   9   5         19.22         24.74         5.81 o                         
  -4   9   5          0.18          3.71         4.38 o                         
  -3   9   5        120.93        118.21         8.25 o                         
  -2   9   5          0.87          3.61         5.25 o                         
  -1   9   5          3.37          8.73         2.90 o                         
   0   9   5         38.50         28.33         9.10 o                         
   1   9   5         13.38          9.70         8.29 o                         
   2   9   5          3.07          3.77         6.50 o                         
   3   9   5          0.15          6.22         9.64 o                         
  -5  10   5         12.28         23.56         6.59 o                         
  -4  10   5          4.05          0.00         6.15 o                         
  -3  10   5         11.43         20.64         4.76 o                         
  -2  10   5         18.24         18.39         6.87 o                         
  -1  10   5         34.96         31.72        11.25 o                         
   0  10   5          0.13          3.29         5.14 o                         
   1  10   5         11.87         18.08         6.46 o                         
   2  10   5         12.12          0.00         9.73 o                         
   3  10   5         21.38         13.73         6.60 o                         
  -4  11   5         25.85         41.97        15.77 o                         
  -3  11   5          4.94          0.17         6.64 o                         
  -2  11   5          7.28          9.59         5.24 o                         
  -1  11   5          6.62          7.64         8.53 o                         
   0  11   5          2.01         10.87         7.23 o                         
   1  11   5          1.88          3.03         5.54 o                         
   2  11   5          8.55          8.96         7.29 o                         
  -4  12   5         18.44         22.82         9.28 o                         
  -3  12   5         16.72         21.88         7.30 o                         
  -2  12   5         13.97          4.32         6.84 o                         
  -1  12   5          3.83          0.00         7.14 o                         
   0  12   5          3.27          0.00         6.93 o                         
   1  12   5          0.04          1.48        10.15 o                         
   2  12   5         20.83         18.73         7.62 o                         
  -3  13   5         21.62         22.29         7.86 o                         
  -2  13   5          9.46         11.56         8.34 o                         
  -1  13   5         39.76         43.93         8.36 o                         
   0  13   5          7.05          4.46         8.34 o                         
  -1 -13   6          0.41          0.00         9.11 o                         
   0 -13   6         27.65         22.83         8.27 o                         
   1 -13   6         17.20          8.23         5.51 o                         
   2 -13   6          0.69          0.00         4.50 o                         
  -2 -12   6          2.61          2.62         7.88 o                         
  -1 -12   6          2.09          0.00         8.92 o                         
   0 -12   6          1.94          8.22         6.30 o                         
   1 -12   6          2.50          0.77         4.54 o                         
   2 -12   6          0.09          0.00         4.14 o                         
   3 -12   6         45.74         67.02         5.49 o                         
  -3 -11   6          3.27          5.49         9.07 o                         
  -2 -11   6         35.45         24.75         7.95 o                         
  -1 -11   6         53.31         50.64         6.91 o                         
   0 -11   6          2.75          0.00         6.75 o                         
   1 -11   6         13.76          2.34         4.68 o                         
   2 -11   6          7.01          3.57         4.08 o                         
   3 -11   6          0.02          1.95         3.70 o                         
   4 -11   6          2.96          1.94         3.99 o                         
  -4 -10   6          9.94          8.60         8.05 o                         
  -3 -10   6         10.75          0.00         7.15 o                         
  -2 -10   6         40.29         29.49         9.95 o                         
  -1 -10   6         19.65         14.99         6.00 o                         
   0 -10   6         28.26         42.87        10.38 o                         
   1 -10   6         50.65         39.56         5.18 o                         
   2 -10   6          0.05          0.00         3.24 o                         
   3 -10   6          7.56          1.53         4.49 o                         
   4 -10   6         14.36         11.32         3.64 o                         
  -4  -9   6         11.46         12.67         8.37 o                         
  -3  -9   6         15.47         17.64         8.56 o                         
  -2  -9   6          3.77          5.38        10.51 o                         
  -1  -9   6         24.48         23.97         7.34 o                         
   0  -9   6         15.40         21.87         6.35 o                         
   1  -9   6        552.78        686.78         8.65 o                         
   2  -9   6         23.48         28.70         3.45 o                         
   3  -9   6          2.82          0.00         3.66 o                         
   4  -9   6         33.11         40.17         3.03 o                         
  -4  -8   6         17.95          0.00        12.57 o                         
  -3  -8   6         51.40         35.72         8.41 o                         
  -2  -8   6         17.99         15.98         6.79 o                         
  -1  -8   6          3.86         14.17         8.72 o                         
   0  -8   6        387.39        443.89        34.03 o                         
   1  -8   6         88.65         89.90         4.22 o                         
   2  -8   6         24.21         33.09         3.88 o                         
   3  -8   6          5.61          3.15         2.68 o                         
   4  -8   6          9.88          5.62         1.71 o                         
  -5  -7   6          2.14          1.05        10.41 o                         
  -4  -7   6         40.38         48.64         6.77 o                         
  -3  -7   6          1.43          7.82        15.62 o                         
  -2  -7   6          8.64          5.39         6.13 o                         
  -1  -7   6          0.70          0.00         6.35 o                         
   0  -7   6         65.61         90.97         7.35 o                         
   1  -7   6        326.61        329.45         5.54 o                         
   2  -7   6        197.31        219.40        22.17 o                         
   3  -7   6         81.20         80.03         9.29 o                         
   4  -7   6         42.07         43.46         6.42 o                         
   5  -7   6         18.31         17.56         9.58 o                         
  -5  -6   6          0.67          2.41         7.57 o                         
  -4  -6   6         31.91         37.48         6.61 o                         
  -3  -6   6          2.03          9.46         7.29 o                         
  -2  -6   6         57.89         61.43         6.62 o                         
  -1  -6   6          2.61          2.64         4.96 o                         
   0  -6   6        244.52        276.41         7.60 o                         
   1  -6   6          2.87          4.95         4.30 o                         
   2  -6   6         15.48         10.28         4.33 o                         
   3  -6   6        220.16        234.45        16.24 o                         
   4  -6   6         12.95         10.80         6.32 o                         
   5  -6   6          1.34          4.12         6.70 o                         
  -5  -5   6         11.72          3.78        11.15 o                         
  -4  -5   6          0.34          0.00         7.50 o                         
  -3  -5   6        111.84         98.59         6.25 o                         
  -2  -5   6        282.38        319.29         9.29 o                         
  -1  -5   6         34.73         32.61         7.06 o                         
   0  -5   6         20.40         15.74         5.71 o                         
   1  -5   6         32.72         35.08         3.83 o                         
   2  -5   6        152.14        156.38         4.13 o                         
   3  -5   6          0.03          4.07         1.85 o                         
   4  -5   6         19.09         14.64         7.04 o                         
   5  -5   6          0.71          2.09         6.51 o                         
  -6  -4   6          2.80         16.79         6.94 o                         
  -5  -4   6          1.89          0.00         4.51 o                         
  -4  -4   6          0.40          3.62         4.60 o                         
  -3  -4   6          0.00          3.23         4.35 o                         
  -2  -4   6        116.58        118.93         3.91 o                         
  -1  -4   6        647.56        689.61        74.85 o                         
   0  -4   6        193.84        215.00         4.08 o                         
   1  -4   6        322.37        341.28        22.27 o                         
   2  -4   6         51.05         55.45         2.50 o                         
   3  -4   6        520.33        478.18         2.50 o                         
   4  -4   6         13.85         14.20         4.99 o                         
   5  -4   6          6.67         14.38         5.86 o                         
  -6  -3   6          5.49         10.73         6.44 o                         
  -5  -3   6         20.99         31.63         6.38 o                         
  -4  -3   6         67.49         75.39         6.05 o                         
  -3  -3   6         15.97          9.71         4.81 o                         
  -2  -3   6         47.83         53.30         4.41 o                         
  -1  -3   6        234.48        248.19        13.04 o                         
   0  -3   6        578.25        671.21         5.35 o                         
   1  -3   6        126.59        117.44        10.18 o                         
   2  -3   6          0.02          0.00         1.62 o                         
   3  -3   6        219.81        194.35         8.65 o                         
   4  -3   6         64.98         58.35         5.79 o                         
   5  -3   6          2.87         15.34         8.88 o                         
  -6  -2   6          8.28         15.80         5.99 o                         
  -5  -2   6         10.46         14.63        12.15 o                         
  -4  -2   6         72.60         63.01         4.86 o                         
  -3  -2   6        144.04        159.84         5.47 o                         
  -2  -2   6          0.64          0.19         5.66 o                         
  -1  -2   6        173.16        169.45         3.90 o                         
   0  -2   6        231.46        233.33         4.00 o                         
   1  -2   6        221.84        214.05         3.09 o                         
   2  -2   6         56.61         59.25         1.81 o                         
   3  -2   6        636.24        613.20        16.48 o                         
   4  -2   6         33.39         48.35         7.85 o                         
   5  -2   6         21.36         26.68         9.76 o                         
  -6  -1   6         25.25         15.82         5.60 o                         
  -5  -1   6          8.81         12.75         5.45 o                         
  -4  -1   6         51.14         42.08         3.73 o                         
  -3  -1   6        263.20        279.69        21.62 o                         
  -2  -1   6        168.35        150.90         3.66 o                         
  -1  -1   6         82.42         96.23        13.18 o                         
   0  -1   6        113.66        141.58         3.22 o                         
   1  -1   6          8.18          7.62         2.05 o                         
   2  -1   6        161.90        187.09         8.29 o                         
   3  -1   6        457.15        431.46        32.41 o                         
   4  -1   6        252.21        289.13         9.18 o                         
   5  -1   6         71.48         82.61         8.36 o                         
  -6   0   6         37.41         36.26        17.10 o                         
  -5   0   6         21.80         17.61         4.46 o                         
  -4   0   6         82.55         96.13        11.29 o                         
  -3   0   6        244.58        270.22        21.97 o                         
  -2   0   6       1203.75       1266.58        79.65 o                         
  -1   0   6        801.42        832.52         8.02 o                         
   0   0   6         45.71         47.87         2.10 o                         
   1   0   6         23.99         27.65         2.05 o                         
   2   0   6         89.20         90.90         7.31 o                         
   3   0   6         26.71         30.69         1.96 o                         
   4   0   6          0.95          6.22         7.17 o                         
   5   0   6          1.37          4.30         8.63 o                         
  -6   1   6         11.55         11.19         4.97 o                         
  -5   1   6          8.68         10.74         4.61 o                         
  -4   1   6         17.04          6.58         7.43 o                         
  -3   1   6         11.57          7.43         8.38 o                         
  -2   1   6        636.36        651.80         5.40 o                         
  -1   1   6       1994.82       2238.08        26.40 o                         
   0   1   6        266.23        216.49        15.44 o                         
   1   1   6          0.15          0.00         2.62 o                         
   2   1   6         29.46         31.34         4.83 o                         
   3   1   6         72.51         76.47         3.96 o                         
   4   1   6         10.23          7.86         2.61 o                         
   5   1   6         42.22         39.17         9.10 o                         
  -6   2   6         22.27         13.24         4.66 o                         
  -5   2   6          1.89         11.52         4.65 o                         
  -4   2   6         29.62         41.84         4.51 o                         
  -3   2   6        118.56        122.98        13.56 o                         
  -2   2   6         97.64        117.52         4.12 o                         
  -1   2   6        710.21        749.09        21.97 o                         
   0   2   6         48.71         37.31         2.04 o                         
   1   2   6        155.04        155.59        12.11 o                         
   2   2   6         10.77          8.89         3.02 o                         
   3   2   6         15.08          9.53         3.90 o                         
   4   2   6          1.38          5.22         2.60 o                         
   5   2   6         16.08         16.56         3.06 o                         
  -6   3   6         29.15         42.68         8.29 o                         
  -5   3   6         72.30         77.32         5.30 o                         
  -4   3   6         89.28         94.64         5.06 o                         
  -3   3   6         35.69         37.19         5.37 o                         
  -2   3   6         14.74         15.38         2.24 o                         
  -1   3   6         16.25         19.85         2.49 o                         
   0   3   6         17.84         20.22         1.98 o                         
   1   3   6        237.59        255.59         6.05 o                         
   2   3   6         28.91         25.97         2.64 o                         
   3   3   6         21.12         24.54         4.69 o                         
   4   3   6         54.40         51.00         3.44 o                         
   5   3   6          9.84          6.44         3.25 o                         
  -6   4   6          9.48         12.89         4.86 o                         
  -5   4   6         68.58         70.43         5.19 o                         
  -4   4   6          7.92          4.05         7.74 o                         
  -3   4   6         35.62         39.58         2.93 o                         
  -2   4   6         80.21         60.82         2.72 o                         
  -1   4   6        253.12        259.56         4.02 o                         
   0   4   6        119.67        128.27         3.21 o                         
   1   4   6         55.45         63.56         3.74 o                         
   2   4   6          9.78         16.43         5.27 o                         
   3   4   6         14.34          1.92         8.55 o                         
   4   4   6         30.26         32.01         4.05 o                         
   5   4   6          3.86          5.53         3.81 o                         
  -6   5   6          0.64          0.00         3.29 o                         
  -5   5   6         63.72         54.51         3.70 o                         
  -4   5   6         67.95         60.88        13.07 o                         
  -3   5   6         39.81         46.24         4.88 o                         
  -2   5   6         46.10         56.31        10.57 o                         
  -1   5   6        550.55        453.64        26.81 o                         
   0   5   6         32.67         20.49         2.97 o                         
   1   5   6          0.09          4.78         3.03 o                         
   2   5   6          5.67         13.81         3.18 o                         
   3   5   6          0.67          1.33         4.48 o                         
   4   5   6          4.30          0.00         7.25 o                         
   5   5   6          4.90          7.07         4.39 o                         
  -6   6   6         20.38         16.14         2.56 o                         
  -5   6   6          3.28          9.20         7.31 o                         
  -4   6   6        126.27        125.81         5.44 o                         
  -3   6   6        101.44        104.64         4.42 o                         
  -2   6   6         83.52         80.65        13.16 o                         
  -1   6   6        165.93        132.28         6.19 o                         
   0   6   6         14.05         21.26         5.43 o                         
   1   6   6          0.00          0.00         5.41 o                         
   2   6   6          0.67          0.61         5.10 o                         
   3   6   6         18.32         23.55         8.75 o                         
   4   6   6          6.52         13.62        12.82 o                         
  -6   7   6         10.13          7.79         5.63 o                         
  -5   7   6         18.18         21.27         5.17 o                         
  -4   7   6          4.14         12.05         5.54 o                         
  -3   7   6         19.62         18.46         4.94 o                         
  -2   7   6          9.67         15.05         5.33 o                         
  -1   7   6          0.66          3.50         2.27 o                         
   0   7   6          0.29          0.39         3.40 o                         
   1   7   6        477.14        501.49        29.18 o                         
   2   7   6         58.51         66.99         4.51 o                         
   3   7   6          8.82         18.06         6.90 o                         
   4   7   6          4.25          6.44        10.07 o                         
  -5   8   6          3.40          0.00         5.36 o                         
  -4   8   6         11.05          7.24         5.35 o                         
  -3   8   6        197.78        223.92         6.32 o                         
  -2   8   6          4.77          6.76         4.73 o                         
  -1   8   6         24.73         13.45         4.61 o                         
   0   8   6          0.15          0.00         5.66 o                         
   1   8   6        171.65        189.90         6.78 o                         
   2   8   6         57.86         62.25        19.11 o                         
   3   8   6          0.20          0.00        12.01 o                         
   4   8   6          3.38          3.12         9.03 o                         
  -5   9   6          3.36          0.00         6.36 o                         
  -4   9   6          0.04          3.24         5.53 o                         
  -3   9   6         14.17         10.75         4.94 o                         
  -2   9   6         38.36         27.62         5.45 o                         
  -1   9   6          0.68          1.17         5.08 o                         
   0   9   6         27.08          9.35         8.52 o                         
   1   9   6          0.00          0.00         6.55 o                         
   2   9   6          0.22          2.68         5.78 o                         
   3   9   6         52.10         44.81         7.04 o                         
  -5  10   6          0.19          0.07         6.58 o                         
  -4  10   6         20.40          9.00         6.03 o                         
  -3  10   6         68.11         79.90         5.56 o                         
  -2  10   6         29.20         22.91         8.94 o                         
  -1  10   6         10.05          4.60         2.66 o                         
   0  10   6          1.33          5.92         5.55 o                         
   1  10   6          0.08          3.81         7.09 o                         
   2  10   6         16.25         12.78        10.74 o                         
   3  10   6          0.08          4.28         6.55 o                         
  -4  11   6         15.31         10.86         6.59 o                         
  -3  11   6          0.16          1.54         7.36 o                         
  -2  11   6          4.76          0.06         7.15 o                         
  -1  11   6          3.40          0.00         3.72 o                         
   0  11   6          1.90          0.10         6.24 o                         
   1  11   6         11.47         18.48         7.27 o                         
   2  11   6          5.41          4.96        12.76 o                         
  -3  12   6          6.21          6.14         7.52 o                         
  -2  12   6          1.37          1.29         6.65 o                         
  -1  12   6         23.67         21.17         4.19 o                         
   0  12   6         24.71         22.33         8.37 o                         
   1  12   6         10.39         16.64         8.85 o                         
  -2  13   6          5.06          1.88         6.88 o                         
  -1  13   6          2.23          2.39         3.36 o                         
   0  13   6         18.61          9.41        10.43 o                         
  -1 -13   7         23.75         22.27         8.68 o                         
   0 -13   7          1.23          5.34         7.57 o                         
   1 -13   7          1.17         14.12         6.97 o                         
  -2 -12   7          0.22          3.40         9.95 o                         
  -1 -12   7         19.47          8.45         7.94 o                         
   0 -12   7         64.08         83.22        15.59 o                         
   1 -12   7          6.26         10.88         5.34 o                         
   2 -12   7          0.15          7.77         6.08 o                         
   3 -12   7         18.16         10.02         4.52 o                         
  -3 -11   7         10.06         10.37         8.63 o                         
  -2 -11   7         18.18         10.33         6.89 o                         
  -1 -11   7         15.28          9.57         6.99 o                         
   0 -11   7        119.58        154.84        18.33 o                         
   1 -11   7          1.13          0.00         4.74 o                         
   2 -11   7          0.66          0.00         4.72 o                         
   3 -11   7          0.17          0.00         3.81 o                         
  -3 -10   7          4.21         12.04         7.21 o                         
  -2 -10   7          0.12          0.22        11.23 o                         
  -1 -10   7          0.26         16.93        10.39 o                         
   0 -10   7          9.37         12.73         7.71 o                         
   1 -10   7          2.64          1.55         4.27 o                         
   2 -10   7          1.15          0.00         4.05 o                         
   3 -10   7          0.67          0.00         3.09 o                         
   4 -10   7          2.42          0.66         3.06 o                         
  -4  -9   7          2.01          0.00        10.22 o                         
  -3  -9   7         23.67         15.45         6.50 o                         
  -2  -9   7         19.23         22.47         6.55 o                         
  -1  -9   7          4.86          3.70         6.12 o                         
   0  -9   7         16.55         18.99         7.85 o                         
   1  -9   7          8.02         11.06         3.23 o                         
   2  -9   7         33.09         32.23         3.81 o                         
   3  -9   7         10.98         10.07         4.06 o                         
   4  -9   7         56.67         62.93         3.05 o                         
  -4  -8   7          0.12         10.01         8.99 o                         
  -3  -8   7          1.73          0.82         7.90 o                         
  -2  -8   7         78.57        100.99        10.31 o                         
  -1  -8   7         33.94         29.71         6.10 o                         
   0  -8   7        205.86        252.77        20.35 o                         
   1  -8   7         20.38         26.28         3.96 o                         
   2  -8   7         28.29         20.01         4.18 o                         
   3  -8   7         21.88         19.68         3.49 o                         
   4  -8   7         13.28         16.69         1.60 o                         
  -5  -7   7          0.28          0.00         8.56 o                         
  -4  -7   7         79.84         80.15         7.49 o                         
  -3  -7   7          1.24          2.18         6.10 o                         
  -2  -7   7         72.93         70.80         8.57 o                         
  -1  -7   7         55.34         34.27         6.66 o                         
   0  -7   7         44.49         48.58        15.60 o                         
   1  -7   7        172.46        162.03         4.71 o                         
   2  -7   7        340.03        369.12        41.08 o                         
   3  -7   7        225.77        204.26         4.71 o                         
   5  -7   7         10.98          0.00         9.55 o                         
  -5  -6   7        135.56        134.68         9.38 o                         
  -4  -6   7        123.59        134.78        22.59 o                         
  -3  -6   7          3.52          2.25         6.32 o                         
  -2  -6   7         72.08         79.53         9.41 o                         
  -1  -6   7        100.66        119.62         8.52 o                         
   0  -6   7        176.08        204.42        10.90 o                         
   1  -6   7         29.39         28.01         3.38 o                         
   2  -6   7        256.98        223.76        15.05 o                         
   3  -6   7         99.47        116.63         9.26 o                         
   4  -6   7         21.77         20.96         8.20 o                         
   5  -6   7         38.06         49.81         9.47 o                         
  -5  -5   7          4.30          2.43         6.67 o                         
  -4  -5   7        118.75        121.02        10.62 o                         
  -3  -5   7         18.50         31.40         6.35 o                         
  -2  -5   7         62.43         89.36         8.14 o                         
  -1  -5   7         75.94         88.54         7.72 o                         
   0  -5   7         52.11         62.49         4.61 o                         
   1  -5   7         37.15         36.37         2.84 o                         
   2  -5   7        188.97        194.97        21.07 o                         
   3  -5   7         10.38         14.78         1.84 o                         
   4  -5   7         19.09         17.53         7.81 o                         
   5  -5   7          0.36          6.21         6.75 o                         
  -5  -4   7          0.06          0.00         6.61 o                         
  -4  -4   7         13.87         18.63         4.44 o                         
  -3  -4   7         96.83        109.21         9.83 o                         
  -2  -4   7        398.64        490.04        10.23 o                         
  -1  -4   7          3.88          1.22         4.48 o                         
   0  -4   7          0.03          1.27         2.42 o                         
   1  -4   7         13.79         14.28         2.60 o                         
   2  -4   7          8.99         10.04         3.11 o                         
   3  -4   7          2.72          1.91         4.25 o                         
   4  -4   7         33.21         27.56         8.31 o                         
   5  -4   7         20.94         13.19         9.41 o                         
  -6  -3   7          2.37          7.00         6.69 o                         
  -5  -3   7          7.51          6.45         4.77 o                         
  -4  -3   7         44.48         55.10         6.22 o                         
  -3  -3   7         47.51         55.90        17.27 o                         
  -2  -3   7         23.47         22.87         5.07 o                         
  -1  -3   7          1.02          3.46         5.85 o                         
   0  -3   7        611.24        632.71         8.15 o                         
   1  -3   7        381.77        431.77         6.54 o                         
   2  -3   7          4.24          6.94         2.76 o                         
   3  -3   7         52.44         51.53         2.30 o                         
   4  -3   7          1.63          0.00         5.84 o                         
   5  -3   7          8.31         15.55        10.28 o                         
  -6  -2   7          0.10          0.00         6.18 o                         
  -5  -2   7          7.62          4.15         5.16 o                         
  -4  -2   7        280.33        308.68         7.47 o                         
  -3  -2   7        159.58        158.05         6.57 o                         
  -2  -2   7          1.29          0.00         7.45 o                         
  -1  -2   7         15.75         19.56         2.97 o                         
   0  -2   7          3.48          5.80         2.58 o                         
   1  -2   7        205.11        228.26         6.76 o                         
   2  -2   7          5.35          1.90         2.27 o                         
   3  -2   7         90.25         92.04         2.46 o                         
   4  -2   7        147.24        173.45        10.15 o                         
   5  -2   7         44.20         76.91        10.96 o                         
  -6  -1   7          4.77          3.46         6.86 o                         
  -5  -1   7          2.39         10.35         5.31 o                         
  -4  -1   7        199.30        216.70         6.75 o                         
  -3  -1   7         21.77         21.01         4.57 o                         
  -2  -1   7         46.43         47.30         4.45 o                         
  -1  -1   7          4.85          2.86         2.54 o                         
   0  -1   7        142.24        150.37         3.54 o                         
   1  -1   7         46.78         52.70         2.47 o                         
   2  -1   7          1.42          0.83         3.96 o                         
   3  -1   7        110.37        103.21         2.23 o                         
   4  -1   7         32.95         26.67         8.32 o                         
   5  -1   7          0.07          9.57         7.40 o                         
  -6   0   7         99.31        115.02        13.23 o                         
  -5   0   7         25.58         24.39         5.06 o                         
  -4   0   7         25.16         29.22         4.44 o                         
  -3   0   7         98.15        112.38         6.71 o                         
  -2   0   7        889.84        976.20        22.14 o                         
  -1   0   7        530.18        530.19         6.97 o                         
   0   0   7        103.35        109.21         3.04 o                         
   1   0   7         69.20         84.19         2.69 o                         
   2   0   7         98.49        104.29         2.73 o                         
   3   0   7        116.42        123.30         3.57 o                         
   4   0   7         28.65         30.06         2.03 o                         
   5   0   7          0.12          1.13         7.48 o                         
  -6   1   7         36.57         33.95         5.84 o                         
  -5   1   7         46.71         49.38         6.06 o                         
  -4   1   7          0.80          8.52         4.85 o                         
  -3   1   7         12.13         17.71         3.69 o                         
  -2   1   7        233.93        239.43         5.32 o                         
  -1   1   7        284.95        280.73        12.91 o                         
   0   1   7         55.64         48.14         2.03 o                         
   1   1   7         48.52         53.95         3.17 o                         
   2   1   7         31.87         28.48         3.38 o                         
   3   1   7          1.27          4.32         3.32 o                         
   4   1   7          5.39          3.32         2.13 o                         
   5   1   7         31.97         28.67        10.11 o                         
  -6   2   7          2.35          7.18         4.87 o                         
  -5   2   7          8.58          4.63         7.59 o                         
  -4   2   7         41.89         46.63         5.19 o                         
  -3   2   7         17.61          3.35         5.26 o                         
  -2   2   7        535.86        530.50         4.51 o                         
  -1   2   7         16.30         15.33         2.23 o                         
   0   2   7         92.50         78.62         2.51 o                         
   1   2   7         53.45         56.45         3.06 o                         
   2   2   7        140.31        149.02        13.30 o                         
   3   2   7         10.51          7.79         4.99 o                         
   4   2   7         43.41         55.94         6.26 o                         
   5   2   7          4.81          2.84         2.07 o                         
  -6   3   7         26.80         19.33         5.82 o                         
  -5   3   7          0.00          0.00         6.51 o                         
  -4   3   7          9.94          9.59         4.15 o                         
  -3   3   7         12.24         10.78         3.98 o                         
  -2   3   7          0.70          8.79         3.54 o                         
  -1   3   7         59.62         58.90         6.83 o                         
   0   3   7        130.30        130.28         3.30 o                         
   1   3   7         70.46         68.34         3.76 o                         
   2   3   7          2.17          0.04         2.53 o                         
   3   3   7         10.77          4.23         3.73 o                         
   4   3   7         23.25         24.30         3.36 o                         
   5   3   7          1.98          0.00         2.94 o                         
  -6   4   7          0.42          0.00         6.74 o                         
  -5   4   7          3.90          4.47         5.40 o                         
  -4   4   7          4.01          1.95         4.27 o                         
  -3   4   7          4.11          1.91         1.85 o                         
  -2   4   7          4.36          3.05         1.63 o                         
  -1   4   7         21.35         25.72         2.61 o                         
   0   4   7        129.90        130.96         4.25 o                         
   1   4   7         16.85         19.33         3.65 o                         
   2   4   7         61.41         66.52         3.59 o                         
   3   4   7         33.35         56.93        27.19 o                         
   4   4   7          4.94         12.50         3.90 o                         
  -6   5   7          9.11          9.23         3.38 o                         
  -5   5   7         21.81         22.14         4.42 o                         
  -4   5   7        289.58        275.03         2.93 o                         
  -3   5   7         56.04         58.79         4.38 o                         
  -2   5   7          4.81          4.07         3.75 o                         
  -1   5   7        100.75        103.30        13.62 o                         
   0   5   7         70.91         56.86         4.24 o                         
   1   5   7         42.03         38.65         2.79 o                         
   2   5   7          5.48         12.78         4.33 o                         
   3   5   7         29.63         28.87         5.30 o                         
   4   5   7          3.20          7.75         4.69 o                         
  -6   6   7          1.71          0.17         1.41 o                         
  -5   6   7         20.25         33.92         6.15 o                         
  -4   6   7          0.10          3.38         7.73 o                         
  -3   6   7          0.25          0.00         4.18 o                         
  -2   6   7          3.38         18.84         9.51 o                         
  -1   6   7         35.26         36.01         2.67 o                         
   0   6   7          3.68          0.66         2.34 o                         
   1   6   7         53.46         45.21         3.08 o                         
   2   6   7         16.04          9.57         4.39 o                         
   3   6   7          5.85          3.11         4.39 o                         
   4   6   7          1.45          0.00         6.61 o                         
  -5   7   7          1.69          0.78         5.92 o                         
  -4   7   7         10.34          8.56         4.35 o                         
  -3   7   7         97.35        113.81        14.39 o                         
  -2   7   7          2.68          3.48         4.47 o                         
  -1   7   7          2.58          2.98         2.40 o                         
   0   7   7          1.18          0.00         3.52 o                         
   1   7   7         18.38         23.07         4.01 o                         
   2   7   7         16.29         14.31         4.60 o                         
   3   7   7          3.33          0.39         4.29 o                         
   4   7   7          6.74          4.71         5.58 o                         
  -5   8   7          4.48          4.08         6.82 o                         
  -4   8   7          6.35         10.97         4.86 o                         
  -3   8   7         69.98         73.59         5.97 o                         
  -2   8   7        204.63        228.01        22.23 o                         
  -1   8   7         17.37         14.12         5.93 o                         
   0   8   7        130.89        109.17         4.62 o                         
   1   8   7        177.82        150.91         4.89 o                         
   2   8   7         81.81        101.12        10.81 o                         
   3   8   7          7.59          1.17         9.16 o                         
  -5   9   7          4.43          7.05         5.58 o                         
  -4   9   7         66.59         76.94        15.29 o                         
  -3   9   7        118.31        122.87         8.92 o                         
  -2   9   7          0.02          3.39         5.93 o                         
  -1   9   7         82.37         66.91         5.66 o                         
   0   9   7         64.58         49.95         8.49 o                         
   1   9   7        125.75        114.00         6.96 o                         
   2   9   7         33.98         46.98         7.10 o                         
   3   9   7         13.83          8.42         6.73 o                         
  -4  10   7         65.19         64.69         6.85 o                         
  -3  10   7         36.72         40.13         6.34 o                         
  -2  10   7          5.69          2.32         8.62 o                         
  -1  10   7          0.60          0.00         2.87 o                         
   0  10   7         31.41         31.10         6.12 o                         
   1  10   7          5.95          9.89         5.14 o                         
   2  10   7          1.68          0.00         6.57 o                         
  -4  11   7          8.59          0.57        11.59 o                         
  -3  11   7         15.03         14.62         7.92 o                         
  -2  11   7         16.20         12.87         5.75 o                         
  -1  11   7          6.84          0.00         3.41 o                         
   0  11   7         30.21         34.20         4.31 o                         
   1  11   7          0.05          0.70         6.92 o                         
   2  11   7          5.49          5.51        10.96 o                         
  -3  12   7         11.02          0.00         9.02 o                         
  -2  12   7          4.77          4.89         7.10 o                         
  -1  12   7         22.32         26.06         9.49 o                         
   0  12   7         20.46         19.11         5.23 o                         
   1  12   7          5.52          0.00         7.49 o                         
  -1 -12   8         17.47          2.91         8.30 o                         
   0 -12   8         28.65         18.90         5.70 o                         
   1 -12   8          3.79          0.00         5.58 o                         
   2 -12   8         32.06         16.77         6.08 o                         
  -2 -11   8          1.58          2.34         8.77 o                         
  -1 -11   8          3.91          0.00         6.33 o                         
   0 -11   8         97.50         84.59         5.91 o                         
   1 -11   8          2.38          7.77         4.53 o                         
   2 -11   8          0.69          0.00         4.65 o                         
   3 -11   8         13.14          9.25         4.62 o                         
  -3 -10   8         10.21         10.39        14.33 o                         
  -2 -10   8          0.60          3.18         7.44 o                         
  -1 -10   8          0.70          0.00         7.62 o                         
   0 -10   8        226.12        212.60         7.45 o                         
   1 -10   8         30.56         34.22         7.53 o                         
   2 -10   8         23.69         23.24         4.70 o                         
   3 -10   8          0.11          1.24         3.94 o                         
  -4  -9   8          2.66          0.00         8.73 o                         
  -3  -9   8         26.93         26.67         7.70 o                         
  -2  -9   8          7.14         14.74         5.96 o                         
  -1  -9   8         16.30         17.23         7.57 o                         
   0  -9   8         17.15         19.02         4.96 o                         
   1  -9   8        469.39        434.47        62.20 o                         
   2  -9   8         80.61         71.38         5.00 o                         
   3  -9   8          0.20          1.91         3.26 o                         
   4  -9   8          0.02          0.87         2.23 o                         
  -4  -8   8          0.27          0.00         7.34 o                         
  -3  -8   8          4.51          0.00         6.66 o                         
  -2  -8   8          0.09          0.00         5.81 o                         
  -1  -8   8         29.50         40.65         5.93 o                         
   0  -8   8         17.34         24.48         3.82 o                         
   1  -8   8         19.01         20.21         4.22 o                         
   2  -8   8          0.14          0.00         3.42 o                         
   3  -8   8         25.87         31.97         7.44 o                         
   4  -8   8          2.26          1.24         1.42 o                         
  -4  -7   8          0.60          4.82        11.24 o                         
  -3  -7   8          6.51          2.63         7.58 o                         
  -2  -7   8         21.38         26.20         8.35 o                         
  -1  -7   8          5.85          8.17         6.18 o                         
   0  -7   8         53.59         56.34         4.32 o                         
   1  -7   8          1.65          0.00         3.78 o                         
   2  -7   8          5.77          4.91         3.94 o                         
   3  -7   8          5.88          5.87         3.75 o                         
  -5  -6   8         27.29         21.07         7.33 o                         
  -4  -6   8         17.18          7.97         6.96 o                         
  -3  -6   8          1.66          0.82         7.11 o                         
  -2  -6   8         35.42         38.97         6.69 o                         
  -1  -6   8         16.55         14.65         5.50 o                         
   0  -6   8         10.66         11.30         3.55 o                         
   1  -6   8         23.98         24.22         4.02 o                         
   2  -6   8         46.11         38.08         3.87 o                         
   3  -6   8          0.56          0.48         3.63 o                         
   4  -6   8          2.29          0.00         8.02 o                         
   5  -6   8          9.91         18.81        11.06 o                         
  -5  -5   8         49.01         47.08         7.60 o                         
  -4  -5   8         41.36         44.70        19.78 o                         
  -3  -5   8          0.59          0.00         5.92 o                         
  -2  -5   8        183.21        178.76         7.96 o                         
  -1  -5   8         52.17         67.95         7.41 o                         
   0  -5   8         26.47         19.40         3.94 o                         
   1  -5   8          8.79         14.43         4.09 o                         
   2  -5   8         95.65         99.64        13.97 o                         
   3  -5   8         38.83         32.52         4.10 o                         
   4  -5   8          0.34          4.76         8.75 o                         
   5  -5   8         19.20         20.80         8.45 o                         
  -5  -4   8         18.32         14.49         6.50 o                         
  -4  -4   8         28.59         23.74         7.70 o                         
  -3  -4   8        251.73        281.42         8.10 o                         
  -2  -4   8        167.45        177.34         7.78 o                         
  -1  -4   8         16.12         29.11         7.19 o                         
   0  -4   8          2.17          8.94         4.12 o                         
   1  -4   8        270.33        278.42         9.71 o                         
   2  -4   8          0.14          0.00         3.09 o                         
   3  -4   8         71.11         73.40         2.95 o                         
   4  -4   8          1.55          0.00         6.61 o                         
   5  -4   8          1.26          0.00         7.76 o                         
  -5  -3   8          1.76          0.00         7.29 o                         
  -4  -3   8        147.75        161.56        19.90 o                         
  -3  -3   8        162.53        168.84         6.34 o                         
  -2  -3   8        241.32        216.94         8.80 o                         
  -1  -3   8         25.26         22.21         5.53 o                         
   0  -3   8        129.73        163.54         4.64 o                         
   1  -3   8         24.99         24.46         3.57 o                         
   2  -3   8         16.36         10.30         2.96 o                         
   3  -3   8         18.47         24.64         5.45 o                         
   4  -3   8          6.20          0.57         8.81 o                         
   5  -3   8          1.91          6.33         7.84 o                         
  -6  -2   8          0.18          0.00         6.87 o                         
  -5  -2   8          3.44          0.00         5.46 o                         
  -4  -2   8          1.98          0.00         6.13 o                         
  -3  -2   8        382.13        412.73        40.47 o                         
  -2  -2   8         55.41         69.57         5.43 o                         
  -1  -2   8         72.45         70.33         4.49 o                         
   0  -2   8         31.26         39.44         3.16 o                         
   1  -2   8         10.48         14.05         5.51 o                         
   2  -2   8         10.57          8.32         6.80 o                         
   3  -2   8        201.19        205.79         3.68 o                         
   4  -2   8          0.03          0.00         9.01 o                         
   5  -2   8          6.83          0.00        10.82 o                         
  -6  -1   8          0.30          3.55         6.93 o                         
  -5  -1   8          1.11          7.98         5.29 o                         
  -4  -1   8         52.04         44.97         6.08 o                         
  -3  -1   8          6.65          2.87        10.08 o                         
  -2  -1   8          7.20         11.94         6.44 o                         
  -1  -1   8        370.99        431.03        14.81 o                         
   0  -1   8          6.02          8.37         2.68 o                         
   1  -1   8          0.14          3.78         2.26 o                         
   2  -1   8         30.11         31.54         3.43 o                         
   3  -1   8        100.02        111.37         4.07 o                         
   4  -1   8          0.07          4.42         6.42 o                         
   5  -1   8          0.25          0.00         9.73 o                         
  -6   0   8          3.76          1.02         9.81 o                         
  -5   0   8          5.99          0.34         5.45 o                         
  -4   0   8         48.09         37.26         9.13 o                         
  -3   0   8         27.02         15.22         6.21 o                         
  -2   0   8          0.16          4.95         6.34 o                         
  -1   0   8          5.28          2.51         2.58 o                         
   0   0   8          8.58          6.49         2.53 o                         
   1   0   8         68.18         59.17         2.67 o                         
   2   0   8          4.76          3.64         3.42 o                         
   3   0   8         18.97         20.66         2.83 o                         
   4   0   8          0.06          1.67         3.60 o                         
   5   0   8         40.48         46.06        10.45 o                         
  -6   1   8          0.89          1.68         6.31 o                         
  -5   1   8         18.10         15.36         5.82 o                         
  -4   1   8         21.98         20.04         4.29 o                         
  -3   1   8         23.84         21.48         4.87 o                         
  -2   1   8        176.94        183.54         8.51 o                         
  -1   1   8        143.87        142.54         5.94 o                         
   0   1   8         86.75         93.19         3.56 o                         
   1   1   8         14.79         17.18         6.07 o                         
   2   1   8          9.09          5.43         3.87 o                         
   3   1   8          0.22          0.00         3.03 o                         
   4   1   8         20.16         17.18         2.57 o                         
   5   1   8         17.20          0.00        12.89 o                         
  -6   2   8          1.23          0.00         8.50 o                         
  -5   2   8          4.56          0.00        12.92 o                         
  -4   2   8         32.74         31.89         4.81 o                         
  -3   2   8         72.68         73.94        15.13 o                         
  -2   2   8        446.04        492.23         5.38 o                         
  -1   2   8         94.19         89.02         9.49 o                         
   0   2   8          9.69          2.44         2.95 o                         
   1   2   8        113.41        129.68        18.41 o                         
   2   2   8         11.34          5.85         2.54 o                         
   3   2   8          0.13          0.00         2.90 o                         
   4   2   8          2.18          3.11         3.36 o                         
   5   2   8          4.05          2.71         1.99 o                         
  -6   3   8         23.96          5.23         7.17 o                         
  -5   3   8          6.22         11.37         5.06 o                         
  -4   3   8          5.27          6.42         6.73 o                         
  -3   3   8         27.49         24.86         5.02 o                         
  -2   3   8         20.48         20.74         2.47 o                         
  -1   3   8          0.01          4.52         2.90 o                         
   0   3   8         29.55         23.40         2.96 o                         
   1   3   8          0.06          0.00         3.74 o                         
   2   3   8          4.07         13.41         3.09 o                         
   3   3   8         41.03         40.47         4.38 o                         
   4   3   8          0.93          0.00         3.44 o                         
  -6   4   8         19.28         20.34         5.67 o                         
  -5   4   8         12.49          5.45         5.15 o                         
  -4   4   8          5.02          6.30         2.70 o                         
  -3   4   8         99.01         92.36         6.64 o                         
  -2   4   8         10.06          5.41         3.34 o                         
  -1   4   8        329.00        346.06        22.80 o                         
   0   4   8        154.65        160.18         4.98 o                         
   1   4   8         19.44         18.31         3.19 o                         
   2   4   8          8.74          9.36         2.98 o                         
   3   4   8          6.56          8.51         4.86 o                         
   4   4   8         23.12         14.65         5.42 o                         
  -6   5   8         10.92         14.52         3.72 o                         
  -5   5   8         24.69         22.96         4.90 o                         
  -4   5   8         20.11         15.31         2.20 o                         
  -3   5   8         10.50          8.58         1.81 o                         
  -2   5   8         91.06         81.02         7.77 o                         
  -1   5   8          0.36          0.00         5.01 o                         
   0   5   8        112.77        113.84         4.83 o                         
   1   5   8         24.41         22.60         4.33 o                         
   2   5   8          0.34          4.66         3.27 o                         
   3   5   8          7.36          0.37         4.06 o                         
   4   5   8          4.33          2.31         5.78 o                         
  -5   6   8          6.43          0.00         6.48 o                         
  -4   6   8         22.56         27.97         8.51 o                         
  -3   6   8          6.58          8.24         4.53 o                         
  -2   6   8        214.41        229.62         7.03 o                         
  -1   6   8        301.25        304.44         4.71 o                         
   0   6   8          0.09          4.98         2.89 o                         
   1   6   8         61.36         53.82         4.30 o                         
   2   6   8          6.07          0.00         3.62 o                         
   3   6   8          0.42          0.00         4.54 o                         
   4   6   8          6.95          4.22         7.20 o                         
  -5   7   8          2.62          9.81         5.88 o                         
  -4   7   8          1.57          4.81         4.92 o                         
  -3   7   8         13.13         17.63         6.27 o                         
  -2   7   8          0.20          0.00         4.11 o                         
  -1   7   8          2.53          5.19         5.50 o                         
   0   7   8         52.08         47.45         4.06 o                         
   1   7   8         32.75         48.73         4.82 o                         
   2   7   8          4.79          0.00         3.79 o                         
   3   7   8          8.88          3.09         4.92 o                         
  -5   8   8          2.02          0.00         6.94 o                         
  -4   8   8         31.61         28.67         5.66 o                         
  -3   8   8         10.03          9.03         5.70 o                         
  -2   8   8          9.63          2.76         6.09 o                         
  -1   8   8         20.52         19.18         4.45 o                         
   0   8   8          4.80          7.46         3.70 o                         
   1   8   8         19.89         12.97         4.15 o                         
   2   8   8         41.59         59.78         5.76 o                         
   3   8   8          5.96          9.83         5.43 o                         
  -5   9   8          0.11          0.00         6.86 o                         
  -4   9   8         14.43          8.02         5.35 o                         
  -3   9   8          0.00          0.00         5.15 o                         
  -2   9   8          3.90          0.00         6.25 o                         
  -1   9   8         57.74         42.78         4.64 o                         
   0   9   8         48.45         61.45         4.28 o                         
   1   9   8          5.05          0.00         4.37 o                         
   2   9   8         70.69         80.86         6.94 o                         
  -4  10   8         36.74         45.79         8.09 o                         
  -3  10   8         13.46         27.81        17.62 o                         
  -2  10   8          1.58          6.30         6.20 o                         
  -1  10   8         37.94         25.72         4.47 o                         
   0  10   8          2.32          2.71         3.89 o                         
   1  10   8          0.60          0.00         4.48 o                         
   2  10   8          0.77          1.26         6.35 o                         
  -3  11   8          0.07          1.01         7.17 o                         
  -2  11   8          1.63         12.53         8.30 o                         
  -1  11   8          6.09          0.00         3.61 o                         
   0  11   8          0.21          9.42         4.67 o                         
   1  11   8          0.70          8.22         5.45 o                         
  -2  12   8         15.62          6.06         8.48 o                         
  -1  12   8          0.53          0.63         5.04 o                         
   0  12   8          2.32          0.00         4.68 o                         
  -1 -12   9         47.06         24.79        19.71 o                         
   0 -12   9         11.71          1.47         6.70 o                         
   1 -12   9         18.01         10.98         5.88 o                         
  -2 -11   9         57.66         29.80        16.26 o                         
  -1 -11   9         19.39         12.92        13.08 o                         
   0 -11   9          9.67         12.72         5.60 o                         
   1 -11   9          8.11          8.19         5.10 o                         
   2 -11   9          1.44          0.34         4.47 o                         
  -3 -10   9          1.03          0.00         8.34 o                         
  -2 -10   9          9.53         10.10         6.97 o                         
  -1 -10   9          0.01          0.00         7.95 o                         
   0 -10   9          3.30          3.43         4.33 o                         
   1 -10   9         18.64         10.15         5.29 o                         
   2 -10   9          4.33         11.76         5.16 o                         
   3 -10   9          1.76          5.99         4.53 o                         
  -3  -9   9         11.06         19.55         8.57 o                         
  -2  -9   9          1.40          3.47         6.36 o                         
  -1  -9   9          4.15          6.00         7.62 o                         
   0  -9   9        104.04         85.17         7.17 o                         
   1  -9   9        103.86        144.02        17.23 o                         
   2  -9   9         22.67         16.53         4.50 o                         
   3  -9   9          4.25          2.11         3.84 o                         
  -4  -8   9          6.72         11.12         9.26 o                         
  -3  -8   9          2.82          0.37         6.64 o                         
  -2  -8   9         64.08         60.12         8.67 o                         
  -1  -8   9         25.31         27.29         7.20 o                         
   0  -8   9        297.40        305.85         7.63 o                         
   1  -8   9          6.04          0.68         4.75 o                         
   2  -8   9          9.52          0.00         4.96 o                         
   3  -8   9          0.24          0.00         3.79 o                         
   4  -8   9          9.53          6.99         1.51 o                         
  -4  -7   9          5.00         12.81         8.07 o                         
  -3  -7   9          7.05          6.68         6.38 o                         
  -2  -7   9         14.99         15.83         7.62 o                         
  -1  -7   9         12.05          8.67         5.82 o                         
   0  -7   9         55.06         63.17         5.04 o                         
   1  -7   9         82.19         71.17         4.57 o                         
   2  -7   9         70.34         78.29         9.26 o                         
   3  -7   9          0.01          0.00         3.36 o                         
  -5  -6   9          9.42         13.75         9.26 o                         
  -4  -6   9          0.00          0.00         6.20 o                         
  -3  -6   9         11.55         10.81         8.39 o                         
  -2  -6   9         66.31         57.59         9.89 o                         
  -1  -6   9         24.84         36.42         6.39 o                         
   0  -6   9         14.41         20.33         4.47 o                         
   1  -6   9          0.08          1.48         3.36 o                         
   2  -6   9         17.35         17.42         6.41 o                         
   3  -6   9         24.89         20.57         3.45 o                         
   4  -6   9          2.32          0.00         7.76 o                         
  -5  -5   9         11.73          7.82         7.71 o                         
  -4  -5   9          9.82         15.76         6.59 o                         
  -3  -5   9         59.74         57.00         6.55 o                         
  -2  -5   9          6.43          8.77         6.46 o                         
  -1  -5   9         66.60         66.09         5.71 o                         
   0  -5   9          1.61          0.00         4.11 o                         
   1  -5   9          3.38          1.57         3.04 o                         
   2  -5   9         46.48         38.06         3.90 o                         
   3  -5   9         12.05         15.50         3.24 o                         
   4  -5   9          0.87         19.48        10.66 o                         
  -5  -4   9          1.06          2.04         6.28 o                         
  -4  -4   9          9.31         11.66         9.96 o                         
  -3  -4   9        111.48        113.34        22.32 o                         
  -2  -4   9        585.07        633.67        13.19 o                         
  -1  -4   9          5.97          0.00         4.96 o                         
   0  -4   9         26.74         25.81         3.39 o                         
   1  -4   9         88.09        110.56         4.45 o                         
   2  -4   9         46.60         56.25         3.00 o                         
   3  -4   9          6.40         11.09         3.56 o                         
   4  -4   9         19.52         35.67         8.28 o                         
  -5  -3   9          1.37          0.00         6.29 o                         
  -4  -3   9          2.48          2.87         8.75 o                         
  -3  -3   9         71.37         73.23        11.86 o                         
  -2  -3   9          0.00          0.00         6.21 o                         
  -1  -3   9         32.66         36.04         4.74 o                         
   0  -3   9          4.76          0.00         3.59 o                         
   1  -3   9          1.37          0.00         3.17 o                         
   2  -3   9          0.20          6.46         2.81 o                         
   3  -3   9          1.60          3.16         2.35 o                         
   4  -3   9          9.55         17.03         7.03 o                         
   5  -3   9          2.30          4.13        10.34 o                         
  -5  -2   9          0.36          0.00         8.31 o                         
  -4  -2   9          0.68          0.00         5.22 o                         
  -3  -2   9         12.50         12.71         5.43 o                         
  -2  -2   9          6.26          4.09         8.10 o                         
  -1  -2   9         61.04         64.72         4.02 o                         
   0  -2   9          8.80          6.50         3.52 o                         
   1  -2   9          2.64          0.00         3.05 o                         
   2  -2   9        144.50        146.87         4.63 o                         
   3  -2   9         71.33         67.35         3.21 o                         
   4  -2   9         27.24         22.92         9.55 o                         
   5  -2   9          7.39          9.33         9.94 o                         
  -6  -1   9          0.44          0.00         7.57 o                         
  -5  -1   9          5.90          3.16         6.65 o                         
  -4  -1   9          0.27          1.91         5.04 o                         
  -3  -1   9          4.11          0.00         4.48 o                         
  -2  -1   9          2.00          7.42         7.62 o                         
  -1  -1   9         68.54         75.67         7.40 o                         
   0  -1   9         86.74         90.71         4.28 o                         
   1  -1   9         55.69         67.82        13.00 o                         
   2  -1   9        122.22        137.47         5.27 o                         
   3  -1   9        185.40        183.76         4.92 o                         
   4  -1   9          2.54          3.35         1.85 o                         
   5  -1   9          3.60          0.00         8.65 o                         
  -6   0   9          3.57          0.00         6.65 o                         
  -5   0   9          0.01          0.00         6.16 o                         
  -4   0   9          3.00          0.00         5.07 o                         
  -3   0   9          0.18          0.36         4.78 o                         
  -2   0   9        142.07        146.12        12.39 o                         
  -1   0   9        190.10        199.52         4.77 o                         
   0   0   9          5.92          4.98         3.31 o                         
   1   0   9          3.23          4.38         2.71 o                         
   2   0   9          9.99          0.00         4.30 o                         
   3   0   9          0.00          0.00         2.86 o                         
   4   0   9         17.19         20.47         3.00 o                         
  -6   1   9          6.43          6.82         6.96 o                         
  -5   1   9          2.06          3.43         6.13 o                         
  -4   1   9          0.27          0.00         5.50 o                         
  -3   1   9         68.39         79.52         4.82 o                         
  -2   1   9        449.92        481.96        28.46 o                         
  -1   1   9        147.50        152.81        17.93 o                         
   0   1   9          1.61          0.00         3.26 o                         
   1   1   9         10.63          7.63         3.00 o                         
   2   1   9         57.08         50.25         4.18 o                         
   3   1   9         14.73         13.15         4.31 o                         
   4   1   9          0.45          3.75         3.57 o                         
  -6   2   9          2.06          0.00         5.23 o                         
  -5   2   9          3.82          0.00         6.01 o                         
  -4   2   9         10.59         10.66         4.23 o                         
  -3   2   9         54.33         59.74         3.52 o                         
  -2   2   9          6.74          7.58         2.44 o                         
  -1   2   9         82.45         78.84         8.09 o                         
   0   2   9        540.88        535.89        15.71 o                         
   1   2   9         28.49         39.52         3.98 o                         
   2   2   9         15.60         13.68         3.75 o                         
   3   2   9          0.19          1.09         3.48 o                         
   4   2   9          0.29          0.00         7.44 o                         
  -6   3   9          1.02          9.29         6.83 o                         
  -5   3   9          0.23          0.34         6.46 o                         
  -4   3   9         12.77          7.38         7.96 o                         
  -3   3   9         19.59         17.98         2.99 o                         
  -2   3   9          5.73          5.46         2.67 o                         
  -1   3   9        188.05        177.20        28.96 o                         
   0   3   9         31.36         31.94         3.87 o                         
   1   3   9         34.04         26.51         3.69 o                         
   2   3   9         15.65         17.61         3.32 o                         
   3   3   9          0.04          0.00         4.35 o                         
   4   3   9          1.78          0.00         4.91 o                         
  -5   4   9          0.27          8.59         9.70 o                         
  -4   4   9          0.99          5.79         2.75 o                         
  -3   4   9         53.16         60.25         3.00 o                         
  -2   4   9         44.16         40.53         4.97 o                         
  -1   4   9         75.34         83.24         6.14 o                         
   0   4   9        163.06        145.16         3.62 o                         
   1   4   9         35.65         32.34         5.58 o                         
   2   4   9         49.24         61.73         5.30 o                         
   3   4   9         63.23         54.21         4.42 o                         
   4   4   9          1.66          3.04         5.48 o                         
  -5   5   9          2.86          0.00         2.40 o                         
  -4   5   9         30.00         30.92         7.55 o                         
  -3   5   9          8.08          8.78         2.27 o                         
  -2   5   9        151.22        181.34         9.26 o                         
  -1   5   9         84.92         82.08         5.43 o                         
   0   5   9         17.25         13.38         3.16 o                         
   1   5   9         59.08         48.49         3.76 o                         
   2   5   9         49.12         43.67         5.09 o                         
   3   5   9         20.27         16.51         4.24 o                         
   4   5   9          2.48          0.00         4.42 o                         
  -5   6   9         27.46         46.62         7.89 o                         
  -4   6   9          0.07          0.19         5.88 o                         
  -3   6   9         17.09         16.76         6.17 o                         
  -2   6   9        185.99        189.57        12.59 o                         
  -1   6   9        162.73        164.04         4.62 o                         
   0   6   9          0.12          0.00         3.25 o                         
   1   6   9         85.56         80.63         6.31 o                         
   2   6   9        137.94        146.33         5.88 o                         
   3   6   9          0.52          3.23         4.34 o                         
  -5   7   9          9.07          0.35         7.27 o                         
  -4   7   9         22.69         22.16        10.23 o                         
  -3   7   9          4.05          0.00         5.74 o                         
  -2   7   9        159.29        159.47         6.52 o                         
  -1   7   9         21.34         28.07         9.87 o                         
   0   7   9         27.65         19.97         3.39 o                         
   1   7   9        306.15        366.43         9.02 o                         
   2   7   9         14.41         12.67         5.86 o                         
   3   7   9          0.79          0.49         5.48 o                         
  -5   8   9          4.19          2.06         6.53 o                         
  -4   8   9          1.81          0.00         6.81 o                         
  -3   8   9          3.87          7.63         6.10 o                         
  -2   8   9          0.14          0.00         8.05 o                         
  -1   8   9          7.49          4.47         3.42 o                         
   0   8   9         15.98         17.32         4.19 o                         
   1   8   9         10.44          9.35         4.98 o                         
   2   8   9          6.64          2.27         4.65 o                         
  -4   9   9         19.49         19.50         6.54 o                         
  -3   9   9          0.09          1.32         7.37 o                         
  -2   9   9          0.00          0.00         5.88 o                         
  -1   9   9          0.17          3.29         3.25 o                         
   0   9   9          0.28          3.91         3.95 o                         
   1   9   9          0.13          2.23         5.19 o                         
   2   9   9          8.65         11.08         5.43 o                         
  -4  10   9          7.04         11.37         7.56 o                         
  -3  10   9          3.06          2.02         6.81 o                         
  -2  10   9          1.88          2.39         6.51 o                         
  -1  10   9          1.85          5.96         3.52 o                         
   0  10   9          0.54          4.65         4.01 o                         
   1  10   9         26.93         23.87         5.59 o                         
  -3  11   9          0.05          6.00         8.48 o                         
  -2  11   9          2.97          0.00        12.61 o                         
  -1  11   9          8.98          3.82         3.85 o                         
   0  11   9          1.18          4.71         5.03 o                         
  -1 -11  10          0.65          0.00         9.04 o                         
   0 -11  10         72.46         56.57         6.97 o                         
   1 -11  10          3.55          0.00         6.15 o                         
   2 -11  10          4.37          0.00         5.42 o                         
  -2 -10  10          5.00          6.89         9.19 o                         
  -1 -10  10          0.20          2.65         7.08 o                         
   0 -10  10         41.42         33.17         6.47 o                         
   1 -10  10          6.41          0.00         6.93 o                         
   2 -10  10          0.61          0.00         5.88 o                         
  -3  -9  10          3.68          7.41         8.14 o                         
  -2  -9  10          7.86          4.22         6.01 o                         
  -1  -9  10          2.97          0.00         7.42 o                         
   0  -9  10          9.69         21.80         6.94 o                         
   1  -9  10          1.33         11.29         5.40 o                         
   2  -9  10          3.58          0.00         4.45 o                         
   3  -9  10          1.92          0.00         4.38 o                         
  -4  -8  10          1.08          0.00        10.01 o                         
  -3  -8  10         12.08          8.76         8.90 o                         
  -2  -8  10          0.01          1.98         6.48 o                         
  -1  -8  10        168.35        170.05         7.50 o                         
   0  -8  10        100.28        123.37         9.29 o                         
   1  -8  10          0.05         11.98         4.47 o                         
   2  -8  10          3.78          2.65         6.85 o                         
   3  -8  10          1.56          3.81         3.83 o                         
  -4  -7  10         12.93          0.00         9.58 o                         
  -3  -7  10          0.67          0.00         6.58 o                         
  -2  -7  10         13.05         16.16        10.13 o                         
  -1  -7  10         72.24        106.71         7.66 o                         
   0  -7  10        211.52        241.43         7.67 o                         
   1  -7  10         28.62         28.85         4.18 o                         
   2  -7  10          8.59          3.56         4.99 o                         
   3  -7  10          1.06          0.00         3.59 o                         
  -4  -6  10         20.51         12.79         6.93 o                         
  -3  -6  10         11.18         15.63         7.81 o                         
  -2  -6  10         52.97         57.49        12.12 o                         
  -1  -6  10        133.79        133.88         4.86 o                         
   0  -6  10          3.49          0.00         3.98 o                         
   1  -6  10         10.95          3.87         4.23 o                         
   2  -6  10          4.81          4.19         4.41 o                         
   3  -6  10          3.21          0.00         3.40 o                         
   4  -6  10          0.01         19.80        12.36 o                         
  -5  -5  10          1.12          0.00         9.30 o                         
  -4  -5  10          1.54          0.00         7.27 o                         
  -3  -5  10          0.24          0.87         6.53 o                         
  -2  -5  10          0.04          8.06         6.69 o                         
  -1  -5  10         27.27         44.78         5.21 o                         
   0  -5  10          8.41         14.74         4.31 o                         
   1  -5  10         22.97         23.58         3.39 o                         
   2  -5  10          1.04          3.72         4.21 o                         
   3  -5  10          0.60          5.07         2.91 o                         
   4  -5  10         34.38         34.04        11.92 o                         
  -5  -4  10          9.07          0.00         7.42 o                         
  -4  -4  10          8.26         21.74         7.96 o                         
  -3  -4  10        105.13        118.22         8.12 o                         
  -2  -4  10          5.71         19.00         6.51 o                         
  -1  -4  10         44.22         51.00         5.07 o                         
   0  -4  10         27.24         26.75         4.18 o                         
   1  -4  10          3.03          0.00         3.43 o                         
   2  -4  10         10.54         11.86         4.65 o                         
   3  -4  10         30.44         40.68         2.86 o                         
   4  -4  10         13.42         29.39        10.94 o                         
  -5  -3  10          5.96          5.37         7.26 o                         
  -4  -3  10         14.90         17.02         8.45 o                         
  -3  -3  10          1.12          3.85         9.62 o                         
  -2  -3  10         38.37         40.34         8.28 o                         
  -1  -3  10          1.41          8.25         5.61 o                         
   0  -3  10        244.57        253.64         5.70 o                         
   1  -3  10        120.37        117.75         8.18 o                         
   2  -3  10          4.68          0.00         4.12 o                         
   3  -3  10          9.86         11.24         2.64 o                         
   4  -3  10          2.88          6.28         9.52 o                         
  -5  -2  10          1.84         12.55         8.35 o                         
  -4  -2  10         24.27         18.24         7.63 o                         
  -3  -2  10         30.58         41.74        22.43 o                         
  -2  -2  10          2.49          5.37         3.88 o                         
  -1  -2  10         18.22         23.37         3.99 o                         
   0  -2  10         30.67         25.63         3.43 o                         
   1  -2  10         18.82         18.16         2.87 o                         
   2  -2  10         16.90         16.95         3.46 o                         
   3  -2  10         49.26         51.30         3.93 o                         
   4  -2  10          0.08          0.00         8.75 o                         
  -5  -1  10         12.42          8.57        12.57 o                         
  -4  -1  10          9.43          2.37        10.64 o                         
  -3  -1  10          0.23          0.00        11.91 o                         
  -2  -1  10         49.43         57.94         5.17 o                         
  -1  -1  10         12.79         19.98         5.18 o                         
   0  -1  10          1.20          0.00         3.15 o                         
   1  -1  10         13.19         13.57         2.78 o                         
   2  -1  10        141.41        157.10         6.10 o                         
   3  -1  10         30.24         33.90         3.35 o                         
   4  -1  10          1.92          2.40         1.83 o                         
  -5   0  10          3.33          0.00         6.60 o                         
  -4   0  10         39.64         38.40         7.71 o                         
  -3   0  10         12.92          7.25         4.57 o                         
  -2   0  10         86.95         87.04         5.69 o                         
  -1   0  10         41.67         56.55         4.21 o                         
   0   0  10         25.56         25.65         2.84 o                         
   1   0  10         28.54         33.02         2.84 o                         
   2   0  10         64.68         57.55         4.56 o                         
   3   0  10         12.07          8.10         3.77 o                         
   4   0  10          0.05          0.00         2.63 o                         
  -5   1  10          0.48          0.00         6.21 o                         
  -4   1  10         23.28         23.77        12.23 o                         
  -3   1  10         55.79         56.64        14.21 o                         
  -2   1  10        380.75        445.97        15.12 o                         
  -1   1  10         36.17         35.52         3.27 o                         
   0   1  10        153.61        181.82         4.36 o                         
   1   1  10         13.24         13.42         3.15 o                         
   2   1  10          7.97          5.49         3.07 o                         
   3   1  10          2.21          5.42         3.67 o                         
   4   1  10          4.46          5.85         4.92 o                         
  -5   2  10          7.54          6.47         7.13 o                         
  -4   2  10         54.19         39.49         6.51 o                         
  -3   2  10         92.65         94.60         5.78 o                         
  -2   2  10         62.24         69.35         3.94 o                         
  -1   2  10        101.75         83.09        17.62 o                         
   0   2  10         35.78         36.89         3.41 o                         
   1   2  10         21.02         25.95         3.74 o                         
   2   2  10          8.00         11.87         3.69 o                         
   3   2  10         12.37          9.25         3.64 o                         
   4   2  10          1.96          7.08         5.28 o                         
  -5   3  10          7.47          3.13         6.62 o                         
  -4   3  10          9.43          5.14         3.76 o                         
  -3   3  10         54.68         47.82         3.50 o                         
  -2   3  10         21.40         19.84         3.67 o                         
  -1   3  10        446.63        390.33        52.65 o                         
   0   3  10         11.58         12.62         2.93 o                         
   1   3  10         70.14         76.11         5.42 o                         
   2   3  10          4.02          0.00         4.59 o                         
   3   3  10         24.60         25.54         7.05 o                         
   4   3  10         12.67         10.20         5.36 o                         
  -5   4  10         11.03          7.06         3.52 o                         
  -4   4  10          0.58          0.00         3.19 o                         
  -3   4  10          5.98          0.28         3.19 o                         
  -2   4  10        127.59        108.98         5.59 o                         
  -1   4  10         23.58         21.86         5.99 o                         
   0   4  10        736.23        842.56        24.94 o                         
   1   4  10         44.36         49.77         4.62 o                         
   2   4  10          2.21          7.28         3.76 o                         
   3   4  10          7.35         12.20         3.90 o                         
  -5   5  10         39.24         34.01         4.17 o                         
  -4   5  10         19.09         16.20         2.42 o                         
  -3   5  10          0.65          0.00         3.44 o                         
  -2   5  10          0.81          0.00         7.61 o                         
  -1   5  10        119.71        172.04         8.97 o                         
   0   5  10         30.30         25.23         4.31 o                         
   1   5  10         19.97         22.61         3.55 o                         
   2   5  10          0.65          6.13         4.26 o                         
   3   5  10          4.29          2.69         4.41 o                         
  -5   6  10          0.58          1.74         7.11 o                         
  -4   6  10          0.53          9.72         9.91 o                         
  -3   6  10          0.16          4.19         6.04 o                         
  -2   6  10         87.70         98.37        19.92 o                         
  -1   6  10          1.12          0.00         4.12 o                         
   0   6  10         10.01         12.57         3.76 o                         
   1   6  10         47.96         55.32         4.62 o                         
   2   6  10          0.05          1.66         4.18 o                         
   3   6  10          0.49          6.54         5.30 o                         
  -5   7  10          0.06          0.00         6.47 o                         
  -4   7  10          7.89         10.24         7.52 o                         
  -3   7  10          8.22          1.86         7.56 o                         
  -2   7  10          1.84          0.00         6.95 o                         
  -1   7  10         26.93         19.68         3.87 o                         
   0   7  10          4.55          3.13         3.60 o                         
   1   7  10         44.54         33.01         5.14 o                         
   2   7  10         21.67         20.19         5.08 o                         
  -4   8  10          8.47          0.00         7.81 o                         
  -3   8  10          3.52          6.56         7.38 o                         
  -2   8  10         48.28         43.78         5.90 o                         
  -1   8  10         21.49         15.54         3.51 o                         
   0   8  10        131.64        114.93         5.92 o                         
   1   8  10         34.43         28.47         4.80 o                         
   2   8  10         40.63         52.46         8.02 o                         
  -4   9  10         36.00         51.01         8.10 o                         
  -3   9  10          0.01          0.00         7.65 o                         
  -2   9  10          3.27          8.63        14.16 o                         
  -1   9  10          0.21          2.41         4.25 o                         
   0   9  10        104.92        100.08        21.02 o                         
   1   9  10          1.36          0.00         5.16 o                         
  -3  10  10          0.44          0.00         7.48 o                         
  -2  10  10          6.36          7.31         6.23 o                         
  -1  10  10          2.68         14.98         7.20 o                         
   0  10  10          0.86          7.07         4.60 o                         
   1  10  10          9.13          4.53         6.84 o                         
  -2  11  10          0.63          0.00         8.06 o                         
  -1  11  10         16.60         14.50         4.05 o                         
   0 -11  11          7.23          1.58         8.57 o                         
  -2 -10  11          0.00          0.00         9.35 o                         
  -1 -10  11          1.02          0.00         5.82 o                         
   0 -10  11          1.74         11.15         5.60 o                         
   1 -10  11          1.06          0.00         5.41 o                         
   2 -10  11          0.10          0.00         4.98 o                         
  -3  -9  11          0.42          0.00        12.19 o                         
  -2  -9  11          2.30          0.00         7.77 o                         
  -1  -9  11          5.69          1.11         5.15 o                         
   0  -9  11         31.01         32.14         5.99 o                         
   1  -9  11          4.08          2.55         5.59 o                         
   2  -9  11          5.81          0.00         5.56 o                         
  -3  -8  11          0.01          0.00         9.37 o                         
  -2  -8  11          4.62          6.40         6.25 o                         
  -1  -8  11         74.24         55.81         8.21 o                         
   0  -8  11         59.42         67.85         6.41 o                         
   1  -8  11          4.35          0.00         5.40 o                         
   2  -8  11         45.80         36.69        14.80 o                         
   3  -8  11          6.14         15.29         3.95 o                         
  -4  -7  11          0.11          4.03         8.06 o                         
  -3  -7  11          5.98          3.15         7.90 o                         
  -2  -7  11          0.78          1.43        10.24 o                         
  -1  -7  11         86.96         88.65         9.77 o                         
   0  -7  11          1.06          0.00         4.88 o                         
   1  -7  11          0.34          0.00         4.97 o                         
   2  -7  11         25.21         12.26         6.56 o                         
   3  -7  11         33.51         30.29        16.90 o                         
  -4  -6  11          4.51          2.05        10.16 o                         
  -3  -6  11          2.21          9.95        19.16 o                         
  -2  -6  11         14.73         19.38         8.98 o                         
  -1  -6  11         42.11         49.60         5.19 o                         
   0  -6  11         11.87          6.39         4.18 o                         
   1  -6  11          7.75         13.88         6.02 o                         
   2  -6  11         17.53         18.29         4.91 o                         
   3  -6  11          0.88          3.48         5.29 o                         
  -4  -5  11         23.05         24.10         6.79 o                         
  -3  -5  11          0.08          7.38        10.04 o                         
  -2  -5  11          1.11          2.72         5.89 o                         
  -1  -5  11         12.99         11.93         4.48 o                         
   0  -5  11          4.07          6.02         4.64 o                         
   1  -5  11         32.00         18.09         5.05 o                         
   2  -5  11         25.18         26.50         5.21 o                         
   3  -5  11          0.96          0.00         3.81 o                         
   4  -5  11          3.35          0.00        11.28 o                         
  -5  -4  11          6.52          1.51         8.83 o                         
  -4  -4  11         12.85          0.00         7.91 o                         
  -3  -4  11         56.18         52.81         7.05 o                         
  -2  -4  11         39.25         32.08         6.16 o                         
  -1  -4  11          9.98         10.40         5.01 o                         
   0  -4  11        116.11        109.09         8.06 o                         
   1  -4  11         17.42         13.10         4.11 o                         
   2  -4  11          4.01          0.00         4.36 o                         
   3  -4  11          2.84          0.00         3.38 o                         
   4  -4  11         12.15          5.93        11.04 o                         
  -5  -3  11         15.59          7.57        13.56 o                         
  -4  -3  11          1.32          1.82         6.74 o                         
  -3  -3  11         20.96         25.49         6.32 o                         
  -2  -3  11          4.18         10.59         4.71 o                         
  -1  -3  11          0.28          6.74         3.76 o                         
   0  -3  11          1.68          4.14         3.72 o                         
   1  -3  11         13.17         10.68         4.36 o                         
   2  -3  11          7.27         20.82         6.06 o                         
   3  -3  11          0.75          3.09         3.52 o                         
   4  -3  11          8.58         11.41         8.99 o                         
  -5  -2  11          0.51         12.28        10.43 o                         
  -4  -2  11          4.06          0.00         9.04 o                         
  -3  -2  11         20.06         32.15         5.48 o                         
  -2  -2  11        168.25        206.56         6.38 o                         
  -1  -2  11         24.39         28.89         6.95 o                         
   0  -2  11         43.14         47.38         4.37 o                         
   1  -2  11          2.94          1.45         3.65 o                         
   2  -2  11        165.52        161.08         5.15 o                         
   3  -2  11         16.20         20.41         3.69 o                         
   4  -2  11          1.89          2.79         1.64 o                         
  -5  -1  11         52.31         42.76         8.13 o                         
  -4  -1  11          0.02          2.41         6.84 o                         
  -3  -1  11         10.62          4.43         8.63 o                         
  -2  -1  11        364.47        377.25        16.12 o                         
  -1  -1  11         39.91         36.99         5.78 o                         
   0  -1  11          0.57          0.21         4.78 o                         
   1  -1  11          0.00          3.15         3.22 o                         
   2  -1  11          0.55          0.00         3.98 o                         
   3  -1  11         21.86         16.34         3.65 o                         
   4  -1  11          6.93         10.25         3.37 o                         
  -5   0  11          0.92          8.41         5.66 o                         
  -4   0  11         18.64         17.53         6.27 o                         
  -3   0  11          8.56          6.41         4.18 o                         
  -2   0  11        109.43        105.52        24.40 o                         
  -1   0  11        106.28        111.02         7.85 o                         
   0   0  11         13.40         18.43         4.52 o                         
   1   0  11         25.76         27.78         3.62 o                         
   2   0  11          0.31          8.53         3.00 o                         
   3   0  11          0.96          3.64         3.26 o                         
   4   0  11          0.20          0.00         2.94 o                         
  -5   1  11         11.37          0.00         7.66 o                         
  -4   1  11          0.25          0.00         6.04 o                         
  -3   1  11         54.75         52.85         4.83 o                         
  -2   1  11         81.61         82.84         4.43 o                         
  -1   1  11         61.41         50.66         4.61 o                         
   0   1  11        258.79        242.11         8.67 o                         
   1   1  11          7.06          8.50         3.47 o                         
   2   1  11         13.52         12.36         3.84 o                         
   3   1  11         28.97         34.83         3.73 o                         
   4   1  11          0.77          4.59         3.42 o                         
  -5   2  11         12.66         10.80         7.80 o                         
  -4   2  11          0.22          5.22         4.33 o                         
  -3   2  11        119.96        136.33        15.18 o                         
  -2   2  11         11.63         13.72         4.20 o                         
  -1   2  11          1.08          0.00         7.30 o                         
   0   2  11          0.68          3.82         3.56 o                         
   1   2  11        155.84        152.44         6.15 o                         
   2   2  11          5.39          9.41         4.04 o                         
   3   2  11          5.32          7.16         3.63 o                         
  -5   3  11          1.66          0.00         4.51 o                         
  -4   3  11         13.55         15.55         4.01 o                         
  -3   3  11          9.49         10.19         3.72 o                         
  -2   3  11          0.21          0.00         3.75 o                         
  -1   3  11          0.01          1.08         3.91 o                         
   0   3  11        283.16        307.81         8.31 o                         
   1   3  11          7.75         17.37         5.26 o                         
   2   3  11          2.01          0.00         4.05 o                         
   3   3  11         42.15         51.10        10.62 o                         
  -5   4  11          1.04          0.00         3.94 o                         
  -4   4  11          2.09          0.00         3.76 o                         
  -3   4  11          4.83          1.71         3.50 o                         
  -2   4  11         44.72         33.08         3.84 o                         
  -1   4  11          3.30         11.08         4.50 o                         
   0   4  11         39.43         47.75         6.39 o                         
   1   4  11        138.81        103.76         5.50 o                         
   2   4  11          0.59          1.04         3.89 o                         
   3   4  11          2.33          0.00         4.28 o                         
  -5   5  11         16.47          9.12         2.95 o                         
  -4   5  11          1.65          5.36         3.08 o                         
  -3   5  11         27.65         22.65         3.65 o                         
  -2   5  11          2.00          4.60         6.19 o                         
  -1   5  11          5.89          4.11         5.50 o                         
   0   5  11         10.46          8.99         4.08 o                         
   1   5  11         16.98         11.47         3.57 o                         
   2   5  11          0.08          0.00         4.59 o                         
   3   5  11          2.53          6.80         4.52 o                         
  -5   6  11         20.97          9.56         8.96 o                         
  -4   6  11          0.52          3.46         8.39 o                         
  -3   6  11         30.40         34.54         6.12 o                         
  -2   6  11         23.38         49.07         9.12 o                         
  -1   6  11          7.88         11.05         5.74 o                         
   0   6  11          2.04          0.00         4.54 o                         
   1   6  11         23.12         35.50         5.54 o                         
   2   6  11          0.15          0.00         4.75 o                         
  -4   7  11          5.22          0.00         7.38 o                         
  -3   7  11          2.78          8.49         5.90 o                         
  -2   7  11         19.22         14.75         7.43 o                         
  -1   7  11          0.26          0.00         3.65 o                         
   0   7  11         17.03         17.66         4.34 o                         
   1   7  11          8.50         12.43         5.09 o                         
   2   7  11          2.31          0.00         5.73 o                         
  -4   8  11         13.01          2.12         8.09 o                         
  -3   8  11          9.06         15.23         6.96 o                         
  -2   8  11          2.17          8.61        14.51 o                         
  -1   8  11          0.07          0.00         4.07 o                         
   0   8  11          1.19          0.00         4.41 o                         
   1   8  11          6.99          4.35         4.89 o                         
  -3   9  11          1.22          0.16         7.51 o                         
  -2   9  11          5.26          6.66         9.79 o                         
  -1   9  11         10.15         14.73         4.26 o                         
   0   9  11         18.23         18.51         5.61 o                         
   1   9  11          0.19          0.00         5.66 o                         
  -2  10  11          5.61         11.18        15.60 o                         
  -1  10  11         14.96          8.86         4.64 o                         
   0  10  11          1.02          0.00         5.19 o                         
  -1 -10  12          3.41          0.00         6.24 o                         
   0 -10  12          8.88         11.41         6.48 o                         
  -2  -9  12          6.45          3.75         8.34 o                         
  -1  -9  12          6.37          0.00         7.05 o                         
   0  -9  12         18.22         29.46         7.12 o                         
   1  -9  12          3.01          0.00         6.02 o                         
   2  -9  12          5.99          3.83         5.02 o                         
  -3  -8  12          0.01          0.00        12.35 o                         
  -2  -8  12          3.17          0.00         7.82 o                         
  -1  -8  12         21.38          6.81         6.16 o                         
   0  -8  12          0.16          0.00         5.53 o                         
   1  -8  12          8.97          8.45         5.58 o                         
   2  -8  12          0.37          0.00         4.48 o                         
  -3  -7  12          2.24          2.39         8.19 o                         
  -2  -7  12          7.72         16.65         8.75 o                         
  -1  -7  12         44.08         49.03        12.04 o                         
   0  -7  12         24.64         22.96         5.43 o                         
   1  -7  12         13.66         14.03         4.71 o                         
   2  -7  12          7.35         12.83         5.48 o                         
   3  -7  12          2.39          2.86         4.28 o                         
  -4  -6  12         16.83          8.92         8.75 o                         
  -3  -6  12          0.72          4.36         8.92 o                         
  -2  -6  12          8.24          4.95         6.10 o                         
  -1  -6  12         25.17         21.80         5.06 o                         
   0  -6  12          8.49          2.32         5.39 o                         
   1  -6  12         20.62         23.26         4.35 o                         
   2  -6  12         79.44         75.53         6.06 o                         
   3  -6  12         13.03          6.45         4.25 o                         
  -4  -5  12         28.32         20.42         9.95 o                         
  -3  -5  12          5.16          0.00         8.95 o                         
  -2  -5  12          5.81          0.00         5.38 o                         
  -1  -5  12          0.00          4.22         4.49 o                         
   0  -5  12         56.96         60.68         5.89 o                         
   1  -5  12         16.82         15.80         5.07 o                         
   2  -5  12         22.00         18.90         4.96 o                         
   3  -5  12         18.30         24.64         4.67 o                         
  -4  -4  12         26.16         13.56         7.94 o                         
  -3  -4  12        187.50        198.87         8.97 o                         
  -2  -4  12         18.68         22.23         5.47 o                         
  -1  -4  12          7.05          2.94         3.94 o                         
   0  -4  12        101.33        105.68         5.54 o                         
   1  -4  12         68.22         70.14        10.38 o                         
   2  -4  12          4.06         14.09         6.14 o                         
   3  -4  12          0.13          0.00         3.81 o                         
  -4  -3  12          6.61          9.86         7.47 o                         
  -3  -3  12         61.94         65.94         7.86 o                         
  -2  -3  12         32.82         35.57         4.99 o                         
  -1  -3  12          8.51          8.77         5.72 o                         
   0  -3  12         22.11         22.32         4.22 o                         
   1  -3  12         45.18         59.88         6.16 o                         
   2  -3  12          0.00          2.64         5.16 o                         
   3  -3  12          1.75          0.22         3.96 o                         
  -5  -2  12         13.54          8.10         8.19 o                         
  -4  -2  12          4.09          0.00         8.31 o                         
  -3  -2  12          8.45         15.31         5.39 o                         
  -2  -2  12         37.29         43.52         8.44 o                         
  -1  -2  12         35.82         54.13         7.44 o                         
   0  -2  12          1.12         11.09         5.26 o                         
   1  -2  12         10.92          5.82         4.72 o                         
   2  -2  12          5.72          1.49         4.14 o                         
   3  -2  12         11.31         16.81         5.99 o                         
  -5  -1  12          3.29          7.16        11.00 o                         
  -4  -1  12          4.23          4.49        18.46 o                         
  -3  -1  12          3.48          4.20         4.01 o                         
  -2  -1  12          0.05          4.30         4.61 o                         
  -1  -1  12         42.11         48.58         6.87 o                         
   0  -1  12          9.38          9.01         3.27 o                         
   1  -1  12        166.33        167.13         8.22 o                         
   2  -1  12        194.14        200.31        20.00 o                         
   3  -1  12          6.25          6.36         4.75 o                         
  -5   0  12          2.64          0.56         9.40 o                         
  -4   0  12          3.60          1.33         5.07 o                         
  -3   0  12         55.63         47.27         4.73 o                         
  -2   0  12         13.10          5.49         3.90 o                         
  -1   0  12         45.56         47.72         4.30 o                         
   0   0  12         21.72         11.42         4.90 o                         
   1   0  12         13.48         15.36         3.32 o                         
   2   0  12        171.54        194.81         7.37 o                         
   3   0  12          8.47          7.23         4.00 o                         
  -5   1  12         10.86          0.00         7.09 o                         
  -4   1  12          0.12          0.00         4.79 o                         
  -3   1  12         57.41         55.01        10.22 o                         
  -2   1  12         69.39         64.95         4.63 o                         
  -1   1  12        127.24        153.73         7.82 o                         
   0   1  12          0.02          0.00         5.33 o                         
   1   1  12        111.08        135.07         6.16 o                         
   2   1  12         15.96         17.44         4.62 o                         
   3   1  12         26.04         37.06         4.89 o                         
  -5   2  12          1.20          2.34         5.41 o                         
  -4   2  12          0.41          0.00         5.08 o                         
  -3   2  12         60.80         68.03         4.32 o                         
  -2   2  12          1.03          0.00         4.03 o                         
  -1   2  12         13.28          9.78         3.40 o                         
   0   2  12         98.58         90.98        10.46 o                         
   1   2  12          7.61          5.12         3.49 o                         
   2   2  12          0.30          0.83         3.93 o                         
   3   2  12          1.56          0.36         5.88 o                         
  -5   3  12          5.42          3.99         4.68 o                         
  -4   3  12         13.94          7.60         5.04 o                         
  -3   3  12          5.91         16.78         3.73 o                         
  -2   3  12          1.98          0.00         3.51 o                         
  -1   3  12         11.72         14.58         4.26 o                         
   0   3  12         23.76         23.00         4.52 o                         
   1   3  12         18.20         25.12         4.31 o                         
   2   3  12          0.54          4.01         4.85 o                         
   3   3  12          0.15          5.38         5.66 o                         
  -5   4  12          5.77          3.43         4.26 o                         
  -4   4  12          8.14          3.44         4.69 o                         
  -3   4  12          9.22          7.24         3.63 o                         
  -2   4  12         17.62         16.11         4.08 o                         
  -1   4  12         14.39         14.70         7.33 o                         
   0   4  12          0.01          0.00         4.37 o                         
   1   4  12          0.17          0.00         3.92 o                         
   2   4  12         48.17         51.29         5.26 o                         
   3   4  12         27.63         37.20         6.39 o                         
  -4   5  12          2.00          0.00         3.74 o                         
  -3   5  12          1.44          0.00         4.15 o                         
  -2   5  12         12.80         21.86        13.56 o                         
  -1   5  12          1.70          0.00         6.54 o                         
   0   5  12          4.88          2.57         4.92 o                         
   1   5  12          0.02          6.12         3.61 o                         
   2   5  12          3.04          0.59         5.02 o                         
  -4   6  12          3.85          0.77         7.47 o                         
  -3   6  12          0.01          2.94         6.24 o                         
  -2   6  12         15.93         13.89         7.21 o                         
  -1   6  12          3.85         11.82         5.99 o                         
   0   6  12          6.90          0.00         5.02 o                         
   1   6  12          0.02          0.00         4.70 o                         
   2   6  12          4.43          0.00         5.18 o                         
  -4   7  12         16.04         12.33         9.60 o                         
  -3   7  12          3.24          3.25         8.34 o                         
  -2   7  12          0.00          0.00         8.06 o                         
  -1   7  12          0.30          0.00         7.24 o                         
   0   7  12         44.37         57.43         5.26 o                         
   1   7  12         12.96         16.64         5.56 o                         
  -3   8  12          1.46          0.00         8.40 o                         
  -2   8  12          1.39          0.00         6.48 o                         
  -1   8  12          0.40          1.10         6.75 o                         
   0   8  12          3.99         11.64         5.48 o                         
   1   8  12          1.39          0.57         5.70 o                         
  -2   9  12          3.35          9.56         8.57 o                         
  -1   9  12          0.01          6.14        16.96 o                         
   0   9  12          0.42          6.94         4.89 o                         
  -1  -9  13         36.87         17.26         8.93 o                         
   0  -9  13          8.66          6.50         7.01 o                         
  -2  -8  13         16.76         11.97         7.49 o                         
  -1  -8  13         42.63         31.89         6.84 o                         
   0  -8  13         71.44         56.40         6.54 o                         
   1  -8  13          0.76          5.67         5.84 o                         
  -2  -7  13          8.56          4.62         5.69 o                         
  -1  -7  13        113.20         88.81         8.65 o                         
   0  -7  13          3.18          4.62         5.33 o                         
   1  -7  13          0.85          0.00         5.14 o                         
   2  -7  13          0.10          0.00        10.48 o                         
  -3  -6  13          4.94          0.46         9.65 o                         
  -2  -6  13         11.38         17.58         5.85 o                         
  -1  -6  13          3.77          4.06         5.85 o                         
   0  -6  13          0.28          9.55         5.76 o                         
   1  -6  13         17.73          9.62         4.60 o                         
   2  -6  13          7.13          9.71         6.20 o                         
  -3  -5  13          0.00          0.00         7.72 o                         
  -2  -5  13          1.48          0.00         5.73 o                         
  -1  -5  13          2.93          0.00         6.39 o                         
   0  -5  13         16.45          3.38         4.79 o                         
   1  -5  13         12.91          5.73         6.22 o                         
   2  -5  13         15.15         19.59         5.94 o                         
  -4  -4  13         18.17          6.75         8.90 o                         
  -3  -4  13        103.72        118.30         9.64 o                         
  -2  -4  13          3.91          7.07         5.99 o                         
  -1  -4  13          0.31          4.31         5.44 o                         
   0  -4  13          3.75          5.10         5.40 o                         
   1  -4  13         14.72          8.58         5.33 o                         
   2  -4  13          2.10          0.00         6.27 o                         
   3  -4  13          1.69          6.65         4.45 o                         
  -4  -3  13          0.25         12.33         7.76 o                         
  -3  -3  13          5.80          0.00         6.06 o                         
  -2  -3  13         21.90         24.21         6.46 o                         
  -1  -3  13         40.72         35.77         7.55 o                         
   0  -3  13         30.54         25.03         5.35 o                         
   1  -3  13          5.34         22.53         5.84 o                         
   2  -3  13         18.86         19.88         5.64 o                         
   3  -3  13          2.66          3.34         3.88 o                         
  -4  -2  13          4.38          2.99         7.21 o                         
  -3  -2  13         20.83         20.85         5.62 o                         
  -2  -2  13         56.57         49.90         5.58 o                         
  -1  -2  13         21.66         22.09         5.55 o                         
   0  -2  13         10.04          6.11         4.81 o                         
   1  -2  13          6.77         23.08         6.10 o                         
   2  -2  13          9.63          9.34         5.21 o                         
   3  -2  13          3.48          0.00         4.08 o                         
  -4  -1  13          0.00          0.26         5.39 o                         
  -3  -1  13          0.91          0.00         5.47 o                         
  -2  -1  13         58.68         66.93         6.59 o                         
  -1  -1  13         21.57         19.51         4.05 o                         
   0  -1  13         16.21         18.37         4.91 o                         
   1  -1  13          7.38          7.21         3.95 o                         
   2  -1  13          2.85          0.00         4.26 o                         
   3  -1  13          1.79          2.74         4.40 o                         
  -4   0  13         12.26          2.32         5.68 o                         
  -3   0  13          2.81          2.01         4.83 o                         
  -2   0  13          2.78          1.90         4.80 o                         
  -1   0  13         19.28         18.06         4.82 o                         
   0   0  13          0.19          0.84         4.35 o                         
   1   0  13         31.79         28.04         4.57 o                         
   2   0  13          4.77          7.99         4.50 o                         
   3   0  13          6.87          8.55         4.67 o                         
  -4   1  13          5.50          0.23         4.90 o                         
  -3   1  13        103.67        118.46         8.27 o                         
  -2   1  13          2.05          0.13         5.65 o                         
  -1   1  13          6.93         11.20         4.82 o                         
   0   1  13         29.49         27.87         4.38 o                         
   1   1  13         62.54         72.41         6.69 o                         
   2   1  13         11.89         13.39         4.67 o                         
   3   1  13          0.97          0.00         4.53 o                         
  -4   2  13         14.15         15.28         5.60 o                         
  -3   2  13         58.82         51.45        11.16 o                         
  -2   2  13         30.72         30.57         5.76 o                         
  -1   2  13          0.10          7.59         3.77 o                         
   0   2  13          7.89         13.59         4.26 o                         
   1   2  13          0.13          0.00         4.00 o                         
   2   2  13          7.00          0.05         5.05 o                         
  -4   3  13          0.49          0.00         4.62 o                         
  -3   3  13         20.37         24.20         6.25 o                         
  -2   3  13          0.28          7.14         4.55 o                         
  -1   3  13         53.66         49.71         4.59 o                         
   0   3  13         20.18         37.37         5.85 o                         
   1   3  13          2.72          0.00         6.06 o                         
   2   3  13          4.35          4.86         4.92 o                         
  -4   4  13          0.69          0.00         4.19 o                         
  -3   4  13         19.23         16.40         3.85 o                         
  -2   4  13         14.48         11.40         4.89 o                         
  -1   4  13         57.82         62.84        26.99 o                         
   0   4  13         11.64         14.43         4.74 o                         
   1   4  13          1.44          9.89         5.53 o                         
   2   4  13          1.49          0.00         4.47 o                         
  -4   5  13          0.01          0.85         3.85 o                         
  -3   5  13          2.63          4.34         8.14 o                         
  -2   5  13          0.09          2.23         5.92 o                         
  -1   5  13          2.95          8.51        10.87 o                         
   0   5  13          0.05          0.00         5.15 o                         
   1   5  13          0.20          7.48         4.98 o                         
   2   5  13         30.84         36.18         6.08 o                         
  -3   6  13         31.65         14.90         8.69 o                         
  -2   6  13         15.54         22.06         7.19 o                         
  -1   6  13          4.18          0.00         7.52 o                         
   0   6  13         23.97         20.69         5.68 o                         
   1   6  13          8.62          6.70         5.21 o                         
  -3   7  13          1.49          0.00         8.61 o                         
  -2   7  13          6.38          0.00         8.61 o                         
  -1   7  13          8.76         14.31         8.37 o                         
   0   7  13          8.03          7.54         5.36 o                         
  -2   8  13          0.04          4.34         9.42 o                         
  -1   8  13         27.03         25.80         9.63 o                         
  -2  -7  14         11.12         20.91         8.19 o                         
  -1  -7  14         58.20         59.92        15.38 o                         
   0  -7  14          0.02          0.00         4.84 o                         
   1  -7  14          5.43          4.73         5.29 o                         
  -2  -6  14          0.85          0.00         7.70 o                         
  -1  -6  14          0.06          0.00         6.47 o                         
   0  -6  14          2.75         12.81         5.57 o                         
   1  -6  14          3.52          8.50         4.96 o                         
  -3  -5  14          4.04          5.24         6.30 o                         
  -2  -5  14          0.18          3.74         7.24 o                         
  -1  -5  14          0.23          7.15         6.05 o                         
   0  -5  14         36.12          8.88         5.52 o                         
   1  -5  14          5.89          9.19         4.64 o                         
   2  -5  14          1.00          7.80         5.71 o                         
  -3  -4  14          2.57          6.89         6.32 o                         
  -2  -4  14          4.76         10.56         5.65 o                         
  -1  -4  14         35.35         44.86         7.71 o                         
   0  -4  14         41.28         40.65         4.98 o                         
   1  -4  14          4.44          3.66         5.37 o                         
   2  -4  14          0.05          0.00         5.99 o                         
  -3  -3  14         10.90         11.11         6.36 o                         
  -2  -3  14          0.34          4.97         5.44 o                         
  -1  -3  14          3.27          0.00         6.69 o                         
   0  -3  14          9.43         11.74         6.53 o                         
   1  -3  14          0.11          0.00         5.30 o                         
   2  -3  14          6.30          4.29         7.43 o                         
  -4  -2  14         11.76         10.12         6.60 o                         
  -3  -2  14          0.23          6.92         7.67 o                         
  -2  -2  14          0.33          0.00         6.21 o                         
  -1  -2  14         65.76         64.51         9.12 o                         
   0  -2  14          3.68          9.13         4.63 o                         
   1  -2  14          0.00          0.86         6.23 o                         
   2  -2  14         30.64         32.44         5.37 o                         
  -4  -1  14          3.50          6.97         6.04 o                         
  -3  -1  14         11.45          8.87         5.39 o                         
  -2  -1  14         11.53          7.34         4.87 o                         
  -1  -1  14          1.00          0.00         4.41 o                         
   0  -1  14          0.57          0.00         4.55 o                         
   1  -1  14          4.03          6.38         5.16 o                         
   2  -1  14         16.44         19.96         5.15 o                         
  -4   0  14          1.04          0.00         5.44 o                         
  -3   0  14          1.48         10.44         5.42 o                         
  -2   0  14          6.83          0.63         4.07 o                         
  -1   0  14          0.61          3.19         4.37 o                         
   0   0  14          1.81          2.11         5.80 o                         
   1   0  14          5.49          0.88         8.83 o                         
   2   0  14          3.07          3.00         4.82 o                         
  -4   1  14          5.37          4.41         5.17 o                         
  -3   1  14         24.95         17.41         5.34 o                         
  -2   1  14          6.97          1.31         5.02 o                         
  -1   1  14          0.70          0.00         5.72 o                         
   0   1  14          0.08          0.00         4.92 o                         
   1   1  14          7.21          6.02         4.51 o                         
   2   1  14          9.74          4.87         5.64 o                         
  -4   2  14         40.64         27.24         5.78 o                         
  -3   2  14         68.32         69.35         5.49 o                         
  -2   2  14          1.58          5.89         4.47 o                         
  -1   2  14          0.02          0.00         4.88 o                         
   0   2  14         16.17         23.49         7.35 o                         
   1   2  14          0.44          2.57         4.70 o                         
   2   2  14          6.76          5.11         5.53 o                         
  -4   3  14         12.61          8.48         5.38 o                         
  -3   3  14          0.96          0.00         4.93 o                         
  -2   3  14          6.80          5.97         5.75 o                         
  -1   3  14          2.11          7.98         6.50 o                         
   0   3  14          1.31          4.37         5.98 o                         
   1   3  14          2.50          0.00         6.97 o                         
  -3   4  14         20.54         24.70         4.94 o                         
  -2   4  14          9.71         10.81         5.34 o                         
  -1   4  14         36.22         55.10         7.45 o                         
   0   4  14          0.39          0.00         8.42 o                         
   1   4  14          0.00          0.00         5.81 o                         
  -3   5  14         22.29         27.60         9.25 o                         
  -2   5  14         13.66         25.04         8.44 o                         
  -1   5  14          0.18          0.00         7.99 o                         
   0   5  14          3.63         11.86         5.53 o                         
   1   5  14          0.25          4.41         5.81 o                         
  -2   6  14          0.16          0.00         9.03 o                         
  -1   6  14          0.03          3.13         7.06 o                         
   0   6  14          2.95          7.09         6.40 o                         
  -1  -6  15          0.58          0.00         9.37 o                         
  -2  -5  15          1.28          5.27         7.29 o                         
  -1  -5  15         10.42         25.70         8.86 o                         
   0  -5  15          4.99          0.00         7.17 o                         
  -2  -4  15          3.51          9.51         6.75 o                         
  -1  -4  15          0.69          2.90         5.67 o                         
   0  -4  15          5.11          1.03         5.51 o                         
   1  -4  15          2.61          3.07         5.71 o                         
  -3  -3  15          0.80          1.41         6.01 o                         
  -2  -3  15          0.11          0.00         5.32 o                         
  -1  -3  15         26.70         35.49         5.91 o                         
   0  -3  15          1.44          0.00         4.94 o                         
   1  -3  15          0.00          0.00         5.34 o                         
  -3  -2  15         17.69         10.78         6.25 o                         
  -2  -2  15          9.53          4.96         4.91 o                         
  -1  -2  15          0.58          0.00         5.83 o                         
   0  -2  15         12.75         22.50         6.27 o                         
   1  -2  15         11.82         12.01         4.92 o                         
  -3  -1  15          0.01          0.00         7.70 o                         
  -2  -1  15          1.04          3.14         5.78 o                         
  -1  -1  15          7.93         10.98         5.36 o                         
   0  -1  15          7.53          0.89         5.27 o                         
   1  -1  15         63.84         61.37         8.00 o                         
  -3   0  15          4.25          0.79         5.93 o                         
  -2   0  15          2.78          0.00         5.22 o                         
  -1   0  15          0.86          0.00         5.40 o                         
   0   0  15          0.20          0.00         5.09 o                         
   1   0  15         28.20         26.62         8.23 o                         
  -3   1  15          4.96          0.00         6.63 o                         
  -2   1  15          0.15          0.00         5.46 o                         
  -1   1  15          1.44          0.00         5.99 o                         
   0   1  15          8.78          6.49         5.53 o                         
   1   1  15          6.85         19.26         7.83 o                         
  -3   2  15          4.39          0.00        10.51 o                         
  -2   2  15          0.22          0.00         4.91 o                         
  -1   2  15          2.74          3.93         5.50 o                         
   0   2  15          3.77          0.00         6.31 o                         
   1   2  15          1.37          3.98         5.10 o                         
  -3   3  15          0.00          0.00         5.52 o                         
  -2   3  15         20.42         18.48         5.67 o                         
  -1   3  15         14.07         30.69         8.93 o                         
   0   3  15          0.77          0.00         6.46 o                         
  -2   4  15         20.42         20.49         8.64 o                         
  -1   4  15          2.26          1.64         7.47 o                         
   0   4  15          0.55          3.55         8.76 o                         
  -1   5  15          8.93         13.00         8.21 o                         
  -1  -3  16         13.33         11.73         6.50 o                         
  -1  -2  16          0.54         13.57         6.43 o                         
   0  -2  16          0.29          0.00         6.20 o                         
  -2  -1  16          0.00          0.00         6.25 o                         
  -1  -1  16         13.18         27.38         8.20 o                         
   0  -1  16          9.18          4.70         6.77 o                         
  -2   0  16          2.71          2.90         5.82 o                         
  -1   0  16          0.13          0.00         5.88 o                         
   0   0  16          0.02          3.59         6.25 o                         
  -2   1  16          0.63          4.04         6.07 o                         
  -1   1  16         12.24         21.16         6.59 o                         
  -1   2  16          0.43          0.00         8.70 o                         
                                                                                
